# Supplementary material for: Identification of key genes for heart failure in dilated cardiomyopathy in different populations
Source: Front Genet. 2025 Oct 14;16:1618390. doi: 10.3389/fgene.2025.1618390 (PMC12558640; doi:10.3389/fgene.2025.1618390)
Supplement: Supplementary file 2 [file Table3.xlsx]

## Sheet: All
Mixture	B cells naive	B cells memory	Plasma cells	T cells CD8	T cells CD4 naive	T cells CD4 memory resting	T cells CD4 memory activated	T cells follicular helper	T cells regulatory (Tregs)	T cells gamma delta	NK cells resting	NK cells activated	Monocytes	Macrophages M0	Macrophages M1	Macrophages M2	Dendritic cells resting	Dendritic cells activated	Mast cells resting	Mast cells activated	Eosinophils	Neutrophils			CellType	Mean_Control	Mean_HF	Wilcoxon_p	FDR_adjusted_p	Significant
GSE141910_GSM4215858_Control	0.352179	0	0.264224	0	0	0.123336	0	0	0	0	0	0.0329347	0.0158999	0	0	0.149388	0	0	0.0271261	0	0.000346571	0.0345661			Plasma cells	0.257126	0.158803	7.98628e-37	1.67712e-35	Yes
GSE141910_GSM4215859_Control	0.302466	0	0.128693	0	0	0.108498	0	0	0	0	0	0.0440117	0.0270828	0	0.0118319	0.177374	0.0558696	0	0.114014	0	0.0301599	0			Mast cells resting	0.0481105	0.0788503	1.70693e-15	1.79228e-14	Yes
GSE141910_GSM4215860_Control	0.198191	0	0.0879207	0	0	0.16172	0	0	0.0347073	0	0	0.0129632	0.234892	0.0176678	0.00675018	0.00612642	0	0.0105258	0	0	0.057759	0.170777			NK cells resting	0.011759	0.0211838	3.48184e-09	2.43729e-08	Yes
GSE141910_GSM4215861_Control	0.309104	0	0.349189	0	0.00705923	0.112711	0	0	0	0	0	0.015459	0.003189	0	0	0.0937228	0.0199892	0	0.0117515	0	0.0323409	0.0454845			Neutrophils	0.0183802	0.00940886	2.24445e-08	1.17834e-07	Yes
GSE141910_GSM4215862_Control	0.269962	0	0.233801	0	0	0.153876	0.0100917	0	0	0	0	0.0351922	0.0765143	0	0	0.152095	0	0	0.046092	0	0.0172488	0.00512654			Eosinophils	0.0132244	0.0081756	1.47615e-06	6.19985e-06	Yes
GSE141910_GSM4215863_Control	0.23849	0	0.208027	0	0	0.103926	0	0.0171343	0	0	0	0.0213486	0.0602221	0.015305	0	0.262557	0	0.0100758	0.0335186	0	0	0.0293951			T cells CD8	0.00805999	0.0219017	4.67254e-06	1.40176e-05	Yes
GSE141910_GSM4215864_Control	0.213755	0	0.278403	0.0188121	0	0.0542305	0.0103171	0	0	0	0	0.0434579	0.0470742	0	0.0807722	0.170396	0	0.00720483	0.0450697	0	0.0101857	0.0203216			T cells CD4 memory resting	0.103825	0.123736	4.66166e-06	1.40176e-05	Yes
GSE141910_GSM4215865_Control	0.310601	0	0.279822	0	0	0.113292	0	0	0.00747515	0	0	0.0287091	0	0	0.0288479	0.14295	0.00948934	0	0.0663265	0	0.0124863	0			T cells CD4 memory activated	0.000303509	0.00148939	0.00222277	0.00542565	Yes
GSE141910_GSM4215866_Control	0.305779	0	0.186191	0	0	0.115953	0	0	0.00790415	0	0	0.00337049	0.0578579	0	0.0156979	0.177447	0	0	0.11608	0	0.0137189	0			Macrophages M1	0.0032641	0.00609387	0.00232528	0.00542565	Yes
GSE141910_GSM4215867_Control	0.240126	0	0.172003	0	0	0.0740245	0	0.063934	0	0	0.0260214	0.000317927	0.0414207	0	0	0.352537	0	0.00518055	0.00329972	0	0	0.0211346			T cells CD4 naive	0.000523585	0.00222618	0.00390647	0.00820359	Yes
GSE141910_GSM4215868_Control	0.234905	0	0.220752	0	0	0.0853836	0	0	0.021046	0	0.0184223	0.0266377	0.0385899	0	0	0.248834	0	0.0019913	0.0804232	0	0.0230149	0			Macrophages M0	0.000715664	0.00322174	0.00524063	0.0100048	Yes
GSE141910_GSM4215869_Control	0.281627	0	0.277672	0	0	0.164922	0.00207361	0	0.00781551	0	0.021743	0	0	0	0.00188045	0.147418	0.0662361	0	0.0232949	0	0	0.0053175			T cells regulatory (Tregs)	0.00501774	0.0107241	0.00599376	0.0104891	Yes
GSE141910_GSM4215870_Control	0.176165	0	0.17253	0	0	0.0544885	0	0	0	0	0.026199	0	0.0721106	0	0	0.341979	0	0	0.0460974	0	0.042865	0.0675651			T cells follicular helper	0.00187848	0.0032745	0.00682264	0.0110212	Yes
GSE141910_GSM4215871_Control	0.259114	0	0.392266	0	0	0.0354954	0	0	0	0	0	0.00708356	1.73868e-05	0	0	0.187434	0	0	0.0514317	0	0.0133313	0.0538276			Monocytes	0.0377277	0.0449778	0.00759002	0.011385	Yes
GSE141910_GSM4215872_Control	0.261007	0	0.206831	0	0	0.162538	0	0	0	0	0.00812218	0.0143183	0.0403945	0	0	0.162782	0	0	0.0848987	0	0.0299616	0.0291469			NK cells activated	0.0238772	0.0311621	0.0234926	0.0328897	Yes
GSE141910_GSM4215873_Control	0.322536	0	0.262267	0	0	0.0267783	0	0	0.0455834	0	0	0.00278361	0.0396611	0	0	0.161665	0	0	0.096085	0	0.037794	0.00484675			T cells gamma delta	2.46304e-05	0.000111426	0.15858	0.208137	No
GSE141910_GSM4215874_Control	0.220161	0	0.327599	0	0	0.110923	0	0	0	0	0	0.0318241	0.0195602	0	0	0.229138	0.00884612	0	0.0160602	0	0.0158215	0.0200666			B cells naive	0.244268	0.247788	0.191725	0.236836	No
GSE141910_GSM4215875_Control	0.217524	0	0.291325	0	0	0.0847315	0	0	0	0	0	0.0272059	0.032281	0	0	0.304049	0	0	0.030749	0	0	0.0121344			Mast cells activated	0.00462939	0.00627568	0.482321	0.562708	No
GSE141910_GSM4215876_Control	0.209563	0	0.0971166	0	0	0.067688	0	0	0.00623562	0	0	0.0542493	0.135979	0	0.052613	0.295356	0.00851494	0	0.0559525	0.0167329	0	0			Macrophages M2	0.202232	0.202886	0.989001	0.989001	No
GSE141910_GSM4215877_Control	0.2468	0	0.228422	0	0.0103303	0.0650241	0	0	0	0.00516356	0	0.0100761	0	0	0	0.272836	0.0528348	0.00444803	0.0180314	0	0	0.0860332			Dendritic cells resting	0.0107738	0.0134436	0.906424	0.989001	No
GSE141910_GSM4215986_Control	0.231608	0	0.137047	0.01374	0	0.0477159	0	0	0.0104714	0	0.0340768	0	0.160582	0	0.000368776	0.265129	0	0	0.0936466	0	0	0.00561508			Dendritic cells activated	0.00428045	0.00426589	0.955094	0.989001	No
GSE141910_GSM4215989_Control	0.250373	0	0.133345	0	0	0.129734	0	0	0.0117429	0	0	0.0281964	0.188109	0	0	0.176346	0.0094429	0	0.0276566	0	0.0450553	0			B cells memory	0	0	NaN	NaN	No
GSE141910_GSM4215991_Control	0.207275	0	0.139238	0	0	0.0697952	0	0	0	0	0	0.00739349	0.116687	0	0	0.304647	0	0	0.0389876	0	0.0302131	0.085763
GSE141910_GSM4215992_Control	0.303588	0	0.442065	0.00368286	0	0.0656097	0	0	0.0161543	0	0	0.0296785	0.013965	0	0	0.0997859	0	0	0.0104628	0	0.015008	0
GSE141910_GSM4215994_Control	0.21681	0	0.317009	0	0	0.0809932	0	0	0	0	0.0307432	0	0.00795774	0	0	0.248973	0	0.0120467	0.0352891	0	0.00858322	0.0415952
GSE141910_GSM4215998_Control	0.255689	0	0.415532	0	0	0.0770299	0	0	0	0	0.014367	0	0.00727183	0.00562372	0	0.103656	0	0	0.080643	0	0.0401878	0
GSE141910_GSM4215999_Control	0.17632	0	0.264995	0	0	0.151837	0	0	0.0136544	0	0.0380625	0	0.0337639	0	0	0.188965	0	0.00134066	0.0792603	0	0.00318635	0.0486155
GSE141910_GSM4216001_Control	0.29069	0	0.165907	0.00767101	0	0.118787	0	0	0.0109618	0	0	0.0131603	0	0	0.0662066	0.222591	0	0	0	0.0751961	0.028829	0
GSE141910_GSM4216004_Control	0.279171	0	0.287514	0	0	0.0787857	0	0	0.00410214	0	0.0415467	0	0.0347508	0	0	0.222116	0	0.00368846	0	0	0	0.0483258
GSE141910_GSM4216005_Control	0.153632	0	0.261952	0.00173486	0	0.0824413	0	0	0	0	0	0.0168951	0.0930657	0	0.0222272	0.170936	0	0	0	0.0942931	0.0646693	0.0381538
GSE141910_GSM4216007_Control	0.235348	0	0.404014	0	0	0.0715331	0	0	0	0	0.0533131	0	0.0306128	0.0128111	0	0.0824665	0	0	0.0795275	0	0.0303739	0
GSE141910_GSM4216008_Control	0.202649	0	0.417023	0	0.00762899	0.0963456	0	0	0	0	0	0.0142203	0.028738	0	0	0.196298	0	0	0.0153127	0	0.0108528	0.0109318
GSE141910_GSM4216009_Control	0.174509	0	0.157408	0	0	0.118671	0	0	0	0	0	0.0205095	0.106524	0	0.00266425	0.354076	0	0	0.0656385	0	0	0
GSE141910_GSM4216010_Control	0.319622	0	0.227121	0	0	0.148431	0	0	0	0	0	0.0139478	0.00728995	0	0	0.16647	0.00627656	0	0.0685999	0	0.033518	0.0087238
GSE141910_GSM4216012_Control	0.25741	0	0.254747	0	0	0.113809	0	0	0	0	0	0.034299	0.0461693	0	0.00385914	0.22098	0.0116496	0	0.0570773	0	0	0
GSE141910_GSM4216014_Control	0.363421	0	0.260526	0	0	0.0954895	0	0	0	0	0	0.0438157	0.00186314	0	0	0.154132	0.0145332	0	0.0443819	0	0.0218372	0
GSE141910_GSM4216015_Control	0.136469	0	0.165824	0.0122268	0	0.192798	0	0.034443	0	0	0	0.116367	0.0208736	0.00575959	0.0108111	0.206238	0	0	0.0803412	0	0.0178482	0
GSE141910_GSM4216016_Control	0.272285	0	0.361705	0	0.00979349	0.100745	0	0	0	0	0	0.0172739	0.000607797	0	0	0.173089	0	0	0.0487261	0	0.00750674	0.00826761
GSE141910_GSM4216017_Control	0.175085	0	0.511321	0	0.00575482	0.101964	0	0	0	0	0	0.0192116	0.00865165	0	0.00380964	0.138938	0	0	0.0154765	0	0.014107	0.00567978
GSE141910_GSM4216018_Control	0.242918	0	0.223371	0.0271674	0	0.0892288	0	0	0	0	0	0.0201325	0.0354418	0	0	0.253465	0	0	0.0813864	0	0.0188803	0.00800967
GSE141910_GSM4216021_Control	0.176856	0	0.22489	0	0	0.215183	0	0.0142317	0	0	0.0843336	0.0151633	0.0200656	0	0	0.187893	0	0.0198974	0.0414869	0	0	0
GSE141910_GSM4216022_Control	0.346111	0	0.397212	0	0	0.042915	0	0	0	0	0	0.0525009	0.00141233	0	0.0140027	0.122786	0	0	0.0204083	0	0.0016692	0.000983225
GSE141910_GSM4216024_Control	0.194743	0	0.361125	0	0	0.0578368	0	0.0198239	0	0	0	0.0445676	0.0223951	0	0	0.182128	0	0	0.0708888	0	0.0464919	0
GSE141910_GSM4216025_Control	0.172166	0	0.527154	0	0.0122744	0.0777845	0	0	0	0	0	0.0135939	0.01586	0	0	0.123041	0	0.00328739	0.0138722	0	0.0409668	0
GSE141910_GSM4216027_Control	0.200353	0	0.282437	0.106261	0	0.0865019	0	0	0	0	0	0.0158028	0.0314976	0	0.0076979	0.246065	0.00540855	0	0.0179767	0	0	0
GSE141910_GSM4216028_Control	0.176046	0	0.407942	0	0	0.0685348	0	0	0.00618435	0	0	0.00349682	0.0257764	0	0	0.209796	0	0	0.0608766	0	0.0413468	0
GSE141910_GSM4216029_Control	0.265424	0	0.255335	0	0	0.0831393	0	0	0	0	0	0.0406565	0.000445636	0	0	0.258144	0.00606058	0	0.046963	0	0.0438324	0
GSE141910_GSM4216030_Control	0.199108	0	0.352041	0	0	0.0924098	0	0	0	0	0	0.0208382	0.0694539	0	0	0.214101	0.0361891	0	0.000211432	0	0	0.0156471
GSE141910_GSM4216031_Control	0.316789	0	0.227876	0	0	0.102313	0	0	0.00111071	0	0	0.0394142	0.0515073	0	0	0.15176	0	0	0.0844076	0	0.0248219	0
GSE141910_GSM4216032_Control	0.236141	0	0.291565	0	0	0.110215	0	0	0.00225337	0	0	0.0197954	0.033443	0	0	0.207809	0	0.00616577	0.057275	0	0.0103961	0.0249424
GSE141910_GSM4216034_Control	0.220511	0	0.211485	0	0	0.101304	0	0	0	0	0.0241579	0	0.0618513	0	0	0.24951	0	0.00960069	0.0712592	0	0.05032	0
GSE141910_GSM4216035_Control	0.251464	0	0.332258	0.00690106	0	0.0876176	0	0	0	0	0	0.0241658	0.0033608	0	0	0.187643	0.0216518	0	0.0289253	0	0.0389487	0.0170642
GSE141910_GSM4216036_Control	0.258284	0	0.400718	0	0.0232254	0.107173	0.00174328	0	0	0	0	0.0219898	0	0	0	0.12724	0.0338928	0	0	0	0.0160339	0.00969996
GSE141910_GSM4216037_Control	0.229604	0	0.328259	0	0	0.0805574	0	0.00632137	0	0	0	0.0428667	0.0401712	0	0.00199736	0.22434	0	0	0.0447522	0	0.0011301	0
GSE141910_GSM4216039_Control	0.260887	0	0.311218	0	0	0.0630572	0	0	0	0	0	0.0117538	0.0244845	0	0	0.195799	0	0.020593	0.0530605	0	0.0161342	0.0430129
GSE141910_GSM4216040_Control	0.204493	0	0.435919	0	0	0.0905123	0	0	0.00822562	0	0	0.015206	0.0113393	0	0	0.166524	0.0259766	0	0.0215498	0	0	0.0202549
GSE141910_GSM4216042_Control	0.191754	0	0.342482	0	0	0.103889	0	0	0.00565029	0	0	0.0111576	0.0159085	0	0	0.239226	0.0247494	0	0.0615606	0	0.00235257	0.00126945
GSE141910_GSM4216043_Control	0.320973	0	0.213811	0.00414083	0	0.118913	0	0	0.00317457	0	0	0.00634229	0.0313952	0	0	0.201365	0.0430388	0	0.042974	0	0.0138719	0
GSE141910_GSM4216044_Control	0.28437	0	0.31133	0.0598167	0	0.0338943	0	0	0	0	0.00627332	0.00934671	0.0428413	0	0	0.173247	0.0109888	0	0	0.00481849	0.0154396	0.0476335
GSE141910_GSM4216045_Control	0.295139	0	0.355665	0	0	0.0549698	0	0	0.0108483	0	0.0334061	0.0108574	0.0218268	0.0234912	0	0.0890689	0	0	0.104727	0	0	0
GSE141910_GSM4216047_Control	0.297832	0	0.320182	0	0	0.11492	0.00439166	0	0	0	0	0.0183862	0.00544868	0	0	0.138893	0	0	0.0686055	0	0.00479942	0.0265419
GSE141910_GSM4216048_Control	0.301765	0	0.222331	0	0	0.134397	0	0	0	0	0	0.0358354	0.0189506	0	0.0113667	0.230738	0	0	0.0318743	0.000483002	0.0062397	0.00601867
GSE141910_GSM4216049_Control	0.251742	0	0.415983	0	0	0.0975787	0	0	0	0	0	0.0208073	0	0	0.014793	0.0956181	0.0206549	0	0.0458811	0	0.0156614	0.0212806
GSE141910_GSM4216050_Control	0.160155	0	0.233661	0	0	0.129489	0	0	0.0151675	0	0.0357126	0.00611557	0.0423879	0	0	0.265452	0	0	0.0704956	0	0.0241269	0.0172376
GSE141910_GSM4216053_Control	0.240381	0	0.249192	0	0	0.166248	0	0	0	0	0.0674411	0	0.0141637	0	0	0.201854	0	0.0100489	0.00953744	0	0.0411332	0
GSE141910_GSM4216054_Control	0.1765	0	0.185892	0	0	0.173971	0	0	0	0	0.0780423	0	0.0672702	0.0129704	0	0.18162	0	0.0156591	0.108075	0	0	0
GSE141910_GSM4216056_Control	0.218693	0	0.447597	0	0	0.0686394	0	0	0	0	0	0.0300927	0	0	0	0.161135	0	0.00898111	0.0477684	0	0.0167157	0.000378083
GSE141910_GSM4216061_Control	0.158473	0	0.437153	0	0	0.136394	0	0	0	0	0.0290866	0	0.0158852	0	0	0.120347	0	0.00288413	0.0725119	0	0.0272657	0
GSE141910_GSM4216063_Control	0.270881	0	0.404773	0	0	0.0793073	0	0	0	0	0	0.0402536	0	0	0	0.123043	0	0	0.0573413	0	0.00919662	0.0152045
GSE141910_GSM4216069_Control	0.271463	0	0.331421	0	0	0.0846873	0	0	0.00757434	0	0.032972	0	0.0223236	0	0	0.138788	0	0.000584523	0.086974	0	0.0232129	0
GSE141910_GSM4216070_Control	0.236222	0	0.382526	0	0	0.117231	0	0	0	0	0	0.0313694	0.0036776	0	0	0.185364	0	0	0.0423646	0	0	0.00124562
GSE141910_GSM4216075_Control	0.200179	0	0.476794	0	0	0.0594707	0	0	0.0175438	0	0.0288041	0	0	0	0	0.104761	0	0.00404965	0.0227618	0	0.0324436	0.0531931
GSE141910_GSM4216077_Control	0.226614	0	0.356422	0	0	0.126705	0	0	0.00681398	0	0.0174723	0.000871809	0.0265254	0	0	0.166195	0	0	0.0723799	0	0	0
GSE141910_GSM4216081_Control	0.263341	0	0.259887	0	0	0.101752	0	0	0	0	0	0.0388261	0.00860495	0	0.00809321	0.0937619	0	0.0215367	0	0.13966	0.0556806	0.00885692
GSE141910_GSM4216082_Control	0.280344	0	0.363477	0	0	0.0844764	0	0	0	0	0	0.0286082	0	0	0	0.177062	0	0	0.0452826	0	0.00834995	0.0124002
GSE141910_GSM4216083_Control	0.258746	0	0.351163	0	0	0.163445	0	0.000264839	0	0	0	0.023937	0.00762948	0	0	0.16833	0	0.00339952	0.00290847	0	0.0201769	0
GSE141910_GSM4216084_Control	0.24646	0	0.244911	0	0	0.137267	0.00667248	0	0	0	0	0.0236275	0.0477217	0	0.0024659	0.155074	0.0380351	0	0.0706469	0	0.0126002	0.0145194
GSE141910_GSM4216085_Control	0.339882	0	0.347466	0	0	0.114093	0	0	0	0	0	0.0341964	0	0	0	0.132674	0.00418554	0	0.00125766	0	0.00775025	0.018495
GSE141910_GSM4216086_Control	0.215612	0	0.235314	0	0	0.111302	0	0	0	0	0.0731884	0	0.0464447	0	0.0139069	0.201547	0	0	0.0742983	0	0.0283863	0
GSE141910_GSM4216087_Control	0.158395	0	0.278713	0	0	0.11914	0	0	0	0	0.00994626	0	0.0478181	0	0	0.228363	0	0	0.0997949	0	0.0578297	0
GSE141910_GSM4216089_Control	0.236022	0	0.169101	0.00802335	0	0.127168	0	0	0	0	0.0311584	0	0.0762375	0	0	0.239328	0.0155207	0	0.0974403	0	0	0
GSE141910_GSM4216090_Control	0.2556	0	0.28172	0	0	0.0851329	0	0	0	0	0	0.0404396	0.0189482	0	0	0.260149	0	0	0.0493793	0	0	0.00863082
GSE141910_GSM4216093_Control	0.273696	0	0.218586	0.00110371	0	0.109701	0.00803394	0	0	0	0	0.0239648	0.0220891	0	0.00621159	0.196503	0.0334368	0	0.0782018	0	0.00630836	0.0221645
GSE141910_GSM4216094_Control	0.330266	0	0.31192	0	0	0.105455	0	0	0	0	0	0.044661	0.0147896	0	0	0.160134	0	0	0.00244655	0	0.0169296	0.0133986
GSE141910_GSM4216095_Control	0.209621	0	0.261363	0.026255	0	0.104066	0	0	0.00759359	0	0.0348933	0	0.0402575	0	0.00207764	0.246064	0	0	0.0649145	0	0.00289438	0
GSE141910_GSM4216097_Control	0.179184	0	0.241608	0	0	0.236597	0	0	0	0	0.021116	0.0900872	0	0	0	0.162486	0	0.00708925	0.0463504	0	0.0154823	0
GSE141910_GSM4216098_Control	0.0672763	0	0.220545	0	0	0.237047	0	0.0181817	0	0	0.0379609	0.0397927	0.0821213	0.0291942	0	0.111637	0	0	0.156244	0	0	0
GSE141910_GSM4216099_Control	0.194693	0	0.378344	0	0	0.101184	0	0	0.00567431	0	0.0430416	0	0.0214133	0	0	0.161813	0	0.000781968	0.0630572	0	0.0299977	0
GSE141910_GSM4216100_Control	0.256885	0	0.2269	0.031829	0	0.0524733	0	0	0	0	0	0.0360681	0.0361208	0	0.00785315	0.236788	0	0	0	0.00998802	0.039034	0.0660604
GSE141910_GSM4216101_Control	0.244717	0	0.423037	0	0	0.0986869	0	0	0	0	0	0.0211842	0.00220156	0	0	0.159127	0.00820866	0	0.0293239	0	0.0135137	0
GSE141910_GSM4216102_Control	0.234851	0	0.200882	0.0103834	0	0.119616	0	0	0	0	0.0102979	0	0.10124	0	0.00371822	0.269019	0	0	0.0355231	0	0.00795817	0.00651234
GSE141910_GSM4216104_Control	0.298849	0	0.279012	0	0	0.0459319	0	0.0233981	0	0	0	0.0613834	0.0318097	0	0	0.259043	0	0	0.00057245	0	0	0
GSE141910_GSM4216105_Control	0.256043	0	0.135797	0	0	0.0627798	0	0.00705447	0	0	0	0.027336	0.133782	0	0	0.302314	0.00586046	0.011278	0.00800333	0	0	0.0497514
GSE141910_GSM4216106_Control	0.250165	0	0.474816	0	0	0.0954099	0	0	0	0	0	0.0252966	0.00274537	0	0	0.092653	0	0.00398322	0.0231915	0	0.0317392	0
GSE141910_GSM4216108_Control	0.248918	0	0.375848	0	0	0.0937496	0	0	0	0	0	0.0313547	0.0116759	0	0	0.150711	0	0	0.0564867	0	0.0312569	0
GSE141910_GSM4216109_Control	0.280361	0	0.361696	0	0	0.100004	0	0	0	0	0	0.0285992	0.00332174	0	0	0.144004	0	0.0135865	0.0453242	0	0.00902944	0.0140748
GSE141910_GSM4216110_Control	0.150273	0	0.222308	0	0	0.153222	0	0	0	0	0.102807	0	0	0	0	0.257039	0	0.0124917	0.10186	0	0	0
GSE141910_GSM4216111_Control	0.270388	0	0.432967	0	0	0.10829	0	0	0.00871573	0	0.00345616	0	0	0	0	0.113122	0	0.000889782	0.0346675	0	0.0275037	0
GSE141910_GSM4216112_Control	0.315122	0	0.335244	0	0	0.107186	0	0	0	0	0	0.0248215	0	0	0.00127244	0.147917	0.0058755	0	0.044017	0	0.0185431	0
GSE141910_GSM4216113_Control	0.228372	0	0.329647	0	0	0.122674	0	0	0	0	0	0.0106534	0.00755761	0	0	0.222549	0.00429665	0.0178822	0.0383248	0	0.0180433	0
GSE141910_GSM4216114_Control	0.196325	0	0.201786	0	0	0.058344	0	0	0.0179293	0	0.0134116	0.0287451	0.0848708	0	0	0.257793	0	0	0.110017	0	0	0.0307772
GSE141910_GSM4216115_Control	0.221265	0	0.241352	0	0	0.090766	0	0	0	0	0	0.026171	0.0238506	0	0.000374831	0.305618	0.00583003	0.000605651	0.0474515	0	0	0.0367155
GSE141910_GSM4216116_Control	0.302393	0	0.31176	0	0	0.11704	0	0	0	0	0	0.0392531	0.0177982	0	0	0.104046	0	0	0	0.0420959	0.0451666	0.0204471
GSE141910_GSM4216118_Control	0.290945	0	0.253748	0	0	0.110072	0	0	0	0	0	0.0286729	0.0195013	0	0	0.161069	0.0153832	0	0.0297945	0	0.0791733	0.0116417
GSE141910_GSM4216119_Control	0.151184	0	0.260702	0	0	0.161756	0.00656198	0	0	0	0	0.0639498	0.118533	0	0	0.122092	0	0.0286875	0.0389626	0	0.0325701	0.0150017
GSE141910_GSM4216120_Control	0.145066	0	0.353006	0	0	0.176156	0	0	0	0	0.00961938	0	0	0	0	0.213336	0	0.020537	0	0	0.0728314	0.00944827
GSE141910_GSM4216121_Control	0.278995	0	0.344205	0	0	0.10014	0	0	0	0	0	0.0200081	0.00988713	0	0	0.148819	0	0	0.0429183	0	0.0178888	0.0371389
GSE141910_GSM4216122_Control	0.206183	0	0.372843	0	0	0.0996215	0	0	0	0	0.0493538	0	0.0152473	0.00377177	0	0.120224	0	0.00292498	0.090824	0	0.0390069	0
GSE141910_GSM4216123_Control	0.22543	0	0.183688	0.00918477	0	0.120324	0	0	0	0	0.0751439	0	0.0433635	0	0	0.218213	0	0	0.095255	0	0.0293985	0
GSE141910_GSM4216124_Control	0.0972432	0	0.278507	0	0	0.158647	0	0	0	0	0	0.0385086	0	0	0	0.291078	0	0.0114662	0.0629129	0	0.0616367	0
GSE141910_GSM4216129_Control	0.200333	0	0.184373	0.0597599	0	0.134336	0	0	0	0	0	0.0382559	0.0484338	0	0.00593465	0.230256	0	0	0.0196105	0	0.0193981	0.0593087
GSE141910_GSM4216131_Control	0.383748	0	0.204967	0	0	0.0685226	0	0.00573796	0	0	0	0.0305131	0.0677362	0	0	0.110022	0	0.00108789	0.0563977	0	0.0509936	0.0202741
GSE141910_GSM4216132_Control	0.186925	0	0.0835784	0.0173494	0	0.156092	0	0	0.00121087	0	0	0.0218085	0.201	0	0.00414209	0.24662	0	0	0.0696489	0	0.00581093	0.005814
GSE141910_GSM4216134_Control	0.293119	0	0.185637	0	0	0.111185	0	0	0	0	0	0.0336046	0.0246811	0	0	0.294828	0.00383188	0	0.0255214	0	0.00620307	0.0213906
GSE141910_GSM4216135_Control	0.188177	0	0.303357	0	0.00718629	0.0457176	0	0	0	0	0	0.0256694	0.0430024	0	0	0.221508	0.0339361	0	0	0.00230844	0.0987174	0.0304203
GSE141910_GSM4216136_Control	0.312024	0	0.275428	0	0	0.0650965	0	0	0	0	0	0.0251749	0.0223874	0	0	0.226436	0.0206872	0	0.0422206	0	0.00111898	0.00942638
GSE141910_GSM4216138_Control	0.284886	0	0.28775	0	0	0.110108	0	0	0	0	0	0.0289066	0.00224105	0	0.0261814	0.168332	0.0143617	0	0.0584452	0	0.00863864	0.0101493
GSE141910_GSM4216139_Control	0.192908	0	0.375367	0	0.0115507	0.0501269	0	0	0	0	0	0	0	0	0	0.193754	0.0252893	0	0.0464886	0	0.0291611	0.0753542
GSE141910_GSM4216141_Control	0.281599	0	0.249406	0	0	0.104769	0	0	0	0	0	0.0417142	0	0	0	0.13451	0	0	0.107301	0	0.0247844	0.0559156
GSE141910_GSM4216142_Control	0.121751	0	0.100625	0	0	0.154082	0	0	0	0	0	0.05468	0.15364	0	0	0.267988	0	0	0.0431576	0	0.0537311	0.050345
GSE141910_GSM4216144_Control	0.265585	0	0.407536	0	0	0.0968506	0	0	0	0	0	0.0160365	0	0	0	0.111103	0	0	0.0432658	0	0.0102948	0.0493283
GSE141910_GSM4216146_Control	0.137956	0	0.111977	0	0	0.114507	0	0	0	0	0	0.0333163	0.0502598	0	0.00893976	0.347254	0	0	0.0315897	0	0.0216846	0.142516
GSE141910_GSM4216147_Control	0.235456	0	0.156994	0.00316666	0	0.0629265	0	0	0.0209551	0	0.0279898	0	0.0308329	0	0	0.390683	0	0	0.0193533	0	0	0.0516425
GSE141910_GSM4216148_Control	0.24737	0	0.32142	0	0	0.0253087	0	0	0	0	0	0.0310016	0.0140725	0	0	0.282846	0	0	0.0441174	0	0	0.0338641
GSE141910_GSM4216149_Control	0.169042	0	0.379636	0	0	0.0737914	0	0	0	0	0	0.038403	0.0157379	0	0.0356221	0.199295	0	0	0.0659657	0	0	0.0225079
GSE141910_GSM4216150_Control	0.322026	0	0.363643	0	0	0.0996025	0	0	0	0	0	0.0290821	0	0	0	0.138665	0	0	0	0	0.0139393	0.0330428
GSE141910_GSM4216151_Control	0.232414	0	0.219337	0	0	0.0940372	0	0	0	0	0	0.0146986	0.0304433	0	0.00369871	0.307825	0.0123465	0	0.0482673	0	0.0105406	0.0263917
GSE141910_GSM4216152_Control	0.287416	0	0.343666	0	0	0.0886131	0	0	0	0	0	0.0376175	0.00632841	0	0.00333379	0.171932	0	0	0.0267829	0	0.0109457	0.0233645
GSE141910_GSM4216153_Control	0.230052	0	0.18903	0.00934385	0	0.0660221	0	0.00971764	0	0	0.0552988	0	0.0441362	0	0	0.272176	0	0	0.118243	0	0	0.00598017
GSE141910_GSM4216154_Control	0.27997	0	0.160094	0	0	0.11937	0	0	0.0214958	0	0	0.0211861	0.0652688	0	0	0.31604	0	0	0.0165759	0	0	0
GSE141910_GSM4216156_Control	0.1555	0	0.474543	0.000941399	0	0.0754983	0	0	0	0	0	0.02364	0.00764785	0	0	0.207883	0	0	0	0.0088916	0.0422095	0.00324537
GSE141910_GSM4216160_Control	0.259833	0	0.136774	0	0	0.0882832	0	0.0272913	0	0	0	0.0569833	0.0305266	0	0.0342759	0.237571	0.0707988	0	0	0.0267885	0.0308742	0
GSE141910_GSM4216161_Control	0.345334	0	0.31609	0	0	0.110888	0	0	0	0	0	0.0227524	0.0202375	0	0	0.123693	0	0.00230695	0.034842	0	0	0.0238552
GSE141910_GSM4216162_Control	0.172333	0	0.35786	0	0	0.0864344	0	0	0	0	0	0.00751943	0.0255871	0	0	0.271361	0	0	0.0614154	0	0.01749	0
GSE141910_GSM4216163_Control	0.230561	0	0.210499	0.0758189	0	0.0345994	0	0.00733734	0	0	0	0.0111056	0.0641476	0	0	0.19028	0.013818	0	0	0.0653912	0.0515345	0.0449077
GSE141910_GSM4216164_Control	0.205701	0	0.326856	0.0167159	0	0.169137	0	0	0	0	0	0.0253332	0.0241483	0	0.00321731	0.162753	0.00480129	0	0.0478177	0	0.0135192	0
GSE141910_GSM4216169_Control	0.236688	0	0.247711	0.0447191	0	0.125168	0	0	0	0	0.00831219	0	0.0376054	0	0	0.173266	0.00986605	0	0.0694901	0	0.0471757	0
GSE141910_GSM4216170_Control	0.215083	0	0.478363	0	0	0.0496595	0	0	0	0	0	0.0363992	0.0038029	0	0	0.106697	0	0	0.0356534	0	0.0347686	0.0395727
GSE141910_GSM4216171_Control	0.215452	0	0.35602	0.0393964	0	0.0784797	0	0	0	0	0	0.0156646	0.0105168	0	0	0.217145	0	0	0.0349691	0	0.0242922	0.00806476
GSE141910_GSM4216172_Control	0.1725	0	0.473013	0.0257364	0	0.0738679	0	0	0	0	0	0	0.023348	0	0	0.137291	0	0.00157902	0.0344159	0	0.0270956	0.0311542
GSE141910_GSM4216173_Control	0.254695	0	0.153655	0	0	0.063182	0	0	0.0023656	0	0.0480392	0	0.106887	0	0	0.336827	0	0.00347491	0.0308745	0	0	0
GSE141910_GSM4216174_Control	0.324607	0	0.221749	0	0	0.0973394	0	0	0	0	0	0.0316021	0.0271244	0	0	0.244926	0	0.0022619	0.013428	0	0.0072036	0.0297585
GSE141910_GSM4216175_Control	0.218305	0	0.313245	0.0185569	0	0.0773154	0	0	0	0	0	0.0120695	0.024028	0	0.0100681	0.201384	0	0	0.0523675	0	0.0186228	0.0540373
GSE141910_GSM4216176_Control	0.245338	0	0.323005	0.0305757	0	0.0611019	0.00216005	0	0.000234701	0	0	0.0299765	0.00244318	0	0	0.173428	0.0228012	0.0129759	0.034045	0	0.0352661	0.0266482
GSE141910_GSM4216177_Control	0.236041	0	0.275651	0	0	0.107744	0	0	0.0135556	0	0	0.0147859	0.00579489	0	0	0.275649	0.0087409	0	0.0120441	0	0.0378762	0.0121175
GSE141910_GSM4216178_Control	0.282798	0	0.375777	0	0	0.0760574	0	0	0.00473619	0	0	0.0223171	0.000192204	0	0	0.198122	0.0106027	0.00405584	0.0128927	0	0.00593662	0.00651145
GSE141910_GSM4216179_Control	0.27628	0	0.188738	0	0	0.148961	0	0	0.00799153	0	0.024396	0	0.0908348	0	0	0.243765	0	0	0.0190334	0	0	0
GSE141910_GSM4216184_Control	0.260316	0	0.376587	0	0	0.0918661	0	0	0	0	0	0.0302609	0.0269458	0	0	0.16376	0.0314344	0	0.0172297	0	0	0.00160078
GSE141910_GSM4216185_Control	0.282433	0	0.27901	0	0	0.105306	0	0	0.00156289	0	0	0.0173541	0.0134833	0	0	0.152009	0.0403319	0	0.0566009	0	0.0261593	0.0257497
GSE141910_GSM4216186_Control	0.236832	0	0.281795	0	0	0.111386	0	0	0	0	0	0.0291423	0.00588459	0	0.00278813	0.291005	0	0	0	0.0147226	0	0.0264431
GSE141910_GSM4216187_Control	0.221759	0	0.318904	0	0	0.0832425	0	0	0	0	0	0.0193272	0.00677904	0	0	0.233581	0.0123996	0	0.0488766	0	0.0392964	0.0158342
GSE141910_GSM4216188_Control	0.234548	0	0.335908	0	0	0.106558	0	0	0	0	0	0.0189022	0.0153891	0	0	0.199543	0.0290087	0.000536702	0.0405887	0	0.0163762	0.0026415
GSE141910_GSM4216190_Control	0.276389	0	0.252876	0.0161087	0	0.0814993	0	0	0	0	0	0.029648	0.0253664	0	0	0.252383	0.00537196	0	0	0.0220545	0	0.0383035
GSE141910_GSM4216192_Control	0.204355	0	0.402415	0.0158567	0	0.128663	0	0	0.00234373	0	0	0.0274737	0.0174798	0	0.00255504	0.138614	0	0	0.0592611	0	0	0.000982868
GSE141910_GSM4216194_Control	0.196852	0	0.162102	0.0560354	0	0.122845	0	0	0	0	0.0723167	0	0.061457	0	0	0.225063	0	0	0.0839127	0	0.0194152	0
GSE141910_GSM4216195_Control	0.181215	0	0.415397	0	0	0.0900107	0	0	0	0	0.0160688	0	0	0	0	0.145368	0	0.00136867	0.0274478	0	0.0546639	0.0684598
GSE141910_GSM4216198_Control	0.124906	0	0.470004	0	0	0.0943257	0	0	0	0	0	0.029207	0	0	0	0.123143	0.020714	0	0	0.0156794	0.0511571	0.0708647
GSE141910_GSM4216200_Control	0.33338	0	0.375038	0	0	0.0688076	0	0	0	0	0	0.0345604	0	0	0	0.171035	0	0	0.0108928	0	0.00628593	0
GSE141910_GSM4216205_Control	0.241209	0	0.111067	0.192574	0	0.121952	0	0	0.0389904	0	0	0	0.0240679	0	0.0222361	0.1799	0.0226933	0	0.0453112	0	0	0
GSE141910_GSM4216208_Control	0.165991	0	0.495404	0	0.0100222	0.131112	0.0219695	0	0	0	0	0.00411847	0	0	0	0.109576	0.0036849	0	0.0197885	0	0.0248398	0.0134935
GSE141910_GSM4216211_Control	0.276774	0	0.224799	0.045664	0	0.0555305	0	0.00195373	0.0309064	0	0.0285858	0.00668604	0.0361767	0	0	0.216684	0	0	0.0739156	0	0.00232386	0
GSE141910_GSM4216212_Control	0.271229	0	0.236341	0.00607565	0	0.108689	0	0	0	0	0	0.0452269	0.0171269	0	0	0.220265	0.00320282	0	0.0746008	0	0.017243	0
GSE141910_GSM4216213_Control	0.224709	0	0.436152	0.00419913	0.00374716	0.0745472	0	0	0	0	0.00416497	0.00330231	0.014987	0	0	0.172114	0	0.00152488	0.0272395	0	0.020952	0.0123604
GSE141910_GSM4216214_Control	0.281844	0	0.352435	0	0	0.107485	0	0	0	0	0	0.0339024	0.0350908	0	0	0.167685	0.002407	0	0.00385361	0	0.0120963	0.00320197
GSE141910_GSM4216216_Control	0.203717	0	0.259893	0.030777	0	0.0839563	0	0	0	0	0	0.0132723	0.0392275	0	0	0.256437	0	0.00822692	0.100905	0	0	0.00358818
GSE141910_GSM4216224_Control	0.204096	0	0.350536	0	0.009179	0.0904285	0	0	0	0	0	0.0667381	0.00950223	0	0	0.180174	0	0	0.0412442	0	0.0234617	0.0246405
GSE57345_GSM1379830_Control	0.312424	0	0.308971	0	0	0.104435	0	0	0.0317933	0	0.0216979	0.0030819	0.0217769	0	0	0.138439	0	0.00289077	0.0480935	0	0.00639642	0
GSE57345_GSM1379831_Control	0.218875	0	0.268539	0	0	0.189667	0	0	0.00458297	0	0.0239195	0	0.0286447	0	0	0.231414	0	0.00163731	0.0188839	0	0	0.0138375
GSE57345_GSM1379832_Control	0.27688	0	0.206766	0	0	0.0797027	0	0	0	0	0	0.0230318	0.0115517	0	0	0.213562	0.101886	0	0.0567514	0	0.0278726	0.00199591
GSE57345_GSM1379833_Control	0.258685	0	0.302029	0	0	0.0389967	0	0	0	0	0	0.0430991	0.00481476	0	0	0.290847	0	0	0.0323166	0	0.0230619	0.00615003
GSE57345_GSM1379834_Control	0.272971	0	0.241322	0	0	0.10525	0	0	0.0371886	0	0.0737604	0	0.0138622	0	0	0.168023	0	0	0.0668402	0	0.0207831	0
GSE57345_GSM1379835_Control	0.270954	0	0.434738	0	0	0.0448648	0	0	0.0281011	0	0	0.0400453	0	0	0	0.121054	0	0	0.0602423	0	0	0
GSE57345_GSM1379836_Control	0.140425	0	0.264844	0	0	0.112746	0	0	0	0	0	0.0232858	0.0554682	0	0	0.317423	0.0141303	0	0	0.0642244	0.00326823	0.00418556
GSE57345_GSM1379837_Control	0.294781	0	0.29418	0	0.0162586	0.0962887	0	0	0	0	0	0.0386777	0.0425749	0	0	0.217215	0	0	0	0	0	2.54651e-05
GSE57345_GSM1379838_Control	0.257403	0	0.187625	0.0191228	0	0.0781198	0	0	0.0284331	0	0.041368	0	0.0626299	0	0.000112989	0.233987	0	0	0.0911987	0	0	0
GSE57345_GSM1379839_Control	0.267037	0	0.227344	0	0	0.0993945	0	0	0	0	0	0.0336059	0.0303664	0	0	0.20568	0.0641549	0.0161968	0.0425772	0	0.0136435	0
GSE57345_GSM1379840_Control	0.280527	0	0.338475	0	0	0.0404276	0	0	0	0	0	0.0389719	0.0112373	0	0	0.161539	0.0538086	0	0.039865	0	0	0.0351481
GSE57345_GSM1379841_Control	0.231396	0	0.264712	0.0175809	0	0.0794161	0	0	0	0	0	0.0292622	0.0263754	0	0	0.260944	0.0167068	0.0434067	0.0301993	0	0	0
GSE57345_GSM1379842_Control	0.206465	0	0.146578	0	0	0.0972095	0	0	0	0	0.0737832	0	0	0	0	0.321786	0.0600245	0	0.0941539	0	0	0
GSE57345_GSM1379843_Control	0.202362	0	0.199359	0	0	0.0658561	0	0	0	0	0	0.0276082	0.0207574	0	0	0.385623	0.0114261	0.000366893	0.0512611	0	0.0201334	0.0152471
GSE57345_GSM1379844_Control	0.259631	0	0.308189	0.00251856	0	0.0906983	0	0	0	0	0	0.0307504	0.0254523	0	0.00295838	0.191916	0.0503405	0	0.0375465	0	0	0
GSE57345_GSM1379845_Control	0.259825	0	0.231291	0	0	0.0833403	0	0	0.0193928	0	0.0492096	0	0.0785023	0	0	0.203677	0	0.000238227	0.0745234	0	0	0
GSE57345_GSM1379846_Control	0.274073	0	0.172948	0	0	0.0932745	0	0	0.00858246	0	0	0.027426	0.0235809	0	0	0.265085	0.100834	0.00111865	0.0330774	0	0	0
GSE57345_GSM1379847_Control	0.272206	0	0.15206	0	0	0.0909982	0	0	0	0	0	0.0312497	0.0784511	0	0	0.285557	0.0439382	0.000940373	0.0306017	0	0	0.0139972
GSE57345_GSM1379848_Control	0.346201	0	0.184774	0	0	0.0764878	0	0.013206	0	0	0	0.0285332	0.0391287	0	0	0.156936	0	0.0978669	0.028856	0	0	0.0280106
GSE57345_GSM1379849_Control	0.246185	0	0.341705	0	0	0.0643424	0	0.0124512	0	0	0	0.0428649	0.0331791	0	0	0.190565	0.00860021	0	0.0601067	0	0	0
GSE57345_GSM1379850_Control	0.156324	0	0.195219	0	0	0.165456	0	0.0102857	0	0	0.103549	0.00357261	0.0673664	0	0.00980578	0.195912	0	0	0.0636445	0	0.0288657	0
GSE57345_GSM1379851_Control	0.193331	0	0.385774	0	0	0.131202	0	0	0.00340473	0	0.0613814	0	0	0	0	0.153747	0	0.0191421	0.033007	0	0.0190112	0
GSE57345_GSM1379852_Control	0.325546	0	0.231994	0	0	0.0921272	0	0.011112	0	0	0	0.0496152	0.0381128	0	0	0.204005	0	0	0.0474872	0	0	0
GSE57345_GSM1379853_Control	0.172279	0	0.275755	0	0	0.122299	0	0	0	0	0.00464253	0.00118484	0.0175966	0	0	0.284697	0.0458521	0	0.0734767	0	0.00221789	0
GSE57345_GSM1379854_Control	0.227416	0	0.232198	0.0213646	0	0.083597	0	0	0	0	0	0.0302049	0.0415888	0	0	0.299251	0.00678788	0.0179404	0.024169	0	0.0101797	0.00530248
GSE57345_GSM1379855_Control	0.256433	0	0.231687	0.0164139	0	0.106648	0	0	0	0	0	0.00513004	0	0	0.00664217	0.210746	0.115126	0	0.051175	0	0	0
GSE57345_GSM1379856_Control	0.252029	0	0.322026	0.0328904	0	0.0646324	0	0	0.0352445	0	0	0.0286472	0.0237857	0	0	0.167016	0.0520826	0	0.0214122	0	0	0.000234299
GSE57345_GSM1379857_Control	0.26024	0	0.150209	0.0599667	0	0.063884	0	0	0	0	0	0.0309144	0.0198136	0	0	0.272545	0.0184731	0.0658279	0.0130696	0	0.00666917	0.0383879
GSE57345_GSM1379858_Control	0.196652	0	0.11224	0.00731412	0	0.147657	0	0	0.00161125	0	0	0.0446659	0.0994236	0	0	0.21284	0	0	0.129219	0	0.00214738	0.0462294
GSE57345_GSM1379859_Control	0.262505	0	0.372056	0.0473022	0	0.0465664	0	0	0	0	0	0.0217615	0.044525	0	0	0.145817	0	0	0.0162727	0	0.0165601	0.0266346
GSE57345_GSM1379860_Control	0.315403	0	0.210747	0.0213406	0	0.0728188	0	0.0150293	0	0	0	0.0548915	0.0534852	0	0	0.220411	0	0	0.0166907	0	0	0.0191837
GSE57345_GSM1379861_Control	0.240153	0	0.282359	0	0	0.157905	0	0	0.0130988	0	0.0358821	0.00114958	0.057337	0	0	0.183949	0	0	0.0281656	0	0	0
GSE57345_GSM1379862_Control	0.40396	0	0.108266	0.00887668	0	0.0607738	0	0.0119734	0.0136285	0	0	0.0422481	0.135873	0	0.00806846	0	0	0.0186987	0	0.0232865	0.0459819	0.118365
GSE57345_GSM1379863_Control	0.317279	0	0.259299	0.00336168	0	0.0990503	0	0	0.000981766	0	0	0.0499733	0.0316855	0	0	0.174578	0.0135126	0	0.0502782	0	0	0
GSE57345_GSM1379864_Control	0.269542	0	0.207501	0	0	0.0972864	0	0	0	0	0	0.0435483	0.0252703	0	0	0.271557	0.0360725	0.0107973	0.038425	0	0	0
GSE57345_GSM1379865_Control	0.276614	0	0.260112	0	0	0.0621072	0	0	0	0	0	0.0479071	0.0352129	0	0	0.240946	0.0185709	0	0.0585299	0	0	0
GSE57345_GSM1379866_Control	0.301106	0	0.240438	0	0	0.125926	0	0	0	0	0	0.0520743	0.0207993	0	0	0.157549	0	0	0.0581706	0	0.0147746	0.0291623
GSE57345_GSM1379867_Control	0.292877	0	0.312798	0	0	0.0674708	0	0	0	0	0	0.046366	0.0347821	0	0	0.129745	0.0366634	0.00641429	0.0599681	0	0.0129145	0
GSE57345_GSM1379868_Control	0.33114	0	0.293038	0.0102728	0	0.0315691	0	0	0.00511502	0	0.0553288	0	0.0392977	0	0	0.17853	0	0.0206609	0.0350474	0	0	0
GSE57345_GSM1379869_Control	0.295853	0	0.23459	0	0	0.120016	0	0	0.0105042	0	0	0.0391296	0.0365711	0	0	0.193637	0	0	0.0696984	0	0	0
GSE57345_GSM1379870_Control	0.245086	0	0.116509	0.00135316	0	0.0994365	0	0	0.0107302	0	0.0470522	0.00311454	0.0527582	0	0	0.297139	0	0	0.0998743	0	0	0.026946
GSE57345_GSM1379871_Control	0.371236	0	0.0827218	0	0	0.0700604	0	0.0269403	0.0137901	0	0.00379464	0.0241806	0.0840402	0	0	0.174507	0	0.00218774	0	0.122212	0.0243299	0
GSE57345_GSM1379872_Control	0.254205	0	0.415208	0	0.00275079	0.0828758	0	0	0	0	0	0.0427484	0.0247078	0	0	0.157585	0	0	0.0121342	0	0.00778525	0
GSE57345_GSM1379873_Control	0.233915	0	0.417318	0	0	0.126203	0	0	0.00958189	0	0.0054504	0	0.014423	0	0	0.130558	0.0112179	0	0.0327982	0	0.0185359	0
GSE57345_GSM1379874_Control	0.379883	0	0.246242	0	0	0.127444	0	0	0.00785916	0	0	0.0129425	0.05057	0	0	0.109729	0	0	0.0533425	0	0.00159945	0.0103871
GSE57345_GSM1379875_Control	0.224941	0	0.353163	0	0	0.0761765	0	0	0	0	0	0.0362048	0.0105268	0	0	0.239737	0	0.0304413	0.0274095	0	0	0.00140082
GSE57345_GSM1379876_Control	0.145861	0	0.185936	0	0	0.213436	0	0.00212951	0	0	0.0910478	0.0159333	0.0770557	0.000371014	0	0.172668	0	0	0.0955614	0	0	0
GSE57345_GSM1379877_Control	0.249565	0	0.23053	0.0292389	0	0.0968683	0	0	0.0215527	0	0.0197449	0	0.0649105	0	0	0.185637	0	0.00891211	0	0.0526207	0.0281503	0.0122701
GSE57345_GSM1379878_Control	0.179113	0	0.189947	0	0	0.080374	0	0	0.0187491	0	0	0	0.103202	0	0	0.235174	0	0.002345	0.190593	0	0	0.000503254
GSE57345_GSM1379880_Control	0.155275	0	0.160446	0	0	0.152681	0	0.0137608	0.0292144	0	0.0497183	0.0381586	0.0677251	0	0	0.181086	0	0.00818067	0.109581	0	0.0309164	0.00325598
GSE57345_GSM1379881_Control	0.211958	0	0.378995	0	0	0.103834	0	0	0.0653943	0	0.0253115	0.0030342	0.0496413	0	0	0.130226	0	0.0113043	0	0	0.0151401	0.00516001
GSE57345_GSM1379882_Control	0.139783	0	0.0567522	0.0184036	0	0.112463	0	0	0	0	0.0208774	0.0170565	0.111667	0	0.151411	0.209393	0.0066025	0	0.026888	0	0	0.128703
GSE57345_GSM1379883_Control	0.163008	0	0.458772	0.0381457	0	0.00111087	0	0	0.0185875	0	0	0.0236069	0.0209682	0	0.000107817	0.130041	0	0.0572318	0.0520179	0	0	0.0364015
GSE57345_GSM1379884_Control	0.299986	0	0.400324	0	0	0.0676996	0	0	0	0	0	0.0200142	0.00162516	0	0	0.108073	0	0	0.0436733	0	0	0.0586049
GSE57345_GSM1379885_Control	0.192681	0	0.304193	0.0328741	0	0.117162	0	0	0	0.00279206	0	0.0581283	0	0	0	0.201139	0	0	0.0456301	0	0	0.0454005
GSE57345_GSM1379886_Control	0.292144	0	0.227707	0.0204603	0	0.0686404	0	0.00396256	0	0	0	0.055374	0.0346001	0	0	0.209772	0.0323886	0	0.0528613	0	0	0.00208872
GSE57345_GSM1379887_Control	0.241342	0	0.120815	0.00802346	0	0.165772	0	0	0	0	0	0.0509496	0.0421969	0	0	0.240972	0.0169639	0.00883089	0.0190438	0	0	0.0850901
GSE57345_GSM1379888_Control	0.283712	0	0.30902	0.000934678	0	0.0817089	0	0	0	0	0	0.0299404	0.0120888	0	0	0.202471	0.0344996	0	0.0403235	0	0	0.00530152
GSE57345_GSM1379889_Control	0.218052	0	0.169734	0	0	0.102058	0	0	0	0	0	0.031097	0.040414	0	0	0.361889	0.00189255	0	0.03874	0.0230994	0	0.013025
GSE57345_GSM1379890_Control	0.169287	0	0.243586	0.0501417	0	0.0508079	0	0	0.0189733	0	0	0.0465974	0.0396819	0	0	0.249711	0.0134946	0	0.117719	0	0	0
GSE57345_GSM1379891_Control	0.318645	0	0.272382	0.0333181	0	0.0697384	0	0	0	0	0	0.0385102	0	0	0	0.171509	0.000730856	0	0.0590068	0	0	0.03616
GSE57345_GSM1379892_Control	0.179816	0	0.213694	0.00124768	0	0.184001	0	0.0130959	0.018104	0	0.077506	0.0269002	0.0571658	0	0	0.15502	0	0.00702958	0.0664196	0	0	0
GSE57345_GSM1379893_Control	0.260752	0	0.181274	0.0105282	0	0.105727	0	0	0	0	0.0044707	0.0212095	0.122502	0	0	0.209325	0.0296198	0	0.0367455	0	0	0.0178471
GSE57345_GSM1379894_Control	0.0795716	0	0.135534	0	0	0.27783	0	0	0	0	0	0.103672	0.0886295	0	0	0.186391	0	0	0.0971444	0	0.0312277	0
GSE57345_GSM1379895_Control	0.248287	0	0.141832	0.0178927	0	0.092217	0	0	0	0	0	0.0324728	0.0721945	0	0	0.258004	0	0	0.137101	0	0	0
GSE57345_GSM1379896_Control	0.288665	0	0.166524	0.00470863	0	0.113592	0	0	0	0	0	0.0342597	0.0283661	0	0	0.265952	0.0309525	0	0.0607629	0	0	0.00621577
GSE57345_GSM1379897_Control	0.306866	0	0.165489	0.0105051	0	0.102612	0	0	0	0	0	0.0413638	0.0454795	0	0	0.194457	0.00794594	0	0.0981575	0	0	0.0271238
GSE57345_GSM1379898_Control	0.242649	0	0.112712	0.0442626	0	0.0999092	0	0	0	0	0	0.0392266	0.0461174	0	0.0462119	0.251257	0.0215636	0	0.0681773	0	0	0.0279143
GSE57345_GSM1379899_Control	0.278803	0	0.230654	0	0	0.0843258	0	0	0	0	0	0.018581	0.00757119	0	0	0.214555	0.000889414	0	0.0810693	0	0	0.0835514
GSE57345_GSM1379900_Control	0.200711	0	0.165079	0.0227328	0	0.0989457	0	0	0.00904166	0	0.00246073	0	0.0418947	0	0	0.320763	0.0193263	0	0.0431427	0	0.0168117	0.0590908
GSE57345_GSM1379901_Control	0.317837	0	0.137625	0.0272912	0	0.105049	0	0	0.0379366	0	0.00210977	0	0.152839	0	0	0.178962	0	0	0.040351	0	0	0
GSE57345_GSM1379902_Control	0.262983	0	0.356166	0.00399783	0	0.13134	0	0	0	0	0.0371409	0.0153921	0.020417	0	0	0.172563	0	0	0	0	0	0
GSE57345_GSM1379903_Control	0.224587	0	0.304473	0	0	0.176811	0	0	0	0	0.0127114	0.0182199	0.0358701	0	0	0.122525	0	0.00631562	0.045175	0	0.0182061	0.0351061
GSE57345_GSM1379904_Control	0.205804	0	0.242271	0.0263751	0	0.275294	0	0	0	0	0.00893884	0	0.0193557	0	0	0.135636	0.0092465	0	0.0628126	0	0	0.0142654
GSE57345_GSM1379905_Control	0.224778	0	0.1849	0.000201402	0	0.164844	0	0.00168344	0.0421361	0	0.109151	0.0191521	0.0636452	0.01101	0	0.11949	0	0.00153549	0.0574723	0	0	0
GSE57345_GSM1379906_Control	0.220443	0	0.143734	0	0	0.0835113	0	0	0.0133326	0	0.0102334	0	0.058741	0	0	0.34919	0.0338799	0	0.0416814	0	0	0.0452533
GSE57345_GSM1379907_Control	0.169039	0	0.0708318	0.0346185	0	0.131293	0	0.000286316	0	0	0.00029121	0	0.173711	0	0.0306818	0.28131	0.0203685	0	0.0251956	0	0	0.0623731
GSE57345_GSM1379908_Control	0.253445	0	0.194812	0.00724002	0	0.10103	0	0	0	0	0	0.0347113	0.078323	0	0	0.208435	0.0121281	0	0.0942547	0	0.00908933	0.0065319
GSE57345_GSM1379909_Control	0.273625	0	0.13463	0.0148645	0	0.230063	0	0	0	0	0	0.0277356	0.0549905	0	0.000876139	0.161362	0.0355603	0	0.0420436	0	0	0.0242484
GSE57345_GSM1379910_Control	0.188761	0	0.176215	0	0	0.08837	0	0	0	0	0.00274505	0.000112852	0.0334034	0	0	0.362945	0	0	0.118911	0	0.0174097	0.0111277
GSE57345_GSM1379911_Control	0.25613	0	0.153103	0	0	0.0840276	0	0	0	0	0	0.0301537	0.160703	0	0	0.158379	0	0.00308794	0.0465671	0	0	0.107849
GSE57345_GSM1379912_Control	0.228183	0	0.350026	0.021874	0	0.0767959	0	0	0.0179938	0	0.00867081	0.0150187	0.0255925	0	0	0.171271	0.051204	0	0	0.0206805	0	0.0126898
GSE57345_GSM1379913_Control	0.329844	0	0.304495	0.0391813	0	0.0949971	0	0	0	0	0	0.0625199	0.0143894	0	0	0.136293	0	0	0.00449451	0	0.00925625	0.00452961
GSE57345_GSM1379914_Control	0.289051	0	0.269291	0.0164902	0	0.0656422	0	0	0.00948504	0	0	0.0444471	0.0258869	0	0	0.256032	0	0	0.0157143	0	0	0.00796102
GSE57345_GSM1379915_Control	0.307565	0	0.156279	0	0	0.160064	0	0	0	0	0	0.0557414	0.0196252	0	0	0.174958	0.0380745	0	0.0876934	0	0	0
GSE57345_GSM1379918_Control	0.349603	0	0.191628	0.0414417	0	0.0360617	0	0	0.0132683	0	0.0117887	0	0.0486241	0	0	0.214182	0	0	0.0934025	0	0	0
GSE57345_GSM1379919_Control	0.210163	0	0.113596	0.0389085	0	0.0755322	0	0	0.0166338	0	0.0388651	0	0.0769991	0	0.0393741	0.329513	0	0	0.0456631	0	0.000458663	0.0142927
GSE57345_GSM1379920_Control	0.124991	0	0.199009	0.00876106	0	0.133012	0	0	0	0	0.121095	0	0.0382913	0	0	0.227909	0	0.004722	0.127222	0	0.0149875	0
GSE57345_GSM1379921_Control	0.185774	0	0.311025	0.00537676	0	0.0721644	0	0	0	0	0	0.0213979	0.0167691	0	0.0255485	0.213216	0	0	0.0842591	0	0	0.0644703
GSE57345_GSM1379922_Control	0.168594	0	0.256272	0.030407	0	0.16185	0	0	0	0	0	0.0269439	0.115367	0	0	0.0724789	0.0204566	0.0204366	0.0831453	0	0	0.0440501
GSE57345_GSM1379923_Control	0.223818	0	0.148659	0.0278998	0	0.145738	0	0.0193497	0.00755058	0	0	0.0245782	0.0780725	0.000223553	0	0.170608	0	0.0187807	0.0652111	0	0.0695104	0
GSE57345_GSM1379924_Control	0.271963	0	0.0800225	0.0133507	0	0.198003	0	0	0	0	0	0.0169075	0.0404382	0	0	0.165989	0.0367515	0.0262303	0	0.136989	0	0.013355
GSE57345_GSM1379925_Control	0.230739	0	0.147515	0.0163566	0	0.125739	0	0.00931555	0	0	0.00650763	0	0.0967203	0	0	0.275815	0	0	0.0750657	0	0	0.0162266
GSE57345_GSM1379926_Control	0.12987	0	0.0973221	0	0	0.143491	0	0	0	0	0	0.0645074	0.149101	0	0.00228549	0.245821	0.0239437	0	0.0443457	0	0.0222928	0.0770204
GSE57345_GSM1379927_Control	0.226731	0	0.115771	0.00376332	0	0.120692	0	0	0	0	0	0.0443852	0.102165	0	0	0.265867	0.0271077	0	0.0198428	0	0.0471449	0.0265311
GSE57345_GSM1379961_Control	0.222802	0	0.351953	0.0196996	0	0.0490793	0	0	0.00953299	0	0	0.0302988	0.0253567	0	0.0044508	0.188821	0.0179109	0	0.058524	0	0	0.0215709
GSE57345_GSM1379962_Control	0.289066	0	0.147339	0.0258966	0	0.106864	0	0	0.0360487	0	0.0356612	0.00861582	0.0403848	0	0	0.2105	0.00133011	0	0.0795275	0	0.0187659	0
GSE57345_GSM1379965_Control	0.200694	0	0.177388	0	0	0.117239	0	0	0	0	0.0855242	0.0334099	0.0297306	0.0338402	0	0.153908	0	0.00736193	0.158019	0	0.00288519	0
GSE57345_GSM1379966_Control	0.274977	0	0.171384	0	0	0.147826	0	0	0.00920327	0	0	0.0678889	0	0	0	0.184224	0	0.00294429	0.00852698	0	0	0.133025
GSE57345_GSM1379967_Control	0.199093	0	0.302785	0	0	0.0651063	0	0.013589	0	0	0.00332714	0.0336259	0.0409066	0	0	0.220199	0.0459296	0	0.0403475	0	0.0350917	0
GSE57345_GSM1379968_Control	0.20785	0	0.340802	0.000443364	0	0.0956582	0	0	0	0	0	0.0306663	0.0246946	0	0	0.202613	0.028673	0.00137217	0	0.0255293	0.00909095	0.0326074
GSE57345_GSM1379969_Control	0.140906	0	0.294424	0	0	0.139604	0	0	0	0	0	0.0130155	0.0132639	0	0.00833528	0.209653	0	0	0.0571982	0	0.0187224	0.104877
GSE57345_GSM1379970_Control	0.261353	0	0.410953	0.00811502	0	0.04738	0	0	0	0	0	0.0156852	0.0119008	0	0	0.188716	0	0	0.0299392	0	0	0.0259584
GSE57345_GSM1379971_Control	0.115831	0	0.116632	0.0212765	0	0.383921	0	0	0	0	0	0.0936855	0.0158656	0	0	0.194374	0	0.00377062	0.0479213	0	0.00672269	0
GSE57345_GSM1379972_Control	0.284841	0	0.201813	0	0	0.113817	0	0	0.00439552	0	0.0201061	0.00748212	0	0	0	0.223906	0.0553401	0.00516244	0.0430754	0	0	0.0400602
GSE57345_GSM1379973_Control	0.192231	0	0.180833	0	0	0.252513	0	0.00607716	0.000271078	0	0.0963869	0.0540046	0.0296508	0	0	0.104999	0	0	0.0830336	0	0	0
GSE57345_GSM1379974_Control	0.226546	0	0.144764	0.0187003	0	0.0900052	0	0	0	0	0	0.0401173	0.147491	0	0	0.179884	0	0	0.100049	0	0	0.0524433
GSE57345_GSM1379975_Control	0.191809	0	0.10798	0	0	0.106645	0	0	0	0	0	0.0182164	0	0	0	0.334502	0.131602	0.0312123	0.0619512	0	0	0.0160816
GSE57345_GSM1379976_Control	0.295174	0	0.270279	0	0	0.0810565	0	0	0	0	0	0.0354062	0.0135857	0	0	0.191528	0	0.00454039	0.0576832	0	0	0.0507469
GSE57345_GSM1379977_Control	0.27566	0	0.193265	0	0	0.133684	0	0	0.0422886	0	0.0401966	0	0.0563271	0	0	0.166837	0	0.00158675	0.0645818	0	0.0255728	0
GSE57345_GSM1379978_Control	0.27734	0	0.271264	0	0	0.0742771	0	0	0.0119429	0	0	0.0153207	0.0269757	0	0	0.228298	0	0	0.0444301	0	0	0.0501514
GSE57345_GSM1379979_Control	0.266916	0	0.306384	0	0	0.0424351	0	0.0209218	0	0	0	0.0600549	0.0240826	0	0	0.19623	0	0	0	0.0602279	0	0.0227476
GSE57345_GSM1379980_Control	0.239645	0	0.119413	0	0	0.0788285	0	0.0320306	0	0	0	0.0494202	0.0500303	0	0.00195681	0.237285	0.0452867	0.00901301	0	0.114542	0	0.0225491
GSE57345_GSM1379981_Control	0.342644	0	0.198031	0	0	0.0950903	0	0	0.0215368	0	0.0615022	0	0	0	0	0.175851	0	0	0.0940513	0	0.0112931	0
GSE57345_GSM1379982_Control	0.217429	0	0.118396	0	0	0.205927	0	0	0	0	0.096536	0.0346913	0.0265252	0.0387639	0	0.0978535	0	0.000228205	0.16365	0	0	0
GSE57345_GSM1379983_Control	0.288162	0	0.197341	0	0	0.105903	0	0.0192252	0	0	0	0.0275625	0.0301231	0	0	0.251228	0	0.0148384	0	0.0610563	0	0.00456004
GSE57345_GSM1379984_Control	0.33555	0	0.197827	0	0	0.117799	0	0	0	0	0	0.0237854	0.00734096	0	0.00567292	0.168095	0.0199652	0	0.109694	0	0	0.014271
GSE57345_GSM1379985_Control	0.230744	0	0.152454	0	0	0.177331	0.000823878	0	0	0	0	0.0406901	0.0290288	0	0	0.248764	0	0.00871737	0.0271921	0	0.0207673	0.0634874
GSE57345_GSM1379986_Control	0.290411	0	0.351309	0	0	0.0775746	0	0	0.00673498	0	0.0018933	0.0142469	0.0161443	0	0	0.169224	0.0144042	0	0.0337705	0	0	0.0242871
GSE57345_GSM1379987_Control	0.252422	0	0.251896	0.0430244	0	0.0602892	0	0	0	0	0.00253607	0.0108343	0.0178488	0	0.0012077	0.252741	0.0484202	0	0.0233953	0	0.0074255	0.0279598
GSE57345_GSM1379988_Control	0.354766	0	0.19102	0.00657353	0	0.101892	0	0	0	0	0	0.0514409	0.0358846	0	0	0.178151	0.0419285	0	0.0269951	0	0	0.0113483
GSE57345_GSM1379989_Control	0.213257	0	0.22918	0.0326356	0	0.129004	0	0	0	0	0	0.0412034	0.0452863	0	0	0.26435	0	0.00267521	0	0.0344174	0.000130226	0.0078598
GSE57345_GSM1379990_Control	0.150074	0	0.14222	0	0	0.208878	0	0.00327965	0	0	0.00506548	0.0562993	0.0387958	0	0	0.226372	0	0.00378946	0.136135	0	0.0290908	0
GSE57345_GSM1379991_Control	0.119894	0	0.145417	0.014031	0	0.191773	0	0	0.0372321	0	0.0962885	0.0207243	0.0886535	0	0.0129715	0.168264	0	0	0.10475	0	0	0
GSE57345_GSM1380008_Control	0.282135	0	0.124891	0.0759463	0	0.058318	0	0	0.04778	0	0.0408671	0	0.0737088	0	0	0.212101	0	0	0.046762	0	0.00102209	0.0364698
GSE57345_GSM1380010_Control	0.290169	0	0.255878	0	0	0.135633	0	0.010198	0.00628081	0	0.079538	0.0346171	0	0.00662975	0	0.0807291	0	0	0.0720133	0	0.0283142	0
GSE57345_GSM1380011_Control	0.191824	0	0.317154	0	0.0126628	0.0232212	0	0	0	0	0.0248805	0	0.0595229	0	0	0.25367	0	0.00846951	0.0407355	0	0	0.0678585
GSE57345_GSM1380012_Control	0.256225	0	0.383444	0	0	0.0886012	0	0	0	0	0	0.0225561	0.0274341	0	0	0.152814	0	0	0.0309321	0	0.00476832	0.033226
GSE57345_GSM1380013_Control	0.288244	0	0.489375	0	0	0.0420197	0	0	0	0	0	0.0292055	0.00683393	0	0	0.0959075	0.00672313	0	0.00539211	0	0.0175015	0.0187973
GSE57345_GSM1380014_Control	0.196035	0	0.276058	0.00599198	0	0.0804073	0	0	0	0	0.00614968	0	0.0515768	0	0.00772436	0.287806	0.0198651	0	0.0683863	0	0	0
GSE57345_GSM1380015_Control	0.353582	0	0.187113	0	0	0.0154854	0	0.0279748	0.035025	0	0.00742087	0	0.0356669	0	0.00518552	0.245011	0.050193	0	0	0	0.0275414	0.00980135
GSE57345_GSM1380021_Control	0.217613	0	0.129814	0.0107133	0	0.117378	0	0	0	0	0	0.0298384	0.0181423	0	0	0.322311	0	0.0566638	0.0975275	0	0	0
GSE57345_GSM1380027_Control	0.256405	0	0.373388	0.0134103	0	0.106548	0	0	0	0	0.0172342	0.0133989	0.0476185	0	0	0.150856	0	0	0.0131781	0	0	0.00796404
GSE57345_GSM1380122_Control	0.224348	0	0.248989	0	0	0.0942771	0	0	0.0032691	0	0	0.0102329	0.044549	0	0	0.312595	0	0	0.0492526	0	0	0.0124867
GSE57345_GSM1380123_Control	0.153719	0	0.0470048	0	0	0.109323	0	0	0	0	0.0433689	0	0.11809	0	0.0133036	0.0905654	0	0.116188	0	0.154061	0.0299219	0.124455
GSE57345_GSM1380124_Control	0.228818	0	0.260868	0	0	0.0987723	0	0	0.0086275	0	0	0.0233297	0.0426846	0	0	0.226955	0.038361	0	0.071584	0	0	0
GSE21610_GSM545657_Control	0.203827	0	0.186469	0	0	0.154218	0	0	0.0200024	0	0.0194189	0.0142924	0.057991	0	0	0.237287	0.00875652	0	0.0897455	0	0.00799249	0
GSE21610_GSM545658_Control	0.228637	0	0.289235	0	0	0.0705291	0	0	0	0	0	0.0240792	0.0444989	0	0	0.28623	0	0	0.0255097	0	0	0.0312814
GSE21610_GSM545659_Control	0.284819	0	0.236461	0	0	0.0946562	0	0	0.0175088	0	0	0.0220856	0.0563471	0	0.00615026	0.228927	0	0	0.0530454	0	0	0
GSE21610_GSM545660_Control	0.365095	0	0.240577	0	0	0.0985601	0	0	0.0384746	0	0	0	0.0448162	0.0137265	0	0.142378	0	0	0.015694	0	0.0215618	0.0191164
GSE21610_GSM545661_Control	0.264738	0	0.130661	0.0656551	0	0.062107	0	0	0	0	0	0.0446102	0.0340262	0	0.0057278	0.314992	0.0131193	0	0.0351453	0	0	0.0292185
GSE21610_GSM545662_Control	0.381616	0	0.144208	0	0	0.0822142	0	0	0.0107235	0	0	0.0302322	0.027994	0	0	0.224171	0.0431581	0.00238858	0.0386822	0	0.00754303	0.00707029
GSE21610_GSM545663_Control	0.288132	0	0.181543	0	0	0.106372	0.00578892	0	0	0	0	0.039219	0.0373412	0	0.0151231	0.185888	0.0723721	0	0.053229	0	0.0109863	0.00400599
GSE21610_GSM545664_Control	0.289861	0	0.181436	0.0628185	0	0.0467956	0	0	0	0	0	0.0458576	0.076324	0	0	0.178857	0.0356906	0	0.0341973	0	0	0.0481622
GSE17800_GSM444296_Control	0.252957	0	0.325862	0	0.0196936	0.0957328	0	0	0	0	0	0.0192904	0.0303885	0	0.000548815	0.137721	0.0603188	0	0.00959467	0	0	0.0478922
GSE17800_GSM444297_Control	0.247255	0	0.139269	0	0	0.211913	0	0	0	0	0.043944	0	0.0134909	0	0	0.205889	0.024218	0.0258515	0.0706629	0	0	0.0175069
GSE17800_GSM444298_Control	0.184252	0	0.194121	0	0	0.156966	0	0.0207513	0	0	0.0341366	0.0494811	0.0547218	0	0.00656315	0.178152	0	0	0.0964207	0	0.0244344	0
GSE17800_GSM444299_Control	0.308247	0	0.156196	0	0	0.116434	0	0	0	0	0	0.0346071	0.0322299	0	0.000392988	0.248475	0.0236016	0	0.0481064	0	0.0317099	0
GSE17800_GSM444300_Control	0.290327	0	0.212231	0	0	0.0667941	0	0.0256066	0	0	0	0.0456614	0.0645016	0	0	0.263342	0.00649971	0	0	0.0102604	0	0.0147762
GSE17800_GSM444301_Control	0.212324	0	0.0665907	0.0216681	0	0.105512	0	0	0.0428731	0	0	0.0529955	0.0344698	0	0	0.277907	0	0.0775609	0.10731	0	0.000788103	0
GSE17800_GSM444302_Control	0.295118	0	0.134409	0.0338077	0	0.120747	0	0	0.0128678	0	0	0.0338592	0.00164813	0	0.00226012	0.26391	0.00217249	0	0.0976907	0	0	0.00151032
GSE17800_GSM444303_Control	0.309875	0	0.183048	0.00290261	0	0.0676689	0.0174053	0	0	0	0	0.0329323	0.0286958	0	0	0.254744	0.0119916	0	0.0697268	0	0	0.0210099
GSE42955_GSM1053922_Control	0.29934	0	0.10561	0.0187497	0	0.067454	0	0	0.0355924	0	0	0.0385904	0.0625991	0	0.000360561	0.215267	0	0.0945033	0	0.0529834	0	0.00894951
GSE42955_GSM1053929_Control	0.310497	0	0.204022	0	0	0.0715971	0	0.00568616	0.0104233	0	0.101989	0	0.0253749	0	0	0.251675	0	0.00723743	0	0	0.0114981	0
GSE42955_GSM1053939_Control	0.351277	0	0.138783	0	0	0.0802556	0	0	0.0271258	0	0	0.0148111	0.018057	0	0	0.167831	0.0820939	0	0.117289	0	0	0.00247609
GSE42955_GSM1053940_Control	0.309218	0	0.121632	0.0515156	0	0.0443127	0	0	0.000479438	0	0.0210807	0.0176121	0.0513831	0	0	0.227586	0.0721522	0	0.0778459	0	0	0.00518183
GSE42955_GSM1053942_Control	0.189199	0	0.131776	0	0	0.196767	0	0	0.0142505	0	0	0.0674756	0.034849	0	0.0651186	0.216004	0	0	0.0741195	0	0	0.0104415
GSE141910_GSM4215880_HF	0.230656	0	0.14054	0	0	0.0996043	0	0	0	0	0.0928038	0	0	0	0	0.204264	0.0442024	0	0.17794	0	0	0.00998885
GSE141910_GSM4215881_HF	0.222924	0	0.176526	0.0239727	0	0.175067	0	0	0	0	0	0.0271464	0.0306088	0	0.00443381	0.16374	0.0599462	0	0.115636	0	0	0
GSE141910_GSM4215882_HF	0.299496	0	0.189706	0.051689	0	0.0707874	0	0	0	0	0	0.0636763	0.0483696	0	0	0.243066	0	0	0.0332106	0	0	0
GSE141910_GSM4215883_HF	0.253399	0	0.141399	0	0.0391191	0.125168	0.0257177	0	0	0	0.0157378	0	0.0480827	0	0.00691592	0.154953	0.112137	0	0.0773712	0	0	0
GSE141910_GSM4215884_HF	0.297124	0	0.203118	0.014622	0	0.103695	0.0153607	0	0	0	0	0	0	0	0.00956439	0.157384	0.108829	0	0.0697902	0	0.00417013	0.0163429
GSE141910_GSM4215885_HF	0.256161	0	0.173269	0.0956669	0	0.03061	0	0	0	0	0.00729404	0.0476	0.0695446	0	0	0.233642	0.0340583	0	0.0521545	0	0	0
GSE141910_GSM4215886_HF	0.389111	0	0.160264	0	0.0651565	0.158648	0.00688644	0	0	0	0.00743134	0.0132166	0	0	0	0.0997315	0.0136984	0	0.0819108	0	0.00394556	0
GSE141910_GSM4215887_HF	0.224656	0	0.0933118	0.0243677	0	0.223561	0.0307631	0	0	0	0.0060416	0	0.0141166	0	0.0264361	0.190609	0.0953155	0	0.0708213	0	0	0
GSE141910_GSM4215888_HF	0.301156	0	0.185738	0.0529237	0	0.042318	0	0	0.0148637	0	0.00243769	0	0.0558141	0	0	0.250818	0	0.0141115	0.0653315	0	0	0.0144875
GSE141910_GSM4215889_HF	0.235359	0	0.0814788	0.087977	0	0.0644197	0	0	0.013306	0	0	0.0830433	0.0953107	0	0.00898798	0.234405	0	0	0.0957124	0	0	0
GSE141910_GSM4215890_HF	0.266632	0	0.109613	0	0.0108346	0.104291	0	0	0	0	0.00182965	0.00912459	0.0301328	0	0.00343243	0.211348	0.100521	0	0.108503	0	0.0437372	0
GSE141910_GSM4215891_HF	0.160656	0	0.172321	0.0360866	0	0.0785933	0	0	0	0	0	0.0381873	0.0480686	0	0.0329055	0.217702	0.0884715	0	0.118407	0	0.00860287	0
GSE141910_GSM4215892_HF	0.277074	0	0.139099	0.00917689	0	0.148503	0	0	0.00171806	0	0.0577757	0	0.0682027	0	0.0292992	0.169896	0.0124326	0	0.059991	0	0.0268314	0
GSE141910_GSM4215893_HF	0.282886	0	0.29097	0	0.0699416	0.0704051	0	0	0	0.00815532	0.00315885	0	0	0	0	0.112	0.0559626	0	0.0666486	0	0	0.0398729
GSE141910_GSM4215894_HF	0.242688	0	0.0519546	0.105397	0	0.0492902	0.00426059	0	0	0	0	0.0165723	0.0859457	0.0220055	0.00897874	0.326076	0.0258932	0	0.0609374	0	0	0
GSE141910_GSM4215895_HF	0.271144	0	0.129873	0	0	0.153457	0	0	0.0296465	0	0.0708938	0	0.0548073	0	0.00293426	0.169307	0.0258819	0	0	0.0852041	0	0.00685127
GSE141910_GSM4215896_HF	0.274532	0	0.153467	0	0	0.0878614	0	0	0	0	0	0.0413307	0.0231803	0	0	0.320911	0.0099325	0	0.0745852	0	0	0.0142
GSE141910_GSM4215897_HF	0.284028	0	0.204526	0	2.06962e-06	0.0753918	0	0	0	0	0.0675282	0	0	0	0	0.191621	0	0	0.115735	0	0.0611689	0
GSE141910_GSM4215898_HF	0.232588	0	0.206211	0	0	0.193829	0	0	0	0	0	0.111039	0	0	0	0.20441	0	0.0222669	0	0	0	0.0296568
GSE141910_GSM4215900_HF	0.265883	0	0.113863	0.0867463	0	0.0228028	0	0	0.00905051	0	0	0.0455469	0.0785703	0	0.00156062	0.266942	0.0292779	0	0.0783559	0	0	0.00140085
GSE141910_GSM4215901_HF	0.224037	0	0.0788848	0	0	0.132544	0	0	0.037029	0	0.0598706	0.0172836	0.118877	0	0	0.212681	0	0.0400923	0.0516786	0	0	0.0270222
GSE141910_GSM4215902_HF	0.193584	0	0.0995662	0.0538472	0	0.221185	0	0	0.047154	0	0.0455517	0.0105707	0.0483511	0.00943601	0	0.142983	0	0.00570945	0.122062	0	0	0
GSE141910_GSM4215903_HF	0.288208	0	0.272165	0	0	0.102042	0	0	0.020458	0	0.0102441	0.0013545	0.0062166	0	0.0212661	0.20008	0	0	0.0749743	0	0.00299116	0
GSE141910_GSM4215904_HF	0.126468	0	0.0217972	0.0519889	0	0.00639517	0	0	0.0113727	0	0	0.0225477	0.0446235	0	0	0.521047	0.104233	0	0.0895274	0	0	0
GSE141910_GSM4215905_HF	0.215981	0	0.0932549	0	0	0.216732	0	0	0	0	0	0.0543382	0.0570742	0	0	0.210102	0.0139169	0.00773749	0.116313	0	0.00287908	0.0116709
GSE141910_GSM4215906_HF	0.156255	0	0.096373	0.0316441	0	0.121878	0	0	0.0882869	0	0	0.0365071	0.0889313	0	0.0129267	0.224773	0	0.00226199	0	0.140163	0	0
GSE141910_GSM4215907_HF	0.0834169	0	0.118138	0.00640563	0	0.260301	0	0.00646006	0	0	0.0659622	0.0140599	0.0675847	0	0	0.270042	0	0.00822008	0.0994094	0	0	0
GSE141910_GSM4215908_HF	0.269408	0	0.150571	0	0	0.111332	0	0	0	0	0	0.0378619	0.0370602	0	0	0.291257	0.00742663	0	0.095083	0	0	0
GSE141910_GSM4215909_HF	0.304845	0	0.222403	0.0272271	0	0.0839033	0.0272016	0	0	0	0	0.030542	0.0154868	0	0.0125096	0.155112	0.00887286	0	0.0889659	0	0.000802478	0.0221288
GSE141910_GSM4215910_HF	0.229149	0	0.0670535	0	0	0.160193	0.00181932	0	0	0	0	0.0348193	0.0565733	0	0.0368431	0.272446	0.0513824	0	0.0401953	0	0.0139186	0.0356081
GSE141910_GSM4215911_HF	0.25705	0	0.172351	0	0.0762418	0.156089	0.00835532	0	0	0.00668305	0.0264853	0	0.00461188	0	0.0359421	0.119583	0.0699541	0	0	0.0325631	0.00678798	0.0273039
GSE141910_GSM4215912_HF	0.164116	0	0.0569313	0.0360924	0	0.136262	0	0	0.0690649	0	0.0531312	0.0840433	0.204031	0	0	0.150906	0	0	0.0454222	0	0	0
GSE141910_GSM4215913_HF	0.344523	0	0.088154	0.0370138	0	0.111727	0	0	0.0353631	0	0.0274304	0.0281113	0.027978	0	0	0.167776	0.0529367	0	0.0786331	0	0	0.000353108
GSE141910_GSM4215914_HF	0.217965	0	0.0776849	0.0404449	0	0.120755	0	0	0.0378338	0	0	0.0673185	0.0395228	0	0.0210319	0.289196	0.0481497	0	0.0400977	0	0	0
GSE141910_GSM4215915_HF	0.282042	0	0.246675	0.0342662	0	0.0904002	0	0	0	0	0.00986469	0.0192744	0.0198798	0	0.0210118	0.177656	0	0	0.0950471	0	0	0.00388271
GSE141910_GSM4215916_HF	0.160189	0	0.142056	0	0	0.224243	0	0.0220006	0.00407226	0	0	0.13167	0.0163152	0	0.00336189	0.148633	0	0.00816375	0	0.108227	0.013494	0.0175754
GSE141910_GSM4215917_HF	0.177878	0	0.124001	0	0	0.208273	0	0	0.0595041	0	0	0.0587837	0.0561656	0	0	0.194226	0	0.00526081	0.0793191	0	0.0365885	0
GSE141910_GSM4215918_HF	0.109557	0	0.118679	0	0	0.167833	0	0.00405782	0.0102537	0	0.0380108	0.0276996	0.0401562	0	0	0.286657	0	0.00660139	0.190495	0	0	0
GSE141910_GSM4215919_HF	0.226334	0	0.174854	0.00546252	0	0.16076	0	0.00360762	0	0	0	0.0948656	0	0	0	0.179507	0	0	0	0.150888	0	0.00372192
GSE141910_GSM4215920_HF	0.176455	0	0.169913	0	0	0.20712	0	0	0.0239009	0	0	0.0897917	0	0.00796697	0	0.143285	0	0.0057051	0.175862	0	0	0
GSE141910_GSM4215921_HF	0.235693	0	0.0676734	0.0586922	0	0.0967762	0	0	0.0402157	0	0.0476474	0	0.103989	0	0	0.23747	0	0	0.111843	0	0	0
GSE141910_GSM4215922_HF	0.335157	0	0.111566	0	0	0.152609	0	0	0.00507678	0	0	0.0150322	0.027909	0	0.0183808	0.190217	0.0115233	0	0.100955	0	0.0150595	0.0165143
GSE141910_GSM4215923_HF	0.289449	0	0.230112	0.000780319	0.0160494	0.144316	0.012856	0	0	0	0.0111503	0.0120872	0.0293277	0	5.87864e-05	0.145144	0.0304648	0	0.062297	0	0.0159068	0
GSE141910_GSM4215924_HF	0.257906	0	0.144028	0.00200624	0	0.0463127	0	0	0.0112889	0	0	0.0510493	0.150305	0	0	0.25135	0	0.00360001	0.082154	0	0	0
GSE141910_GSM4215925_HF	0.218873	0	0.115122	0.131958	0	0.00898954	0	0	0.00784332	0	0.000981192	0.0387077	0.0850428	0	0	0.281362	0.0739888	0	0.0371314	0	0	0
GSE141910_GSM4215926_HF	0.256461	0	0.154437	0.101024	0	0.0438313	0.0305887	0	0	0	0	0.0257857	0.0301056	0	0.00713448	0.241138	0	0	0.0773975	0	0.0133412	0.0187555
GSE141910_GSM4215927_HF	0.209405	0	0.181402	0	0	0.146038	0	0	0	0	0.113741	0	0	0	0	0.23325	0	0.00275197	0.0696543	0	0.0163526	0.0274037
GSE141910_GSM4215928_HF	0.181597	0	0.0957693	0.123714	0	0.0894981	0	0	0.0311942	0	0	0.0770681	0.0924826	0	0.00817666	0.212849	0	0	0.0876509	0	0	0
GSE141910_GSM4215929_HF	0.0822667	0	0.103667	0.00852621	0	0.244603	0	0.00462113	0.0136774	0	0	0.0907476	0.0554539	0	0.00202796	0.238296	0	0.00136201	0.149966	0	0.00478623	0
GSE141910_GSM4215930_HF	0.236792	0	0.0934494	0.0747668	0	0.191805	0.00275807	0	0	0	0.00724726	0	0.0674906	0	0	0.209048	0.00636326	0	0.0835455	0	0.0091046	0.0176291
GSE141910_GSM4215931_HF	0.217701	0	0.20275	0.0623906	0	0.0821089	0	0	0.0305998	0	0.0382833	0.0614044	0.0460945	0	0	0.205419	0.0445607	0	0.00868745	0	0	0
GSE141910_GSM4215932_HF	0.227883	0	0.20248	0	0	0.184387	0	0	0	0	0	0.0185896	0.0184609	0	0	0.198339	0.0180308	0.0495613	0.0599881	0	0.0222811	0
GSE141910_GSM4215933_HF	0.293803	0	0.18496	0	0	0.101029	0	0	0	0	0.0586167	0	0.0463394	0	0	0.136902	0	0	0.13861	0	0.00225815	0.0374822
GSE141910_GSM4215934_HF	0.103744	0	0.124604	0.029245	0	0.21163	0	0.0246312	0	0	0	0.0704241	0.0629869	0.0120259	0.011277	0.162767	0	0	0.186666	0	0	0
GSE141910_GSM4215935_HF	0.269611	0	0.100618	0.0495828	0	0.139394	0	0	0.016938	0	0.0263359	0	0.0781841	0	0	0.218933	0.0387099	0	0.0474629	0	0.00645899	0.00777161
GSE141910_GSM4215936_HF	0.169105	0	0.0594051	0.0102836	0	0.0797884	0.0131892	0	0	0	0	0.0545176	0.177167	0	0	0.232314	0.0201508	0.00043475	0.106568	0	0	0.077076
GSE141910_GSM4215937_HF	0.314304	0	0.279792	0	0.00474848	0.123425	0.00751676	0	0	0	0.0190321	0.00726828	0.0330399	0	0.0102821	0.170217	0	0	0.0255927	0	0	0.00478153
GSE141910_GSM4215938_HF	0.0503049	0	0.092322	0.0705486	0	0.138469	0	0	0.0799497	0	0.0820645	0.0778235	0.118799	0.0126685	0	0.156599	0	0.000721966	0.11973	0	0	0
GSE141910_GSM4215939_HF	0.246334	0	0.135805	0.080886	0	0.138335	0	0	0.0311255	0	0.0387876	0.0132076	0	0	0	0.202688	0	0	0.108365	0	0	0.00446657
GSE141910_GSM4215940_HF	0.249024	0	0.0994899	0.0412642	0	0.101437	0	0	0.0245322	0	0.044733	0.00160699	0.0348642	0	0	0.259433	0	0	0.137643	0	0.00597298	0
GSE141910_GSM4215941_HF	0.176248	0	0.133127	0	0	0.215224	0	0.00582304	0.0254556	0	0	0.0741419	0.00275114	0	0	0.19149	0	0.0054784	0.126912	0	0.0238812	0.0194674
GSE141910_GSM4215942_HF	0.244992	0	0.119478	0.102122	0	0.014858	0	0	0	0	0.0365	0.103076	0.0925988	0	0	0.207322	0	0	0.049862	0	0	0.0291911
GSE141910_GSM4215943_HF	0.227171	0	0.0386968	0	0.0351464	0.123222	0.00305845	0	0	0	0	0.0205105	0.094225	0	0.0255811	0.211497	0.14238	0	0.0785106	0	0	0
GSE141910_GSM4215944_HF	0.139646	0	0.0443873	0	0	0.131765	0	0	0	0.00130544	0	0.0317943	0.109701	0	0.0814096	0.289367	0.0830152	0.0145635	0.0730463	0	0	0
GSE141910_GSM4215945_HF	0.148455	0	0.174451	0	0	0.257153	0	0.00832346	0	0	0	0.0721914	0	0	0	0.209083	0	0.0111836	0.108952	0	0.00483459	0.00537231
GSE141910_GSM4215946_HF	0.201574	0	0.0249323	0.117917	0	0.0865688	0	0	0.0292711	0	0.0448642	0.00899142	0.105703	0	0	0.219504	0.0760404	0	0.0846344	0	0	0
GSE141910_GSM4215947_HF	0.222467	0	0.115244	0.0257441	0	0.117843	0	0	0.0162784	0	0	0.0246519	0.00846515	0	0.00350536	0.240671	0.0966458	0.0052015	0.123283	0	0	0
GSE141910_GSM4215948_HF	0.269815	0	0.218468	0.108236	0	0.0327874	0.0023401	0	0	0	0.0654263	0	0.0287877	0	0.0383829	0.158745	0.0393098	0	0.0357065	0	0.00199599	0
GSE141910_GSM4215949_HF	0.208196	0	0.0807342	0	0	0.24322	0	0	0	0	0	0.0157776	0.0353415	0	0.00839214	0.190843	0	0	0.139651	0	0.00386808	0.0739755
GSE141910_GSM4215950_HF	0.373116	0	0.171527	0	0	0.117429	0.0157331	0	0	0	0	0.0246324	0.0129424	0	0	0.152355	0.0521434	0	0.0486832	0	0	0.0314396
GSE141910_GSM4215951_HF	0.276603	0	0.135684	0.0215485	0	0.214959	0	0	0.00924622	0	0	0.0872012	0.00671768	0	0.0143842	0.161954	0.00249541	0	0.0591491	0	0.010058	0
GSE141910_GSM4215952_HF	0.19246	0	0.103194	0	0	0.151958	0	0.00329189	0.0141784	0	0	0.070619	0	0	0	0.201304	0	0.00519498	0.205871	0	0	0.0519289
GSE141910_GSM4215953_HF	0.215218	0	0.213074	0	0.0365917	0.186243	0.0231575	0	0	0	0.0131313	0	0.0663955	0	0.00866498	0.12426	0.0421787	0	0.0710857	0	0	0
GSE141910_GSM4215954_HF	0.286474	0	0.144945	0	0	0.116941	0	0	0.0150026	0	0.0909445	0	0	0	0	0.207001	0	0	0.0539657	0	0.022508	0.0622182
GSE141910_GSM4215955_HF	0.282808	0	0.0843357	0	0	0.0614562	0.00336569	0	0	0	0.00133825	0.0334582	0.0612094	0	0.0514481	0.122424	0.049386	0	0	0.243387	0	0.00538235
GSE141910_GSM4215956_HF	0.229118	0	0.0818156	0.131751	0	0	0	0	0.0334212	0	0.0163163	0.0431429	0.082524	0	0	0.317741	0	0	0.0641703	0	0	0
GSE141910_GSM4215957_HF	0.273869	0	0.131757	3.34174e-05	0.0196479	0.113158	0.000523444	0	0	0	0	0.0348903	0.0138746	0	0.00197547	0.247738	0.0380661	0.0278133	0.0909627	0	0	0.00569019
GSE141910_GSM4215958_HF	0.278532	0	0.121736	0	0	0.126186	0	0	0	0	0.0522927	0	0.022601	0	0	0.183022	0.0376845	0.00289756	0.175048	0	0	0
GSE141910_GSM4215959_HF	0.299336	0	0.159076	0	0.0152937	0.142072	0	0	0	0	0	0.0028232	0.0429887	0	0	0.226209	0.0168166	0	0.058265	0	0.0067879	0.0303324
GSE141910_GSM4215960_HF	0.288561	0	0.0894466	0	0	0.166079	0	0	0	0	0	0.045173	0.0632603	0	0	0.240989	0	0	0.102868	0	0.003624	0
GSE141910_GSM4215961_HF	0.291348	0	0.247874	0	0	0.108297	0	0.0453096	0	0	0.0592192	0	0	0	0	0.161274	0	0.0196794	0.0625365	0	0	0.00446255
GSE141910_GSM4215962_HF	0.362175	0	0.14334	0.00631476	0	0.147136	0	0	0	0	0	0.0386091	0.0225334	0	0	0.129198	0.0120416	0.0450254	0.0936265	0	0	0
GSE141910_GSM4215963_HF	0.272129	0	0.201815	0	0	0.136424	0	0	0	0	0.074326	0	0.0268875	0	0.00507495	0.190116	0	0	0.0622357	0	0.0309923	0
GSE141910_GSM4215964_HF	0.146739	0	0.139845	0.0274975	0	0.226841	0	0	0.0141935	0	0	0.0357584	0.0637212	0.00520776	0	0.176241	0	0.00299708	0.160958	0	0	0
GSE141910_GSM4215965_HF	0.226424	0	0.174903	0	0	0.167285	0	0	0	0	0.0728644	0	0.0177959	0	0	0.18676	0	0	0.10031	0	0	0.0536575
GSE141910_GSM4215966_HF	0.301972	0	0.1703	0.00123239	0	0.0753801	0	0	0	0	0	0.0315672	0.0810134	0	0	0.267243	0	0	0.0432121	0	0	0.0280797
GSE141910_GSM4215967_HF	0.281461	0	0.0673784	0	0	0.16863	0.00885171	0	0.0237225	0	0	0.0151649	0.0589168	0	0.103329	0.163023	0.0552423	0	0.0526002	0	0.00167979	0
GSE141910_GSM4215968_HF	0.1789	0	0.0713971	0.10925	0	0.139559	0	0	0.066061	0	0.0241064	0.0629625	0.0569091	0	0	0.235291	0.00840946	0	0.0471548	0	0	0
GSE141910_GSM4215969_HF	0.28719	0	0.0986728	0.103969	0	0.116304	0	0	0	0	0.00678656	0.0283616	0.0707672	0	0.00792116	0.155708	0.0171004	0	0.0977888	0	0.00943031	0
GSE141910_GSM4215970_HF	0.161735	0	0.0152522	0.178128	0	0.0142026	0.0231694	0	0.0663443	0	0	0.0581959	0.046529	0	0.0298725	0.286692	0.04975	0.00610514	0.0640239	0	0	0
GSE141910_GSM4215971_HF	0.291249	0	0.261515	0	0.00454438	0.0597332	0	0	0	0	0.00626865	0.0477828	0.000752562	0	0.0179849	0.233771	0	0	0.0505568	0	0.0258426	0
GSE141910_GSM4215972_HF	0.261926	0	0.154458	0	0	0.144874	0	0	0	0	0.100548	0	0	0	0	0.254769	0	0	0.0466539	0	0	0.0367709
GSE141910_GSM4215973_HF	0.258163	0	0.0653691	0.00327116	0	0.141104	0	0	0.0781209	0	0.0833536	0	0.0664927	0	0	0.175783	0	0	0.110038	0	0	0.0183047
GSE141910_GSM4215974_HF	0.202974	0	0.000379975	0.018994	0	0.244736	0	0	0.0223969	0	0	0.00989737	0.105975	0	0.0471886	0.218644	0.0729476	0.000601696	0.0552647	0	0	0
GSE141910_GSM4215975_HF	0.244595	0	0.0571727	0.100448	0	0.0914133	0	0	0	0	0	0.0119664	0.113668	0	0.0737577	0.100779	0.128456	0	0.0777448	0	0	0
GSE141910_GSM4215976_HF	0.230869	0	0.120488	0.120946	0	0.0500034	0	0	0.0514967	0	0.0338895	0	0.0112228	0	0	0.325185	0	0.00857952	0.0473201	0	0	0
GSE141910_GSM4215977_HF	0.135854	0	0.102613	0.00510801	0	0.211894	0	0.00443266	0	0	0.0113041	0.0700251	0.05259	0.0157506	0	0.205117	0	0	0.185311	0	0	0
GSE141910_GSM4215978_HF	0.144802	0	0.035502	0.0105725	0.0191508	0.131699	0.0427692	0	0	0	0.0572397	0	0.312461	0	0.00148502	0.197829	0.0134336	0.00302784	0.00610181	0	0.0148962	0.00903062
GSE141910_GSM4215979_HF	0.299186	0	0.169646	0	0	0.0895645	0	0	0	0	0	0.0474092	0.0580017	0	0	0.272993	0.00371194	0	0.0432381	0	0	0.0162503
GSE141910_GSM4215980_HF	0.233029	0	0.0913702	0.0852904	0	0.0728071	0	0	0.0331006	0	0.00456989	0.0509859	0.0404743	0	0.000251027	0.298981	0.0496569	0	0.0394844	0	0	0
GSE141910_GSM4215981_HF	0.282141	0	0.12726	0.0817973	0	0.0333615	0	0	0.0361783	0	0.00434311	0.0452203	0.0705616	0	0	0.274585	0	0.00898984	0.00414988	0	0	0.0314125
GSE141910_GSM4215982_HF	0.232784	0	0.168926	0.045051	0	0.18333	0	0	0.0206326	0	0	0.0269764	0.0556734	0	0	0.183936	0	0	0.0826908	0	0	0
GSE141910_GSM4215983_HF	0.232564	0	0.115523	0.0419694	0	0.0471932	0.00619875	0	0	0.00495039	0	0.0302799	0.0128255	0	0	0.315424	0	0.0749342	0.110244	0	0	0.00789411
GSE141910_GSM4215984_HF	0.284105	0	0.201652	0	0	0.158064	0	0	0	0	0.102197	0	0.0476406	0	0	0.145057	0	0	0.0392149	0	0.0220695	0
GSE141910_GSM4215985_HF	0.464325	0	0.0726109	0	0	0.0886996	0	0.00409464	0	0	0	0.058198	0	0	0.0124137	0.194764	0	0	0.0840444	0	0	0.020849
GSE141910_GSM4215987_HF	0.240809	0	0.150796	0.0563037	0	0.169054	0	0	0.00780688	0	0.0481333	0.00537785	0.0446689	0	0	0.173019	0	0	0.104032	0	0	0
GSE141910_GSM4215988_HF	0.303644	0	0.147657	0.000211064	0	0.13086	0	0	0	0	0.046601	0	0.0743348	0	0.00532728	0.264819	0.00148142	0	0.0250649	0	0	0
GSE141910_GSM4215990_HF	0.281546	0	0.197082	0	0	0.130508	0	0	0	0	0.109776	0	0	0	0	0.119362	0	0	0.137727	0	0	0.0239985
GSE141910_GSM4215993_HF	0.168733	0	0.0445286	0.170567	0	0.0111323	0	0	0.090304	0	0.0097629	0.0612829	0.185612	0.0559655	0	0.161906	0	0	0.0401388	0	0	6.76092e-05
GSE141910_GSM4215995_HF	0.293235	0	0.134423	0.0509283	0	0.188501	0	0	0.0569991	0	0.0908269	0.0148106	0.0110171	0	0	0.0906746	0.00306542	0	0.0592331	0	0	0.00628529
GSE141910_GSM4215996_HF	0.287353	0	0.214197	0.0473639	0	0.0659554	0	0	0.0241498	0	0.0410055	0.0210362	0.00448554	0.00794225	0	0.190754	0	0	0.095757	0	0	0
GSE141910_GSM4215997_HF	0.252013	0	0.121396	0.0674438	0	0.152645	0	0	0.0125292	0	0.0445835	0.00862243	0.0537655	0	0	0.186353	0.0207291	0	0.0799189	0	0	0
GSE141910_GSM4216000_HF	0.123575	0	0.0793074	0.00379438	0	0.16563	0	0.0354047	0.019365	0	0	0.0865043	0.0361458	0.00795448	0	0.18976	0	0.010722	0.195062	0	0	0.0467751
GSE141910_GSM4216002_HF	0.251858	0	0.142621	0.0220475	0	0.0963928	0	0.0130614	0.00443756	0	0.0619899	0	0.0923649	0	0	0.262272	0	0	0.0529547	0	0	0
GSE141910_GSM4216003_HF	0.239132	0	0.180346	0.0214306	0.0412144	0.13613	0	0	0	0	0.0598292	0	0	0	0.0466993	0.149284	0	0	0.0812222	0	0.0447115	0
GSE141910_GSM4216006_HF	0.278879	0	0.179134	0.0360556	0	0.0944494	0	0	0.00863083	0	0.0210302	0	0	0	0	0.289916	0	0.000525001	0.0630425	0	0.0283372	0
GSE141910_GSM4216011_HF	0.195384	0	0.0695441	0.157587	0	0.0958562	0	0	0.0769808	0	0.0703107	0.0490376	0.0610364	0	0	0.162818	0	0	0.0614442	0	0	0
GSE141910_GSM4216013_HF	0.385593	0	0.201143	0	0	0.0439631	0	0.0129814	0	0	0	0.0523465	0.0467709	0	0	0.198426	0	0.0114511	0	0.00539019	0.0419345	0
GSE141910_GSM4216019_HF	0.215992	0	0.200686	0	0	0.223116	0	0	0.00671055	0	0.0821013	0.0453775	0	0	0	0.106627	0	0	0.119389	0	0	0
GSE141910_GSM4216020_HF	0.103713	0	0	0.0503853	0	0.328614	0.0187115	0	0.0706759	0	0.0153533	0	0.0928452	0.0880691	0.0932605	0.107471	0.0262473	0	0.00465369	0	0	0
GSE141910_GSM4216026_HF	0.296363	0	0.162214	0.0119204	0	0.116824	0	0	0	0	0.0745227	0	0	0	0	0.159244	0	0	0.173239	0	0	0.005673
GSE141910_GSM4216033_HF	0.339692	0	0.23107	0	0	0.10906	0	0	0	0	0	0.0223066	0	0	0.000114059	0.150638	0.0486902	0	0.0899854	0	0.00253869	0.00590496
GSE141910_GSM4216038_HF	0.243928	0	0.152649	0.0213314	0	0.11605	0	0	0.0643042	0	0.0562017	0	0.0476997	0	0	0.187388	0.0188746	0	0.0915733	0	0	0
GSE141910_GSM4216041_HF	0.386189	0	0.210845	0.024249	0	0.0659953	0	0	0	0	0	0.0516292	0.00159823	0	0.0414577	0.146362	0.0105429	0	0.0437243	0	0.0174067	0
GSE141910_GSM4216046_HF	0.150809	0	0.140733	0	0	0.215697	0	0.0625468	0.0254372	0	0	0.0748887	0.0640955	0	0	0.15042	0.00108559	0	0.0348919	0	0.0523765	0.0270188
GSE141910_GSM4216052_HF	0.252488	0	0.102308	0	0	0.181108	0	0	0.0510632	0	0.033831	0.00307836	0.0449617	0	0.017205	0.26612	0	0	0.045051	0	0.00278703	0
GSE141910_GSM4216055_HF	0.349158	0	0.200922	0	0	0.0313319	0	0	0	0	0	0.0517306	0.0120043	0	0	0.280349	0	0	0.0525543	0	0	0.0219496
GSE141910_GSM4216057_HF	0.331925	0	0.197941	0	0	0.0800725	0	0	0	0	0.00307118	0.0209905	0.00380355	0	0.0104651	0.181566	0.0409135	0	0.117081	0	0	0.0121701
GSE141910_GSM4216058_HF	0.203717	0	0.155441	0	0.0182762	0.171285	0	0	0	0	0.0919272	0	0.0178218	0	0	0.190487	0	0	0.143876	0	0	0.00717028
GSE141910_GSM4216059_HF	0.223233	0	0.115389	0.061005	0	0.0832119	0	0	0.0243542	0	0.0292574	0.0469904	0.102715	0	0	0.276137	0	0	0.0122658	0.00618804	0	0.0192534
GSE141910_GSM4216060_HF	0.113497	0	0.118652	0	0	0.242623	0	0	0.0475658	0	0.0676183	0.044189	0	0.028835	0	0.099539	0	0	0.237482	0	0	0
GSE141910_GSM4216062_HF	0.162562	0	0.155163	0	0	0.185557	0	0.0160462	0	0	0	0.102967	0.0918883	0	0.00270285	0.194475	0	0	0.0886376	0	0	0
GSE141910_GSM4216064_HF	0.236809	0	0.125799	0.0787973	0	0.0844135	0	0.00705999	0.030713	0	0	0.0991898	0.0671191	0	0.00192331	0.202964	0.0257847	0	0	0.0394266	0	0
GSE141910_GSM4216065_HF	0.369819	0	0.0588922	0.0791986	0	0.052634	0.0107972	0	0.0126853	0	0.0043824	0.00661349	0.0982999	0	0.0167061	0.175607	0.0281774	0	0.0659561	0	0	0.0202305
GSE141910_GSM4216066_HF	0.285639	0	0.170083	0.0461162	0	0.159874	0	0	0	0	0.0568063	0.0237293	0.0340656	0	0	0.171438	0	0	0.0522487	0	0	0
GSE141910_GSM4216067_HF	0.34083	0	0.139214	0.0324879	0	0.134928	0	0	0.00489415	0	0.00256637	0.0529938	0.0361551	0	0	0.254523	0	0	0.00140748	0	0	0
GSE141910_GSM4216071_HF	0.183002	0	0.126954	0.0127914	0	0.24458	0	0	0.0286427	0	0	0.0520035	0.131966	0	0.0146678	0.1911	0	0.00571097	0	0.00858136	0	0
GSE141910_GSM4216072_HF	0.144678	0	0.137996	0	0	0.232819	0	0.0143574	0.0315666	0	0.0889194	0.048334	0.0954349	0.0101057	0.0104811	0.108086	0	0	0.0772221	0	0	0
GSE141910_GSM4216073_HF	0.409307	0	0.142847	0.0201436	0.0135796	0.0428906	0	0	0	0	0	0.0581466	0.0188373	0	0	0.184939	0	0	0.0811558	0	0.0225665	0.00558685
GSE141910_GSM4216074_HF	0.292244	0	0.188634	0	0	0.111995	0	0	0	0	0.0491658	0	0.0151462	0	0	0.183825	0	0	0.158989	0	0	0
GSE141910_GSM4216076_HF	0.196383	0	0.0468398	0.112818	0	0.0604128	0	0	0.0475844	0	0.0365575	0.110837	0.02183	0	0	0.211633	0	0	0.155105	0	0	0
GSE141910_GSM4216078_HF	0.266634	0	0.121366	0.065225	0	0.110893	0	0	0.0113307	0	0.00337116	0.0240016	0.0360514	0	0.00801855	0.230236	0	0	0.102291	0	0	0.0205812
GSE141910_GSM4216079_HF	0.311815	0	0.123099	0.101585	0	0	0	0	0.0171005	0	0.0250116	0.0257563	0.130404	0	0.00953653	0.183698	0.0225365	0	0	0.0357451	0	0.0137128
GSE141910_GSM4216080_HF	0.286355	0	0.0415595	0.0376497	0	0.108306	0	0	0.0667911	0	0.031878	0.00183209	0.0805956	0	0	0.203508	0	0	0.112512	0	0	0.0290139
GSE141910_GSM4216088_HF	0.322229	0	0.177922	0.010183	0	0.109173	0	0	0	0	0	0.0494648	0.09129	0	0.00242591	0.195839	0.0105267	0	0.00439782	0.0111882	0.0153605	0
GSE141910_GSM4216091_HF	0.235677	0	0.18106	0	0	0.198613	0	0	0	0	0.0658783	0	0.0399414	0	0	0.182232	0	0	0.0818077	0	0	0.0147904
GSE141910_GSM4216092_HF	0.339856	0	0.168364	0.0929253	0	0.0227511	0	0	0.0722063	0	0.0646158	0.0382194	0.0399544	0	0	0.115494	0	0	0.0322343	0.0133791	0	0
GSE141910_GSM4216096_HF	0.130796	0	0.115753	0	0	0.220885	0	0.00945869	0	0	0	0.116721	0	0	0.00504168	0.236006	0	0.0109043	0.0960355	0	0.0245626	0.0338364
GSE141910_GSM4216103_HF	0.279839	0	0.168278	0	0	0.0843056	0	0	0	0	0.0330211	0	0.0426539	0	0	0.196186	0.0417143	0	0.154002	0	0	0
GSE141910_GSM4216107_HF	0.35732	0	0.109199	0	0	0.0747781	0	0	0	0	0	0.0553033	0.0603615	0	0	0.174864	0.0558002	0	0.10445	0	0	0.00792331
GSE141910_GSM4216117_HF	0.1213	0	0.135605	0	0	0.234877	0	0.0172551	0	0	0.0325141	0.046365	0.0403524	0	0	0.18675	0	0.00930444	0.174149	0	0.00152924	0
GSE141910_GSM4216125_HF	0.180875	0	0.178634	0	0	0.226409	0	0.0155529	0	0	0	0.099689	0.0165145	0.021477	0	0.103078	0	0	0.138901	0	0.0146698	0.00419973
GSE141910_GSM4216126_HF	0.27638	0	0.129093	0.00129351	0	0.146792	0	0.0554474	0	0	0.0142056	0.0721252	0.0829011	0	0	0.157136	0	0	0.0555472	0	0.00907856	0
GSE141910_GSM4216127_HF	0.304973	0	0.15956	0	0	0.0799288	0	0	0.0289523	0	0.0113793	0.0224891	0.059615	0	0.0061906	0.237614	0	0	0.0883817	0	0	0.00091632
GSE141910_GSM4216128_HF	0.175348	0	0.111648	0	0	0.120693	0	0.0158081	0.00746305	0	0	0.0457812	0.0956023	0	0.00615637	0.253919	0	0.00252176	0.140545	0	0.0245152	0
GSE141910_GSM4216130_HF	0.10383	0	0.101146	0.0369711	0	0.161626	0	0.0475614	0.0339793	0	0.00135185	0.1179	0.116893	0	0	0.187662	0	0.00437081	0.0655771	0	0.0211304	0
GSE141910_GSM4216133_HF	0.350195	0	0.12097	0.0191191	0	0.0817588	0	0.0155332	0	0	0	0.0558256	0.122368	0	0	0.18827	0	0.0100493	0.0258348	0.0100759	0	0
GSE141910_GSM4216137_HF	0.318197	0	0.0641263	0	0	0.166376	0	0.0123505	0.0458026	0	0	0.0839005	0.0524255	0.00375733	0.00286979	0.156099	0	0	0.0940957	0	0	0
GSE141910_GSM4216140_HF	0.275972	0	0.102705	0.0391622	0	0.0531561	0	0.0308005	0.0100198	0	0.0345423	0.0186308	0.0382183	0	0	0.188778	0.0177906	0	0	0.190223	0	0
GSE141910_GSM4216143_HF	0.291994	0	0.177766	0	0	0.210873	0	0	0	0	0.0344794	0	0	0	0	0.14681	0	0.0118121	0.0969043	0	0.0161451	0.0132151
GSE141910_GSM4216145_HF	0.306541	0	0.148489	0.0151751	0	0.0854634	0	0	0.00671944	0	0	0.0477565	0.0707004	0	0.0124063	0.246424	0	0	0	0.0317523	0	0.0285733
GSE141910_GSM4216155_HF	0.35163	0	0.113626	0.0499927	0	0.0923522	0	0	0	0	0	0.0345727	0.0331417	0	0.000264172	0.222517	0.00904861	0	0.0928554	0	0	0
GSE141910_GSM4216157_HF	0.427175	0	0.0781895	0.0323822	0	0.0722416	0	0	0.0183041	0	0	0	0.0331149	0	0	0.203116	0.0271466	0	0.0769318	0	0.00701403	0.0243842
GSE141910_GSM4216158_HF	0.185036	0	0.108172	0	0	0.234001	0	0	0.00954563	0	0.0229613	0.100435	0.0612832	0.0173389	0	0.154987	0	0	0.10624	0	0	0
GSE141910_GSM4216159_HF	0.248744	0	0.142244	0.0683298	0	0.0430311	0	0	0.0139541	0	0.00887362	0.0494249	0.0546625	0	0.013013	0.244083	0.0287322	0	0.0849077	0	0	0
GSE141910_GSM4216165_HF	0.374936	0	0.252152	0	0.00693021	0.0910789	0	0	0	0	0.0312059	0	0.0047158	0	0	0.107105	0.00308215	0	0.0791698	0	0.0183667	0.0312565
GSE141910_GSM4216166_HF	0.291379	0	0.176032	0.0350637	0	0.0797516	0	0	0.0247167	0	0.0252902	0.049784	0.105527	0	0	0.192638	0	0.00368208	0	0.00428647	0	0.0118486
GSE141910_GSM4216167_HF	0.140469	0	0.111775	0	0	0.169567	0	0.00303995	0.0394761	0	0.0689317	0.0587394	0.0938561	0.00352238	0	0.16602	0	0.00984087	0.134763	0	0	0
GSE141910_GSM4216168_HF	0.280277	0	0.194525	0	0	0.11943	0	0	0.00663055	0	0.0394737	0	0.0236266	0	0	0.23201	0	0	0.0726397	0	0.00545863	0.0259297
GSE141910_GSM4216180_HF	0.234818	0	0.189681	0	0	0.170567	0	0	0	0	0.0103798	0.032423	0	0	0	0.23728	0	0	0.124851	0	0	0
GSE141910_GSM4216181_HF	0.226676	0	0.16822	0	0	0.184292	0	0	0.0470865	0	0.0952338	0	0.0127767	0	0.0125293	0.192866	0	0	0.0522858	0	0	0.00803425
GSE141910_GSM4216182_HF	0.150686	0	0.201763	0	0	0.208017	0	0	0	0	0.0770894	0.00801559	0.0409385	0	0	0.153719	0	0	0.159772	0	0	0
GSE141910_GSM4216183_HF	0.214388	0	0.13944	0.124971	0	0.0124104	0	0	0.0176226	0	0.0250351	0.0636116	0.0308184	0	0	0.243294	0	0.00432791	0.124082	0	0	0
GSE141910_GSM4216189_HF	0.224807	0	0.197826	0	0	0.199926	0	0	0	0	0.019687	0.0189845	0.0542203	0	0	0.117076	0	0.0237439	0	0.0473116	0.0217028	0.0747155
GSE141910_GSM4216191_HF	0.273679	0	0.144725	0.0490294	0	0.0828546	0	0.00999037	0.0615308	0	0.0371084	0.0132334	0.100801	0	0.00208308	0.0949482	0	0	0	0.0943113	0.0128746	0.0228309
GSE141910_GSM4216193_HF	0.275546	0	0.165656	0	0	0.163177	0	0	0	0	0.00169882	0	0.0976583	0	0	0.162434	0	0.0747989	0	0.0169414	0	0.0420897
GSE141910_GSM4216196_HF	0.265156	0	0.0994765	0.122734	0	0.0365508	0	0	0.0164175	0	0	0.0526569	0.144634	0	0	0.253862	0	0	0.00323189	0.00278142	0	0.0024993
GSE141910_GSM4216197_HF	0.271291	0	0.386269	0	0.0240877	0.0370462	0	0	0	0	0	0.0133263	0.0181403	0	0	0.132872	0	0.039995	0.0202557	0	0.0282414	0.0284761
GSE141910_GSM4216199_HF	0.361716	0	0.271937	0	0	0.0850542	0	0	0	0	0	0.0391416	0.00691702	0	0.0201653	0.144919	0.0225297	0	0.0392689	0	0.0068181	0.00153268
GSE141910_GSM4216201_HF	0.297576	0	0.152933	0.0793908	0	0.0593566	0	0	0.00485201	0	0.0731478	0.0109368	0.0314116	0	0.0373304	0.147394	0.00693237	0	0.0794056	0	0.0193333	0
GSE141910_GSM4216202_HF	0.302499	0	0.166352	0	0	0.132974	0	0	0	0	0.0881511	0	0.00625668	0	0	0.188101	0	0	0.105161	0	0	0.0105043
GSE141910_GSM4216203_HF	0.0767512	0	0.150722	0	0	0.201133	0	0.00573894	0.0289917	0	0	0.0595284	0.0392502	0.0496636	0.0176633	0.158134	0	0	0.212425	0	0	0
GSE141910_GSM4216204_HF	0.319379	0	0.12164	0.0984183	0	0.0522286	0	0	0.00387919	0	0.0531241	0.0244266	0.0564656	0	0.0356955	0.132965	0.00857677	0	0.0932014	0	0	0
GSE141910_GSM4216206_HF	0.295186	0	0.153659	0.0614106	0	0.0825727	0	0	0.0118227	0	0	0.0377108	0.0867507	0	0	0.262967	0	0.000835115	0.00708582	0	0	0
GSE141910_GSM4216207_HF	0.408542	0	0.16607	0.0128398	0.00213684	0.0603471	0	0	0.0124432	0	0.0125449	0.0289654	0.0815107	0	0	0.128059	0	0	0.0195011	0.00370867	0	0.0633308
GSE141910_GSM4216209_HF	0.211806	0	0.0431703	0.00288595	0	0.0888976	0	0.00936363	0.0298983	0	0	0.0374929	0.0868213	0	0.00421178	0.0846026	0.0165816	0	0	0.248454	0.0415816	0.0942319
GSE141910_GSM4216210_HF	0.170524	0	0.281206	0.0872028	0	0.00980999	0	0.0124729	0	0	0	0.0545882	0.0276592	0	0	0.231122	0.0510568	0	0.0743581	0	0	0
GSE141910_GSM4216215_HF	0.365637	0	0.12319	0	0	0.127571	0	0.00968746	0	0	0.0156371	0.0305157	0.0495281	0	0	0.135842	0	0	0	0.0480483	0.063455	0.0308876
GSE141910_GSM4216217_HF	0.114858	0	0.0187929	0.150954	0	0.0589213	0.107073	0.000408966	0.00047628	0	0	0.0469268	0.148228	0	0.0413001	0.219433	0.0475985	0	0	0.0450302	0	0
GSE141910_GSM4216218_HF	0.189301	0	0.0605526	0.0214785	0	0.122557	0	0	0.0733554	0	0.0157516	0.0522238	0.0909959	0	0	0.301425	0	0.0149849	0.0573747	0	0	0
GSE141910_GSM4216219_HF	0.285672	0	0.149784	0	0	0.0830864	0	0	0	0	0	0.0474089	0.0853401	0	0	0.30073	0	0.00482655	0.0243513	0	0	0.0188001
GSE141910_GSM4216221_HF	0.248175	0	0.173478	0	0	0.102264	0	0	0	0	0	0	0.0753507	0	0.00334998	0.121331	0	0.00965232	0.158441	0	0.0242968	0.0836624
GSE141910_GSM4216226_HF	0.296424	0	0.11916	0.0210786	0	0.0922257	0	0	0.0535409	0	0.0784888	0.0492534	0.0274343	0	0	0.169605	0.0421825	0	0.0381217	0	0	0.0124855
GSE141910_GSM4216228_HF	0.297817	0	0.14899	0	0	0.101475	0	0.0154952	0	0	0	0.0621745	0.111232	0	0	0.205909	0	0.015214	0.00638785	0.0168529	0	0.0184529
GSE57345_GSM1379812_HF	0.28176	0	0.170259	0.0117884	0	0.124478	0	0	0.00474929	0	0.00836367	0.0305185	0.0273313	0	0	0.296528	0	0.0046313	0.0395925	0	0	0
GSE57345_GSM1379816_HF	0.317327	0	0.220603	0	0	0.114306	0	0	0	0	0.0480213	0	0.0413419	0	0	0.182694	0	0	0.0648118	0	0.0108948	0
GSE57345_GSM1379817_HF	0.221748	0	0.236649	0	0	0.147931	0	0	0.00237315	0	0.0648296	0	0	0	0	0.230122	0	0	0.0858092	0	0	0.0105384
GSE57345_GSM1379818_HF	0.314499	0	0.104298	0.00403749	0	0.0670795	0	0	0	0	0.0015114	0	0.055898	0	0	0.319473	0.0119472	0	0.0663705	0	0.00628099	0.0486047
GSE57345_GSM1379820_HF	0.291322	0	0.191105	0.00492397	0	0.191904	0	0	0	0	0.0243805	0	0.0427708	0	0	0.147574	0	0	0.0895335	0	0.0164862	0
GSE57345_GSM1379827_HF	0.199807	0	0.275892	0	0	0.0636198	0	0	0	0	0.0299026	0.00413116	0	0	0	0.266657	0	0.00285964	0.138157	0	0.0189728	0
GSE57345_GSM1379879_HF	0.327459	0	0.176241	0	0	0.0946545	0.00144334	0	0	0	0	0.0282601	0.0315555	0	0	0.206045	0.0423423	0	0.0918578	0	0.000140972	0
GSE57345_GSM1379916_HF	0.153056	0	0.42052	0	0.00900601	0.0596825	0	0	0	0	0	0.00860636	0.0226243	0	0	0.188881	0	0.0371502	0.0514151	0	0.0117087	0.0373506
GSE57345_GSM1379917_HF	0.262215	0	0.187947	0	0	0.117417	0	0	0	0	0	0.0343526	0.0397978	0	0	0.256384	0.0338483	0	0.068039	0	0	0
GSE57345_GSM1379929_HF	0.160901	0	0.17197	0	0	0.199643	0	0.046718	0	0	0	0.0969952	0.0723373	0.0282912	0	0.138651	0	0.00150838	0.0723853	0	0.010599	0
GSE57345_GSM1379931_HF	0.221955	0	0.181031	0	0	0.229779	0	0	0	0	0	0.0252001	0.0579681	0	0	0.156429	0	0.0457017	0.0583237	0	0.0167324	0.00688017
GSE57345_GSM1379932_HF	0.150326	0	0.168056	0	0	0.168541	0	0.000770973	0.00742766	0	0.102385	0	0.0741856	0.0333592	0	0.154197	0	0.00365638	0.137095	0	0	0
GSE57345_GSM1379934_HF	0.250207	0	0.326053	0	0	0.118495	0	0	0	0	0.0400443	0	0	0	0	0.154833	0	0	0.0606566	0	0	0.0497103
GSE57345_GSM1379935_HF	0.332237	0	0.198601	0	0	0.0769228	0	0.0260863	0.0183899	0	0.0292519	0.0530173	0.0606543	0	0	0.137512	0	0	0.0673272	0	0	0
GSE57345_GSM1379936_HF	0.243236	0	0.122024	0.0691709	0	0.134797	0	0	0	0	0	0.0294811	0.0307558	0	0.00815296	0.180279	0	0.0223721	0.0809521	0	0.028405	0.0503747
GSE57345_GSM1379937_HF	0.17569	0	0.204894	0	0	0.177822	0	0.00397465	0	0	0.036381	0.0266556	0.0434363	0.0273413	0	0.132504	0	0.00250344	0.168797	0	0	0
GSE57345_GSM1379939_HF	0.0541022	0	0.14852	0	0	0.224919	0	0.0349363	0.000148454	0	0.00580471	0.100491	0.103549	0.0343203	0	0.136453	0	0.00131214	0.0567781	0	0.0986654	0
GSE57345_GSM1379940_HF	0.314025	0	0.288817	0	0	0.0819597	0	0.00915305	0	0	0	0.0396768	0.01685	0	0.00325097	0.169202	0.0148381	0	0.0448112	0	0	0.0174162
GSE57345_GSM1379941_HF	0.211861	0	0.116032	0.0486429	0	0.121885	0	0	0	0	0	0.0173175	0.0363456	0	0	0.413605	0	0	0	0	0.0335678	0.0007423
GSE57345_GSM1379942_HF	0.314068	0	0.131186	0.0442173	0	0.0289749	0	0.00391644	0.0359482	0	0.0686533	0	0.0450347	0	0	0.178666	0	0	0.091347	0	0.0579877	0
GSE57345_GSM1379944_HF	0.247118	0	0.199702	0.0430273	0	0.146561	0	0.0297659	0.0118241	0	0.0185631	0.0317673	0.0454832	0	0	0.192406	0	0.004761	0.0290214	0	0	0
GSE57345_GSM1379947_HF	0.135826	0	0.148113	0	0	0.19873	0	0	0	0	0	0.105916	0.030422	0	0	0.214258	0	0	0.150242	0	0.0164921	0
GSE57345_GSM1379950_HF	0.313532	0	0.0786636	0.0241546	0	0.109975	0	0	0	0	0	0.0270237	0.0139619	0	0	0.232919	0.0657742	0	0.115851	0	0	0.0181445
GSE57345_GSM1379954_HF	0.293446	0	0.242012	0	0	0.141119	0	0	0	0	0	0.0362299	0	0	0	0.158503	0.0326306	0	0.0846831	0	0.00527998	0.00609677
GSE57345_GSM1379955_HF	0.159496	0	0.168288	0	0	0.181174	0	0.00740221	0	0	0	0.0938129	0	0	0	0.211167	0	9.58759e-05	0.162266	0	0.0162988	0
GSE57345_GSM1379956_HF	0.228711	0	0.162495	0	0	0.141297	0	0	0.0101272	0	0.0491673	0	0.0250262	0	0	0.229552	0	0.0111343	0.0983419	0	0.0441483	0
GSE57345_GSM1379957_HF	0.266122	0	0.231405	0	0	0.156301	0	0	0	0	0	0.0296854	0.0172967	0	0	0.227062	0.00207179	0	0.070056	0	0	0
GSE57345_GSM1379963_HF	0.240631	0	0.0788296	0.0358603	0	0.0981556	0	0.00306505	0	0	0	0.0328878	0.109326	0	0.0247633	0.205587	0.0318009	0	0	0.0980791	0.0410142	0
GSE57345_GSM1379993_HF	0.190163	0	0.211121	0.0137402	0	0.132993	0	0	0	0	0	0.00914728	0.000566816	0	0	0.208913	0	0	0.205642	0	0.00684398	0.0208705
GSE57345_GSM1379994_HF	0.278957	0	0.187278	0.0184287	0	0.145785	0.0017736	0	0	0	0	0.027252	0	0	0	0.196982	0.00875433	0	0.109556	0	0	0.0252339
GSE57345_GSM1379995_HF	0.331488	0	0.161998	0	0	0.13721	0	0	0	0	0	0.0342515	0	0	0	0.199411	0.0128567	0	0.0863487	0	0.0290743	0.00736178
GSE57345_GSM1379996_HF	0.0361768	0	0.0190177	0	0	0.151473	0.00638307	0	0	0	0.0131417	0	0.00322641	0.296652	0.0691841	0.400737	0	0	0	0.00400905	0	0
GSE57345_GSM1380003_HF	0.0983181	0	0.159754	0	0	0.168324	0	0.00833701	0.0125452	0	0.0307489	0.0474714	0.0743151	0.0410128	0	0.183536	0	0.00347206	0.153903	0	0.0182636	0
GSE57345_GSM1380006_HF	0.26513	0	0.176974	0	0	0.177369	0	0	0	0	0.0856337	0	0.0170562	0	0	0.182609	0	0	0.0871161	0	0.00811152	0
GSE57345_GSM1380009_HF	0.310202	0	0.27097	0	0	0.0974293	0	0	0	0	0	0.0525216	0.017971	0	0	0.173902	0	0	0.0557527	0	0	0.0212519
GSE57345_GSM1380016_HF	0.158448	0	0.463629	0	0.00808794	0.0731348	0	0	0	0	0	0.0433742	0.0552238	0	0	0.0931585	0	0	0.104875	0	6.81825e-05	0
GSE57345_GSM1380017_HF	0.236263	0	0.239566	0	0.0366642	0.146867	0	0	0	0	0.00236568	0.0025348	0.0254403	0	0	0.178824	0	0	0.131474	0	0	0
GSE57345_GSM1380020_HF	0.24016	0	0.253166	0.0522359	0	0.157454	0	0	0	0	0	0.00641444	0.0582991	0	0	0.21313	0.00036311	0.00153091	0.0126508	0	0	0.0045954
GSE57345_GSM1380022_HF	0.301301	0	0.158272	0.00352171	0	0.122419	0	0	0	0	0	0.0435893	0.0324795	0	0	0.263617	0	0.0377991	0.0313162	0	0.00568475	0
GSE57345_GSM1380023_HF	0.247094	0	0.110269	0	0.0212538	0.0881781	0	0	0	0	0	0.0233608	0.0162061	0	0.0285647	0.237214	0	0.0884639	0	0.0900753	0.0137016	0.0356185
GSE57345_GSM1380025_HF	0.262166	0	0.16643	0.0387768	0	0.105028	0	0	0	0	0.0547446	0	0.0179606	0	0	0.183433	0	0	0.13453	0	0.0146346	0.0222956
GSE57345_GSM1380026_HF	0.351476	0	0.229122	0	0	0.0653236	0	0	0	0	0.0428566	0.00396637	0.0342811	0	0	0.170032	0	0	0.102943	0	0	0
GSE57345_GSM1380028_HF	0.343174	0	0.236101	0	0	0.0996697	0	0	0	0	0.0128523	0.00855411	0	0	0.000306333	0.177142	0	0	0.1222	0	0	0
GSE57345_GSM1380029_HF	0.281125	0	0.187394	0	0	0.0743202	0	0	0	0	0	0.034412	0.0310672	0	0	0.237239	0.0186889	0.0358051	0.0947529	0	0	0.00519622
GSE57345_GSM1380031_HF	0.170912	0	0.211281	0	0	0.22847	0	0	0	0	0.0674383	0.0307211	0.00967039	0	0	0.206008	0	0.00981454	0	0.0607146	0.00496958	0
GSE57345_GSM1380032_HF	0.235418	0	0.235211	0	0	0.0911972	0	0	0	0	0	0.00836826	0.0122669	0	0	0.257612	0	0.0196668	0.14026	0	0	0
GSE57345_GSM1380033_HF	0.299051	0	0.238946	0.00509776	0	0.0845643	0	0.000640592	0	0	0	0.0408864	0	0	0	0.252467	0.0311039	0	0.0273281	0	0.0199146	0
GSE57345_GSM1380034_HF	0.248879	0	0.185312	0	0	0.120044	0	0	0	0	0.0554051	0.00324431	0.046125	0	0	0.211071	0	0.00995978	0.119959	0	0	0
GSE57345_GSM1380035_HF	0.299695	0	0.258833	0	0	0.0838813	0	0	0	0	0.0271224	0.0184423	0.0356325	0	0	0.155793	0	0	0.0540483	0	0.0665521	0
GSE57345_GSM1380036_HF	0.116427	0	0.140303	0	0	0.197353	0	0.0191509	0	0	0.0154671	0.0722692	0.0821913	0.0171765	0	0.154779	0	0.000741502	0.157963	0	0.0261779	0
GSE57345_GSM1380037_HF	0.379478	0	0.185149	0	0	0.0556767	0	0	0.0173005	0	0.0473835	0	0.0151067	0	0	0.206696	0	0	0.0758794	0	0.0173301	0
GSE57345_GSM1380038_HF	0.284817	0	0.231936	0	0	0.0230235	0	0.00619333	0	0	0.0450874	0.00942383	0.041822	0	0	0.216939	0	0	0.140758	0	0	0
GSE57345_GSM1380039_HF	0.256926	0	0.273423	0	0.0088947	0.0776167	0	0	0	0	0.005015	0.0322105	0.0149044	0	0	0.197024	0	0.00433397	0.108141	0	0.00787448	0.013636
GSE57345_GSM1380046_HF	0.211105	0	0.169828	0	0	0.144309	0	0	0	0	0.0536212	0	0.0348101	0	0.00141626	0.23912	0	0	0.139739	0	0.00605046	0
GSE57345_GSM1380048_HF	0.29496	0	0.204449	0	0	0.0877593	0	0.0247099	0	0	0	0.0346912	0.0114446	0	0	0.152724	0.0245488	0.0310931	0	0.0923023	0.022202	0.0191155
GSE57345_GSM1380050_HF	0.348291	0	0.361159	0	0.0080777	0.0814789	0	0	0	0.00801034	0	0.0285581	0.017436	0	0	0.112299	0	0	0.0346901	0	0	0
GSE57345_GSM1380053_HF	0.205681	0	0.15276	0	0	0.103661	0	0	0	0	0.0326551	0	0.0477044	0	0	0.329223	0	0.022428	0.105888	0	0	0
GSE57345_GSM1380056_HF	0.274312	0	0.16218	0.0259744	0	0.0893739	0	0	0	0	0.00741828	0.00833569	0.0474955	0	0	0.213467	0.0384971	0	0.132946	0	0	0
GSE57345_GSM1380058_HF	0.265266	0	0.278072	0	0	0.0981059	0	0	0	0	0	0.0275862	0.0123694	0	0	0.225146	0	0.0347132	0.0506627	0	0.00807852	0
GSE57345_GSM1380059_HF	0.257553	0	0.307809	0	0	0.119651	0	0	0	0	0.0347259	0.013821	0	0	0	0.18544	0	0	0.074177	0	0.00682233	0
GSE57345_GSM1380062_HF	0.297811	0	0.141584	0.00645715	0	0.119822	0	0	0	0	0.0681419	0.0338771	0.0651296	0.0286271	0	0.119165	0	0.00497339	0.114412	0	0	0
GSE57345_GSM1380068_HF	0.285311	0	0.191042	0	0	0.183662	0	0	0	0	0	0.0181473	0.0365879	0	0.0223732	0.180841	0.0420199	0	0.0172109	0	0	0.0228049
GSE57345_GSM1380072_HF	0.18807	0	0.0562489	0	0	0.0583664	0	0	0	0	0	0.0168698	0.10259	0	0.0916441	0.428923	0	0	0.00696496	0	0	0.0503228
GSE57345_GSM1380073_HF	0.266615	0	0.21477	0	0	0.117301	0	0.00252268	0	0	0.024353	0	0.0944648	0	0.0260821	0.208892	0	0	0.045	0	0	0
GSE57345_GSM1380075_HF	0.214301	0	0.201001	0	0.0054667	0.143168	0	0	0	0	0	0.00145573	0.00673556	0	0.0020733	0.282924	0.0310985	0	0.111776	0	0	0
GSE57345_GSM1380077_HF	0.197358	0	0.176793	0	0	0.185142	0	0.0121701	0	0	0.00604323	0.0505503	0	0	0	0.246899	0	0	0.0664108	0	0.0512681	0.00736599
GSE57345_GSM1380078_HF	0.191958	0	0.155092	0	0	0.14924	0	0	0	0	0.0190155	0.0398084	0.00268117	0	0	0.258487	0	0.0211042	0.162614	0	0	0
GSE57345_GSM1380080_HF	0.313693	0	0.224461	0	0	0.0914537	0	0	0	0	0.0560756	0	0.0107444	0	0	0.169422	0	0.00337622	0.0740654	0	0.0567092	0
GSE57345_GSM1380082_HF	0.270708	0	0.28782	0	0.00363729	0.139706	0	0	0	0	0	0.0274166	0.0107167	0	0	0.212335	0	0.00442016	0.0432401	0	0	0
GSE57345_GSM1380083_HF	0.277785	0	0.214848	0	0	0.163376	0	0	0	0	0	0.0212217	0.0140588	0	0.00274773	0.230238	0	0	0.0757252	0	0	0
GSE57345_GSM1380084_HF	0.169695	0	0.192065	0	0	0.106668	0	0	0	0	0	0.0309494	0.0112764	0	0	0.281427	0	0.0440666	0.146706	0	0	0.0171463
GSE57345_GSM1380085_HF	0.322725	0	0.211096	0.00580894	0	0.174182	0	0	0	0	0.054827	0	0.0509052	0	0	0.167209	0	0	0	0.0132462	0	0
GSE57345_GSM1380088_HF	0.257347	0	0.219489	0	0	0.120557	0	0	0	0	0.0219236	0	0	0	0	0.243338	0	0	0.112033	0	0.0253121	0
GSE57345_GSM1380094_HF	0.140633	0	0.124817	0	0	0.152771	0	0.0134904	0.0199953	0	0	0.0649234	0	0	0	0.275851	0	0.00325115	0.17478	0	0.0294882	0
GSE57345_GSM1380095_HF	0.196908	0	0.127254	0	0	0.0729082	0	0	0	0	0	0.0264276	0.00415292	0	0.0496802	0.237034	0	0.0490419	0.0593253	0	0.0619039	0.115364
GSE57345_GSM1380096_HF	0.264294	0	0.171277	0	0	0.246762	0.00139076	0	0	0.00733179	0	0	0.000656351	0	0	0.211437	0	0	0.0261773	0	0.0573437	0.0133303
GSE57345_GSM1380098_HF	0.293482	0	0.220661	0.0153909	0	0.0612674	0	0	0	0	0	0.02977	0.032377	0	0.0410926	0.22638	0.0213718	0	0.056723	0	0.00148458	0
GSE57345_GSM1380099_HF	0.122517	0	0.124821	0	0	0.223505	0	0	0	0	0.0175107	0.0476599	0.00497218	0	0.00132582	0.319623	0	0.00722086	0.107128	0	0.0237158	0
GSE57345_GSM1380102_HF	0.284385	0	0.164802	0	0	0.0716042	0	0	0	0	0	0.0277186	0.0219795	0	0	0.228719	0	0	0.179516	0	0.0189048	0.00237066
GSE57345_GSM1380103_HF	0.214237	0	0.166875	0	0	0.137762	0	0.0230179	0	0	0.00642305	0.0373228	0.0703014	0	0	0.204051	0	0	0.109811	0	0.0301989	0
GSE57345_GSM1380118_HF	0.296213	0	0.178465	0	0.0198924	0.117603	0	0	0	0	0	0.0294913	0.096691	0	0	0.17161	0	0	0.0353812	0	0.0528238	0.00182952
GSE57345_GSM1380121_HF	0.314892	0	0.158088	0	0	0.0780716	0	0	0	0	0	0.00753512	0.042996	0	0	0.231843	0.0671517	0	0.0606877	0	0	0.0387348
GSE21610_GSM545665_HF	0.252991	0	0.159602	0	0	0.0890074	0	0	0	0	0.0426139	0	0.046145	0	0.0113658	0.233855	0	0	0.161088	0	0	0.00333122
GSE21610_GSM545666_HF	0.264412	0	0.118316	0.0262288	0	0.074314	0	0	0.0584356	0	0.00345385	0.00733261	0	0	0	0.263928	0	0	0.179094	0	0.00448457	0
GSE21610_GSM545667_HF	0.118873	0	0.117966	0	0	0.236778	0	0	0.0241246	0	0.0227681	0.038161	0.0868481	0.0135623	0.00689646	0.12896	0.0186854	0	0.186377	0	0	0
GSE21610_GSM545668_HF	0.297677	0	0.153875	0	0	0.0780087	0	0	0.0053725	0	0	0.0293823	0.0209107	0	0	0.301889	0.0381821	0	0.0644313	0	0	0.0102704
GSE21610_GSM545669_HF	0.215018	0	0.187284	0	0	0.182286	0	0	0.0289597	0	0.0317886	0.049698	0.00876848	0.00932295	0	0.167644	0	0	0.119231	0	0	0
GSE21610_GSM545671_HF	0.239023	0	0.238821	0.0613632	0	0.0969936	0	0	0.0358173	0	0.0358444	0	0.0155682	0	0	0.216325	0	0	0	0.015786	0.0206741	0.0237845
GSE21610_GSM545673_HF	0.24901	0	0.157729	0.00133719	0	0.143175	0	0	0	0	0.0203035	0	0.0447393	0	0	0.184303	0	0.00138363	0.174979	0	0	0.0230401
GSE21610_GSM545674_HF	0.12903	0	0.123824	0.00812423	0	0.140666	0	0.00530413	0	0	0.0784534	0.025745	0.0327855	0	0	0.263109	0	0.00967391	0.168402	0	0.0148826	0
GSE21610_GSM545677_HF	0.138187	0	0.116073	0.0407415	0	0.149834	0.0073331	0	0	0	0.004685	0.0211825	0.128436	0	0.0983019	0.278751	0	0	0	0.0113326	0	0.00514206
GSE21610_GSM545678_HF	0.113242	0	0.133389	0	0	0.239105	0	0.0137846	0	0	0	0.104958	0.0536562	0	0	0.194154	0	0	0.147711	0	0	0
GSE21610_GSM545681_HF	0.359984	0	0.146201	0.00596513	0	0.0406613	0	0	0.0235128	0	0	0.00918526	0.00695876	0	0	0.278946	0.0182516	0.0190251	0.025341	0.00969739	0	0.0562705
GSE21610_GSM545682_HF	0.177339	0	0.180545	0	0	0.225124	0	0.0120514	0	0	0.00552602	0.10857	0.0318774	0.0198487	0	0.102446	0	0	0.0743353	0	0.0623368	0
GSE21610_GSM545683_HF	0.142338	0	0.147176	0	0	0.228124	0	0.0150124	0	0	0.0126943	0.0856774	0.101945	0	0	0.151033	0	0.0168142	0.0482326	0	0.0509519	0
GSE21610_GSM545684_HF	0.311185	0	0.239063	0	0.00317869	0.143946	0	0	0	0	0.00657879	0.0209859	0.0258222	0	0	0.167532	0	0	0.0817083	0	0	0
GSE21610_GSM545685_HF	0.331655	0	0.193901	0	0	0.146476	0	0	0.0374969	0	0.0439638	0.029044	0	0	0	0.170151	0	0.0473128	0	0	0	0
GSE21610_GSM545686_HF	0.188339	0	0.146238	0	0	0.222751	0	0.0132861	0	0	0.00381408	0.106811	0.0366813	0	0.00574471	0.141584	0	0	0.134751	0	0	0
GSE21610_GSM545688_HF	0.181278	0	0.236054	0.108556	0	0.083462	0	0	0	0	0.0143088	0.0312046	0.031626	0	0	0.221772	0.0268787	0	0.0625261	0	0.00233314	0
GSE21610_GSM545689_HF	0.304583	0	0.20491	0.00458165	0	0.0745359	0	0	0	0	0	0.0395322	0.0496182	0	0.0132045	0.206696	0.044292	0	0.0262624	0	0.0289407	0.00284414
GSE21610_GSM545690_HF	0.136867	0	0.0896248	0.0344903	0	0.159011	0	0.00374752	0.0349552	0	0.0777852	0.0225427	0.0157452	0.0289077	0	0.155077	0	0.0035021	0.211211	0	0.0265332	0
GSE21610_GSM545692_HF	0.195725	0	0.138216	0	0	0.198993	0	0.0143033	0	0	0.015798	0.0440122	0.0524971	0.0110973	0.000564933	0.152322	0	0	0.176471	0	0	0
GSE21610_GSM545693_HF	0.333527	0	0.243522	0	0.0513822	0.0877209	0	0	0	0	0	0.034982	0.0277944	0	0	0.125836	0.0248317	0	0.0509756	0	0.0194282	0
GSE17800_GSM444226_HF	0.231157	0	0.118853	0	0	0.195243	0	0	0.0319257	0	0.0168373	0.0561303	0.0495106	0	0	0.228887	0	0	0.0581422	0	0.0133144	0
GSE17800_GSM444232_HF	0.273228	0	0.248784	0	0	0.0872564	0	0	0	0	0.0407269	0.0124539	0.0271606	0	0	0.238244	0	0	0.0283981	0	0.011904	0.0318441
GSE17800_GSM444234_HF	0.248811	0	0.127538	0.000130144	0	0.083188	0	0	0.0401043	0	0.0215779	0.00956081	0.147771	0	0	0.16347	0	0	0.115526	0	0.0158598	0.0264633
GSE17800_GSM444236_HF	0.312849	0	0.105015	0.0595943	0	0.0691621	0	0.0116258	0	0	0	0.0372417	0.040741	0	0	0.204609	0.116355	0	0.0407605	0	0.0020467	0
GSE17800_GSM444238_HF	0.127481	0	0.133663	0	0	0.243157	0	0.00323044	0.0309233	0	0.0539604	0.0673372	0.0429005	0.0123555	0.00570223	0.123828	0	0	0.155462	0	0	0
GSE17800_GSM444240_HF	0.178591	0	0.154038	0	0	0.140204	0	0.0856845	0	0	0	0.0327157	0.107972	0.013036	0	0.19417	0	0.00640767	0.066826	0	0.0203564	0
GSE17800_GSM444248_HF	0.345225	0	0.155357	0.0858956	0	0.118287	0	0	0	0	0	0	0.0284153	0	0	0.18592	0	0.000801045	0.0800993	0	0	0
GSE17800_GSM444258_HF	0.266839	0	0.180815	0	0	0.119203	0	0	0	0	0.0600668	0	0.0219725	0	0.00174017	0.187699	0.00353277	0	0.140585	0	0	0.0175463
GSE17800_GSM444260_HF	0.151402	0	0.276145	0.0664383	0	0.0533483	0	0	0	0	0.010739	0.0104286	0.065353	0	0.0132811	0.258655	0.0173152	0	0.0254198	0	0	0.0514751
GSE17800_GSM444264_HF	0.328133	0	0.13811	0.0589422	0	0.04888	0	0	0.00556783	0	0.0731978	0	0.0649166	0	0	0.152957	0.0332095	0	0.0657684	0	0.016375	0.0139421
GSE17800_GSM444268_HF	0.300179	0	0.223198	0.0136921	0.0112676	0.0299644	0	0	0	0	0	0.0338507	0.0446352	0	0	0.255729	0.0354335	0	0.0284527	0	0.023597	0
GSE17800_GSM444272_HF	0.306559	0	0.168311	0.0259864	0	0.0757841	0	0	0	0	0	0.0275154	0.041681	0	0	0.255991	0.0300433	0	0.040176	0	0.02508	0.00287315
GSE17800_GSM444276_HF	0.296232	0	0.211029	0.0439302	0.00179737	0.0328344	0	0	0	0	0.0171795	0.0208624	0.0532957	0	0.0106474	0.250676	0	0	0.0615165	0	0	0
GSE17800_GSM444278_HF	0.154991	0	0.177765	0	0	0.162498	0	0	0.0534564	0	0	0.0751712	0.0335857	0.0242098	0.00132739	0.142387	0	0	0.158175	0	0.0164337	0
GSE17800_GSM444284_HF	0.281691	0	0.140901	0	0	0.143426	0	0	0	0	0	0.00856018	0.0471288	0	0	0.279746	0.00904319	0	0.0764928	0	0	0.0130117
GSE17800_GSM444289_HF	0.337195	0	0.26733	0	0	0.141316	0	0	0.00903171	0	0	0.0440657	0	0	0	0.150465	0	0.00146129	0.0439783	0	0	0.00515605
GSE17800_GSM444293_HF	0.255608	0	0.18889	0.0706319	0	0.105841	0	0	0	0	0.0701601	0	0.0977576	0	0	0.141408	0	0	0.0697035	0	0	0
GSE17800_GSM444295_HF	0.311448	0	0.203704	0	0.0171822	0.044169	0	0.00936644	0	0	0	0.0242823	0.00621631	0	0	0.201852	0.148938	0	0.0328421	0	0	0
GSE42955_GSM1053915_HF	0.363222	0	0.244708	0	0	0.0633754	0	0.0217809	0.0457733	0	0.00333716	0.0435448	0.0540863	0	0	0.104513	0	0	0.0264149	0	0.0292448	0
GSE42955_GSM1053917_HF	0.256613	0	0.16665	0	0	0.160269	0	0	0	0	0.0539806	0	0	0	0	0.241216	0	0	0.107753	0	0.0135177	0
GSE42955_GSM1053918_HF	0.170466	0	0.0716043	0.0501552	0	0.0927876	0.00928577	0	0	0	0	0.00539751	0.116183	0	0.0502677	0.375205	0.0234848	0	0.0285105	0	0	0.0066518
GSE42955_GSM1053919_HF	0.30378	0	0.144005	0.026941	0.00217349	0.123352	0.00639866	0	0	0	0	0.037031	0.0376098	0	0	0.177807	0.0589195	0	0.0750612	0	0	0.006922
GSE42955_GSM1053924_HF	0.268912	0	0.0952627	0	0	0.111191	0	0	0	0	0	0.0454115	0.052487	0	0.00902785	0.298856	0.0559371	0	0	0.0167959	0.0116041	0.0345151
GSE42955_GSM1053925_HF	0.314691	0	0.202796	0	0	0.0956781	0	0	0.0177697	0	0	0.0374561	0.0372898	0	0	0.229995	0	0	0.054918	0	0.0094064	0
GSE42955_GSM1053926_HF	0.322479	0	0.303865	0.014904	0	0.0760398	0	0	0	0	0	0.0309208	0.0130241	0	0	0.187902	0	0	0.0293121	0	0	0.0215538
GSE42955_GSM1053933_HF	0.294514	0	0.232045	0	0.0013038	0.181868	0	0	0	0	0	0.0237022	0.0327835	0	0	0.19024	0	0.000170681	0.0303418	0	0	0.0130306
GSE42955_GSM1053935_HF	0.256072	0	0.23554	0	0	0.0801191	0	0	0	0	0	0.0314498	0.0250097	0	0	0.257085	0.00616035	0.00271253	0.0999616	0	0.000233012	0.00565613
GSE42955_GSM1053937_HF	0.182492	0	0.149389	0	0	0.200424	0	0.00148417	0	0	0.0428308	0.0595273	0.0797021	0.0346978	0	0.0832569	0	0	0.166196	0	0	0
GSE42955_GSM1053938_HF	0.310392	0	0.201936	0.0488496	0	0.0812758	0	0	0	0	0.0387502	0	0.000719785	0	0	0.218593	0	0	0.0994839	0	0	0
GSE42955_GSM1053941_HF	0.338313	0	0.187047	0.00482439	0	0.0771473	0	0	0	0	0	0.0288417	0.0342451	0	0	0.234112	0.0133052	0.00460916	0.0769443	0	0	0.000610844

## Sheet: African Americans
Mixture	B cells naive	B cells memory	Plasma cells	T cells CD8	T cells CD4 naive	T cells CD4 memory resting	T cells CD4 memory activated	T cells follicular helper	T cells regulatory (Tregs)	T cells gamma delta	NK cells resting	NK cells activated	Monocytes	Macrophages M0	Macrophages M1	Macrophages M2	Dendritic cells resting	Dendritic cells activated	Mast cells resting	Mast cells activated	Eosinophils	Neutrophils			CellType	Mean_Control	Mean_HF	Wilcoxon_p	FDR_adjusted_p	Significant
GSE141910_GSM4215858_Control	0.309074	0	0	0	0	0.168025	0	0	0	0	0	0.0527237	0.034867	0	0	0.322416	0	0	0.0653316	0	0	0.0475629			Eosinophils	0.0370679	0.00938197	1.14775e-08	2.52504e-07	Yes
GSE141910_GSM4215859_Control	0.244198	0	0	0	0	0.124951	0	0	0.0160667	0	0	0.0198183	0.0366514	0	0.016336	0.298118	0.0494234	0	0.153154	0	0.0412829	0			T cells CD8	0.00717873	0.052824	7.60373e-06	5.57607e-05	Yes
GSE141910_GSM4215860_Control	0.157043	0	0	0	0	0.159082	0	0	0.025309	0	0.0181839	0.0578702	0.261382	0.0418468	0.015345	0	0	0.0217332	0	0.00782325	0.0163267	0.218055			Macrophages M2	0.304672	0.244844	7.23646e-06	5.57607e-05	Yes
GSE141910_GSM4215861_Control	0.0802709	0	0.0384895	0	0	0.304151	0	0	0	0	0	0.107024	0.0699902	0	0	0.230513	0	0.0160099	0	0.0714274	0.0821232	0			B cells naive	0.142478	0.19184	5.13166e-05	0.000282242	Yes
GSE141910_GSM4215862_Control	0.121	0	0.00457163	0	0.021312	0.21915	0.00767339	0	0	0	0	0.0340282	0.135279	0	0	0.315104	0	0	0.0975307	0	0.0390057	0.00534577			T cells CD4 memory resting	0.203882	0.156246	0.00483406	0.0212699	Yes
GSE141910_GSM4215864_Control	0.175812	0	0	0.0305197	0	0.0932802	0.0122536	0	0	0	0	0.0744755	0.136959	0	0.130481	0.253406	0	0.00339608	0.0686851	0	0.020733	0			Neutrophils	0.0246522	0.00952104	0.089363	0.327664	No
GSE141910_GSM4215865_Control	0.21285	0	0.0167272	0	0	0.189488	0	0	0.0315663	0	0.0269906	0.0027226	0.00918055	0	0.0530585	0.325207	0	0	0.124298	0	0.00791084	0			Plasma cells	0.0216274	0.0343513	0.142049	0.33963	No
GSE141910_GSM4215866_Control	0.090974	0	0.0225946	0	0	0.204156	0	0	0.035598	0	0.0867658	0.0120376	0.105206	0	0.0237754	0.280707	0	0	0.0853828	0	0.0528033	0			T cells CD4 memory activated	0.000452885	0.00167806	0.138707	0.33963	No
GSE141910_GSM4215869_Control	0.128348	0	0.000364629	0	0	0.303747	0	0	0	0	0.051407	0	0.0379348	0	0.00841482	0.321175	0.0738703	0	0.074738	0	0	0			T cells regulatory (Tregs)	0.0109003	0.0199048	0.168035	0.33963	No
GSE141910_GSM4215986_Control	0.15727	0	0	0.0162586	0	0.093532	0	0	0.0504888	0	0.0615402	0	0.193402	0	0.000619823	0.32673	0	0	0.0858115	0	0	0.0143478			Monocytes	0.0655052	0.07306	0.129953	0.33963	No
GSE141910_GSM4215989_Control	0.176041	0	0	0	0	0.196606	0	0	0.00368565	0	0.000668676	0.00804913	0.266518	0	0	0.238274	0	0	0.0520708	0	0.0580872	0			Dendritic cells resting	0.0118029	0.0183779	0.169815	0.33963	No
GSE141910_GSM4216001_Control	0.154125	0	0	0.0310495	0	0.188542	0	0	0.0283811	0	0	0.0622003	0	0	0.102879	0.296994	0	0	0	0.106151	0.0296784	0			B cells memory	0.00113793	0	0.188722	0.345991	No
GSE141910_GSM4216010_Control	0.185111	0	0	0	0.0385339	0.229738	0	0	0	0	0	0.0130868	0.0102391	0	0.00978449	0.320207	0.00619385	0	0.121525	0	0.0562075	0.00937441			Macrophages M1	0.0117017	0.0121215	0.241238	0.408249	No
GSE141910_GSM4216014_Control	0.205009	0	0	0	0	0.237832	0	0	0	0	0.0691088	0	0.0346637	0	0	0.349955	0	0.0310311	0	0	0.0724008	0			NK cells resting	0.0306044	0.0405713	0.365743	0.574739	No
GSE141910_GSM4216018_Control	0.103664	0	0.116902	0	0	0.176474	0	0.0417872	0.00303791	0	0.0162454	0.0697199	0.0503724	0	0	0.208719	0	0	0.151423	0	0.0530659	0.00858984			T cells gamma delta	0	0.000181346	0.46295	0.678993	No
GSE141910_GSM4216022_Control	0.26889	0	0	0	0	0.188615	0	0	0	0	0.0136641	0.0330485	0	0	0.0420066	0.377986	0	0	0.060497	0	0.00505864	0.0102338			T cells follicular helper	0.00306741	0.00358769	0.548771	0.75456	No
GSE141910_GSM4216025_Control	0.107424	0	0.0055091	0	0	0.300651	0	0	0	0	0.00866358	0	0.0415188	0	0	0.355321	0.0331858	0	0.0594763	0	0.0882503	0			Dendritic cells activated	0.0037923	0.00653568	0.649227	0.840176	No
GSE141910_GSM4216034_Control	0.0963286	0	0	0	0	0.194164	0	0	0	0	0.00197262	0.029443	0.10026	0	0	0.35182	0	0.0652651	0.104881	0	0.0558651	0			T cells CD4 naive	0.00308459	0.0036673	0.832484	0.864551	No
GSE141910_GSM4216039_Control	0	0	0.0767045	0	0	0.246231	0	0.0302508	0	0	0.0523318	0.0560087	0.0938652	0	0	0.253706	0	0.00247562	0.172884	0	0.0155429	0			NK cells activated	0.0262535	0.0270206	0.764343	0.864551	No
GSE141910_GSM4216043_Control	0.14223	0	0.0495763	0.0132402	0	0.129349	0	0	0.0259955	0	0.0718431	0	0.060384	0	0	0.363902	0.076026	0	0.0262368	0	0.0412171	0			Macrophages M0	0.00163921	0.00253734	0.864551	0.864551	No
GSE141910_GSM4216044_Control	0.265192	0	0.0840151	0.0383441	0	0.140494	0	0	0	0	0.00364663	0.0219333	0.060908	0	0	0.260697	0.0197695	0	0	0.0111542	0.0185828	0.075263			Mast cells resting	0.0840326	0.0817797	0.775254	0.864551	No
GSE141910_GSM4216047_Control	0.0990338	0	0.0150495	0	0	0.376058	0	0	0.0257724	0	0.0347188	0.0197398	0.0572266	0	0	0.233058	0	0	0.0680272	0	0.0368561	0.0344598			Mast cells activated	0.00446717	0.00996888	0.816419	0.864551	No
GSE141910_GSM4216049_Control	0.173848	0	0	0	0	0.286703	0	0	0	0	0	0.0285759	0.00022707	0	0.0289823	0.260582	0.0418282	0	0.104218	0	0.0319109	0.0431248
GSE141910_GSM4216077_Control	0.0674399	0	0.0263013	0	0	0.270486	0	0	0.0324663	0	0.040082	0.0207692	0.0606672	0	0	0.341568	0	0	0.136926	0	0.00329437	0
GSE141910_GSM4216093_Control	0.184108	0	0	0	0	0.204117	0	0	0.013814	0	0.00884408	0.0223033	0.0498959	0	0.0161521	0.276493	0.0169742	0	0.104847	0	0.0613101	0.0411422
GSE141910_GSM4216097_Control	0.256577	0	0	0	0.0555438	0.187192	0	0	0	0	0	0.035865	0.00392271	0	0.00509605	0.319718	0.0382932	0	0.0708887	0	0.0269038	0
GSE141910_GSM4216101_Control	0.101	0	0.0370557	0	0	0.266305	0	0	0	0	0.050368	0.0281997	0.0465744	0	0	0.291143	0	0	0.100992	0	0.0783622	0
GSE141910_GSM4216105_Control	0.162652	0	0	0.0161905	0	0.158825	0	0	0.0247635	0	0.0567588	0.00751553	0.0874483	0	0	0.380083	0	0	0.0238745	0	0	0.0818887
GSE141910_GSM4216115_Control	0.0935032	0	0	0.03418	0	0.116082	0	0	0.00729219	0	0.0190025	0	0.0379952	0	0.00452751	0.513381	0.0116223	0	0.0912059	0	0	0.0712075
GSE141910_GSM4216122_Control	0.177144	0	0.0464682	0.0704754	0	0.211185	0	0	0	0	0.0665942	0	0.0267646	0	0	0.26114	0	0	0.10037	0	0.0398569	0
GSE141910_GSM4216123_Control	0.16082	0	0.0575081	0	0.0203322	0.119545	0	0	0	0	0.0558777	0	0.0341006	0	0	0.418701	0.0298832	0	0.0487693	0	0.0544628	0
GSE141910_GSM4216124_Control	0.149502	0	0	0	0	0.202625	0	0	0	0	0	0.0193034	0	0	0.043944	0.374693	0.0829225	0	0.0905506	0	0.0364594	0
GSE141910_GSM4216129_Control	0.125314	0	0	0.0257021	0	0.180291	0	0	0	0	0.0363997	0.0304276	0.043988	0	0	0.28367	0	0	0.141207	0	0.071011	0.0619901
GSE141910_GSM4216136_Control	0.0626073	0	0	0	0	0.297698	0	0.00801879	0	0	0	0.0989011	0.0595687	0.0222418	0	0.213225	0	0.00346831	0.230086	0	0.00418449	0
GSE141910_GSM4216141_Control	0	0.050069	0.0317923	0	0	0.348719	0	0.0404046	0	0	0.020486	0.0623731	0.0554055	0	0	0.202018	0	0.0120624	0.104255	0	0.0724155	0
GSE141910_GSM4216144_Control	0.0845927	0	0	0	0	0.287524	0	0	0.00771313	0	0.04895	0.0259157	0.0179253	0.00803662	0	0.196976	0	0	0.200996	0	0.0585319	0.0628382
GSE141910_GSM4216146_Control	0.0151459	0	0.000494964	0	0	0.133469	0	0.0103968	0	0	0.0192507	0.0270027	0.0964086	0	0	0.434811	0	0	0.0278776	0	0.0538182	0.181324
GSE141910_GSM4216151_Control	0.172121	0	0.111983	0	0	0.127783	0	0	0.0386207	0	0.0659463	0	0.0559288	0	0.00184331	0.310091	0.0154966	0	0.0606701	0	0.00975346	0.0297621
GSE141910_GSM4216153_Control	0.117555	0	0.0256571	0.0134772	0	0.162996	0	0	0.00450199	0	0.0453733	0.0325363	0.0667696	0	0	0.371356	0	0	0.149773	0	0	0.0100044
GSE141910_GSM4216154_Control	0.154548	0	0.0443758	0.0166828	0	0.138912	0	0	0.074335	0	0.0410504	0.0140981	0.135059	0	0	0.350299	0	0.00398984	0.02665	0	0	0
GSE141910_GSM4216184_Control	0.130754	0	0	0	0	0.257278	0	0	0.0257562	0	0.098514	0.0274361	0.0774196	0	0	0.244872	0	0	0.0980782	0	0.0398914	0
GSE141910_GSM4216185_Control	0.166917	0	0	0.00974424	0	0.118122	0	0	0	0	0.0236082	0	0.0342271	0	0	0.333382	0.0238385	0.00626565	0.142855	0	0.104512	0.0365275
GSE141910_GSM4216186_Control	0.10648	0	0.096328	0	0	0.203617	0	0.00410788	0	0	0.0703232	0	0.0717265	0	0.0116285	0.417365	0	0.00116377	0.000314956	0	0.0122059	0.00473863
GSE141910_GSM4216224_Control	0.126501	0	0.0431353	0	0	0.227023	0	0	0.00445095	0	0.0614121	0	0.0234015	0	0	0.32598	0	0	0.0700784	0	0.0811032	0.0369149
GSE141910_GSM4215881_HF	0.0977934	0	0.16738	0.0217511	0	0.275661	0	0.0157571	0	0	0	0.0290064	0.022927	0	0	0.219171	0	0.0123337	0.138219	0	0	0
GSE141910_GSM4215882_HF	0.160893	0	0.0613665	0.0277209	0	0.180831	0	0.00858846	0.0769596	0	0.0602774	0.0536649	0.0726206	0.0164119	0	0.125081	0	0.00358466	0.152	0	0	0
GSE141910_GSM4215883_HF	0.24287	0	0.00405817	0	0.0265141	0.187862	0.00707043	0	0	0	0.00878506	0	0.0668958	0	0.00627435	0.190353	0.143505	0.0247189	0.0717292	0	0.0170836	0.00228054
GSE141910_GSM4215884_HF	0.184917	0	0.0558036	0	0	0.317373	0	0	0	0	0	0	0	0	0.0336209	0.256816	0	0	0.141236	0	0.0102342	0
GSE141910_GSM4215885_HF	0.254453	0	0.216745	0.0147449	0	0.102219	0	0.0125507	0.0329044	0	0.0879178	0.00570411	0.00694756	0	0	0.204075	0.0149852	0	0.0400946	0	0.00464904	0.00200948
GSE141910_GSM4215886_HF	0.330121	0	0.116795	0	0.0452526	0.227302	0	0	0	0	0.0293316	0.000117405	0	0	0	0.117885	0.0140587	0	0.105698	0	0.013439	0
GSE141910_GSM4215888_HF	0.186811	0	0	0.0415914	0	0.105017	0	0	0	0	0	0.0666564	0.124653	0	0	0.380599	0	0	0.0946722	0	0	0
GSE141910_GSM4215894_HF	0.240694	0	0.217264	0.08144	0	0.0322539	0.001352	0	0.000520785	0	0	0.0161396	0.0633936	0.01707	0.0056188	0.255211	0.0194914	0	0.0492876	0	0	0.000263768
GSE141910_GSM4215901_HF	0.0911368	0	0	0	0	0.152814	0	0	0.0713937	0	0.0384169	0.0606116	0.151254	0	0	0.3112	0	0.0522498	0.0566088	0	0	0.0143143
GSE141910_GSM4215907_HF	0	0	0.0399154	0.000856957	0	0.346727	0	0.0220878	0	0	0.0629529	0.0315089	0.0639622	0	0	0.283395	0	0	0.148594	0	0	0
GSE141910_GSM4215910_HF	0.246229	0	0.162584	0	0	0.108189	0.0124876	0	0	0	0	0.00605296	0.047705	0	0.0338647	0.238658	0.0538106	0	0.0381748	0	0.0180622	0.0341821
GSE141910_GSM4215911_HF	0.224732	0	0.087418	0	0.0702136	0.245247	0	0	0	0.014145	0.0255623	0	0.000790853	0	0.0385751	0.140681	0.07567	0	0	0.036309	0.0071587	0.0334971
GSE141910_GSM4215912_HF	0.138864	0	0.0494772	0.171693	0	0	0	0	0.0257642	0	0.0345369	0.052948	0.242724	0	0	0.232733	0	0	0.0512589	0	0	0
GSE141910_GSM4215915_HF	0.242934	0	0.0559715	0.049083	0	0.138568	0	0	0	0	0.0117575	0.037329	0.0402872	0	0.0380761	0.245099	0	0	0.140895	0	0	0
GSE141910_GSM4215921_HF	0.182514	0	0	0.0623611	0	0.122557	0	0	0.0688399	0	0.0456301	0.0218572	0.115249	0	0	0.253282	0	0	0.12771	0	0	0
GSE141910_GSM4215923_HF	0.161407	0	0.0490945	0.0210012	0.0172855	0.217097	0.0139199	0	0	0	0.0953327	0	0.0441223	0	0.00367258	0.203555	0.0548714	0	0.0930141	0	0.0256272	0
GSE141910_GSM4215926_HF	0.198226	0	0.043176	0.120212	0	0.0896715	0.0394878	0	0	0	0	0.0242145	0.0364774	0	0.0136976	0.29726	0.00477749	0	0.0915548	0	0.0195794	0.0216653
GSE141910_GSM4215930_HF	0.244218	0	0.0226064	0.0741792	0	0.158898	0.00881071	0	0	0	0.0485994	0	0.0706168	0	0	0.238727	0.0049915	0	0.0919484	0	0.00844467	0.027961
GSE141910_GSM4215931_HF	0.188809	0	0.0269326	0.261502	0	0	0	0	0	0	0	0.0454226	0.106751	0	0	0.314516	0.024177	0	0.0318893	0	0	0
GSE141910_GSM4215934_HF	0	0	0.0768354	0.0354983	0	0.291665	0	0.0386068	0	0	0.00595129	0.0557877	0.0456589	0.00814543	0.0182242	0.196082	0	0	0.227545	0	0	0
GSE141910_GSM4215939_HF	0.249762	0	0.0670756	0.103971	0	0.138934	0	0	0.0285871	0	0.0474363	0.0225	0.0406311	0	0.0382823	0.196879	0	0	0.0591118	0	0	0.0068306
GSE141910_GSM4215942_HF	0.212219	0	0.0207637	0.148043	0	0	0	0	0	0	0.0890335	0.0736852	0.104089	0	0	0.259078	0	0	0.0594721	0	0	0.0336164
GSE141910_GSM4215946_HF	0.19911	0	0.073916	0.104432	0	0.0917444	0	0	0.0248916	0	0.0386153	0.00857334	0.0956077	0	0	0.210545	0.075495	0	0.0770693	0	0	0
GSE141910_GSM4215947_HF	0.113749	0	0.0514192	0.037155	0	0.158057	0	0	0.0599695	0	0.000642805	0	0.0390739	0	0.0011197	0.244189	0.119974	0.0220901	0.152561	0	0	0
GSE141910_GSM4215948_HF	0.22089	0	0.0687592	0.134181	0.00377027	0.0311731	0.0111472	0	0	0	0.110495	0	0.0337731	0	0.0525531	0.190131	0.0930027	0	0.0462044	0	0.00391984	0
GSE141910_GSM4215949_HF	0.134543	0	0	0	0	0.276816	0	0	0	0	0.0386529	0	0.0440437	0	0.0121118	0.235726	0	0	0.145956	0	0.0203919	0.0917584
GSE141910_GSM4215955_HF	0.20049	0	0	0	0	0.0383795	0.0158089	0	0	0	0.0144966	0.0192448	0.0771512	0	0.0694645	0.177661	0.043373	0	0	0.337418	0	0.00651283
GSE141910_GSM4215956_HF	0.13158	0	0	0.148827	0	0	0	0	0.0248262	0	0.0317998	0.041567	0.101438	0	0	0.424096	0	0.009846	0.0860193	0	0	0
GSE141910_GSM4215957_HF	0.111281	0	0.0130794	0	0	0.272247	0	0	0.0140699	0	0.0294576	0	0.0121007	0	0	0.389838	0	0.0227032	0.118754	0	0.016469	0
GSE141910_GSM4215959_HF	0.222762	0	0.00887576	0	0.049773	0.156262	0	0	0.00780272	0	0.0225274	0	0.0825944	0	0	0.314468	0	0	0.101646	0	0.00309385	0.0301956
GSE141910_GSM4215962_HF	0.212792	0	0.0124018	0.0796489	0	0.170714	0	0	0	0	0.0450286	0.00744943	0.0342843	0	0.000576164	0.22925	0	0.0684483	0.139407	0	0	0
GSE141910_GSM4215963_HF	0.216353	0	0	0	0	0.2591	0	0	0.00361878	0	0.0793497	0	0.010408	0	0.0328025	0.27521	0	0	0.0884627	0	0.0346957	0
GSE141910_GSM4215964_HF	0.152419	0	0.0153397	0.114449	0	0.156014	0	0	0.0188639	0	0.0895366	0	0.0315382	0	0.036525	0.199133	0.0233235	0	0.120801	0	0.0420578	0
GSE141910_GSM4215968_HF	0.113379	0	0.0250665	0.119683	0	0.175671	0	0	0.098558	0	0.0407278	0.0665108	0.0660832	0	0	0.245977	0.0130681	0	0.0352748	0	0	0
GSE141910_GSM4215969_HF	0.233773	0	0.0458108	0.105041	0	0.160088	0	0	0	0	0.0403988	0.00660026	0.075496	0	0.0125286	0.196065	0.00685291	2.91558e-05	0.110612	0	0.0067039	0
GSE141910_GSM4215971_HF	0.141046	0	0	0	0	0.309108	0	0	0.0282822	0	0.11191	0.0468141	0	0	0	0.240029	0.02439	0.0506429	0	0	0.0477771	0
GSE141910_GSM4215973_HF	0.169321	0	0.0237701	0.134501	0	0.0462286	0	0	0.0112178	0	0.00641928	0.0773596	0.116111	0	0	0.296778	0.0212817	0	0.0960873	0	0	0.000924124
GSE141910_GSM4215974_HF	0.181141	0	0.0245717	0.0107867	0	0.259044	0	0	0.0175063	0	0	0	0.104892	0	0.0462638	0.217646	0.0818417	0	0.0563071	0	0	0
GSE141910_GSM4215975_HF	0.115078	0	0.102296	0.0126935	0	0.233488	0	0.00363438	0.0046686	0	0	0.0688559	0.0529653	0	0.0431578	0.16796	0	0.00786302	0.18734	0	0	0
GSE141910_GSM4215984_HF	0.190846	0	0	0	0	0.267892	0	0	0.081606	0	0.127612	0	0.0910624	0	0.00388973	0.176009	0	0	0	0	0.0610829	0
GSE141910_GSM4215985_HF	0.371316	0	0	0	0	0.132446	0	0	0	0	0	0	0.0270322	0	0.0237677	0.301506	0	0.000362539	0.11548	0	0	0.0280902
GSE141910_GSM4215987_HF	0.196632	0	0	0.130741	0	0.137859	0	0	0	0	0.0107129	0.0543704	0.0591433	0	0.0292731	0.222112	0.0379786	0	0.121178	0	0	0
GSE141910_GSM4215988_HF	0.174632	0	0.00721769	0	0	0.230645	0	0	0.0201052	0	0.0546195	0.0295465	0.105345	0	0.00808268	0.358163	0.0116442	0	0	0	0	0
GSE141910_GSM4215990_HF	0.276244	0	0	0	0.0509774	0.0831391	0	0	0	0	0.07955	0	0.0271009	0	0.0183705	0.301305	0.00554083	0	0.107685	0	0.0222428	0.027845
GSE141910_GSM4215993_HF	0.152039	0	0.00880399	0.169311	0	0.0297406	0	0	0.0878839	0	0.0227769	0.0520879	0.190199	0.0630099	0	0.176344	0	0	0.043114	0	0	0.00469022
GSE141910_GSM4215995_HF	0.178948	0	0	0.0665027	0	0.264479	0	0	0.0677569	0	0.15587	0	0.00840849	0	0	0.161384	0	0	0.090289	0	0	0.00636168
GSE141910_GSM4215996_HF	0.257832	0	0	0	0	0.217116	0	0	0.0512932	0	0.0854786	0.0512244	0.0281366	0	0	0.242726	0	0	0.0661929	0	0	0
GSE141910_GSM4215997_HF	0.238555	0	0	0.176067	0	0.103757	0	0	0.0059096	0	0.0135219	0.0368475	0.0837946	0	0.0191872	0.196438	0.0690151	0	0.0569073	0	0	0
GSE141910_GSM4216002_HF	0.138955	0	0	0.0203038	0	0.178653	0	0.0202713	0.0548647	0	0.0709022	0.0416944	0.123876	0	0	0.30283	0	0	0.04765	0	0	0
GSE141910_GSM4216011_HF	0.189276	0	0.0309507	0.157869	0	0.113819	0	0	0.0830787	0	0.0736895	0.0572845	0.0656388	0	0.000750554	0.171574	0	0	0.0560685	0	0	0
GSE141910_GSM4216013_HF	0.255384	0	0	0	0	0.21715	0	0	0.0196227	0	0.158628	0	0.0275835	0	0	0.210226	0	0	0.0423048	0	0.0691001	0
GSE141910_GSM4216020_HF	0.10079	0	0	0.0431022	0	0.33831	0.0190845	0	0.0680054	0	0.0206346	0	0.103195	0.0916786	0.079977	0.106076	0.0237251	0	0.00542177	0	0	0
GSE141910_GSM4216033_HF	0.309194	0	0	0	0	0.143239	0	0	0	0	0	0.0362922	0.0407212	0	0.00540276	0.27379	0.0449365	0	0.127027	0	0.0146168	0.00477999
GSE141910_GSM4216062_HF	0.277972	0	0	0	0	0.105988	0	0	0	0	0	0.0490022	0.072143	0	0.00691144	0.358872	0.0745935	0	0.0475661	0	0	0.00695167
GSE141910_GSM4216065_HF	0.291287	0	0	0.0972671	0	0.0621181	0.00171945	0	0.000696993	0	0.00110144	0.0107292	0.122389	0	0.0225196	0.272234	0.0276872	0	0.0765114	0	0	0.0137393
GSE141910_GSM4216067_HF	0.220425	0	0.0529525	0.0588141	0	0.151681	0	0	0.0277467	0	0.0574812	0.028559	0.0446278	0	0	0.35753	0	0	0.000183386	0	0	0
GSE141910_GSM4216071_HF	0.202963	0	0.140519	0.0107943	0	0.24044	0	0	0.0170598	0	0	0.0452802	0.126249	0	0.0136976	0.187681	0	0.00544122	0	0.00987502	0	0
GSE141910_GSM4216074_HF	0.239221	0	0	0	0	0.219521	0	0	0	0	0.0798673	0	0.0515423	0	0	0.227504	0	0	0.181299	0	0.00104601	0
GSE141910_GSM4216091_HF	0.192604	0	0.00882443	0.0673077	0.0222627	0.0444272	0	0	0	0	0.0810407	0	0.139385	0	0.0574857	0.229802	0.0720991	0	0.0737868	0	0	0.0109742
GSE141910_GSM4216092_HF	0.163965	0	0.00142009	0.252557	0	0.00294313	0	0	0.0361072	0	0.11861	0.00346451	0.10082	0	0.00365827	0.245336	0.00944744	0	0.0616716	0	0	0
GSE141910_GSM4216117_HF	0.0598147	0	0.0524779	0	0	0.274618	0	0.0196801	0	0	0.04628	0.0505812	0.111276	0.00159681	0	0.17413	0	0.0108901	0.19221	0	0.00644478	0
GSE141910_GSM4216140_HF	0.218486	0	0.037427	0.0576731	0	0.0665163	0	0.0298444	0.0263319	0	0.0333778	0.0264401	0.0686029	0	0	0.204781	0.0153122	0	0	0.215207	0	0
GSE141910_GSM4216158_HF	0.286131	0	0	0.0832312	0	0.123177	0	0	0	0	0.0522624	0	0.0753993	0	0.0128243	0.228876	0.000700876	0	0.13428	0	0.00311829	0
GSE141910_GSM4216167_HF	0.223731	0	0	0.131338	0	0	0	0	0.0193424	0	0.00476808	0.0495151	0.0975063	0	0	0.349505	0.0683908	0	0.0559033	0	0	0
GSE141910_GSM4216168_HF	0.240399	0	0	0	0	0.178348	0	0	0.0121283	0	0.0526574	0	0.0595466	0	0	0.300013	0	0.0161704	0.111321	0	0.0118911	0.0175267
GSE141910_GSM4216180_HF	0.178529	0	0	0	0	0.236883	0	0	0	0	0.0217553	0.0758504	0.0211739	0	0.00338645	0.300025	0	0	0.162396	0	0	0
GSE141910_GSM4216182_HF	0	0	0.0502279	0	0	0.263481	0	0.0406448	0	0	0.0414478	0.0344685	0.0593641	0	0	0.25819	0	0	0.250554	0	0.00162176	0
GSE141910_GSM4216191_HF	0.194917	0	0	0.0511191	0	0.123389	0	0.011899	0.0803805	0	0.0321502	0.0464117	0.149601	0	0	0.129012	0	0	0	0.127995	0.0277916	0.0253334
GSE141910_GSM4216193_HF	0.179508	0	0.0849593	0.0520898	0	0.175212	0	0.0258037	0	0	0	0.0308139	0.106143	0	0	0.190007	0	0.080296	0	0.0256535	0	0.0495141
GSE141910_GSM4216197_HF	0.194702	0	0	0	0	0.230421	0	0	0	0	0.0154556	0.0175852	0.0356804	0	0	0.274777	0	0.065416	0.0312229	0	0.0774757	0.057264
GSE141910_GSM4216201_HF	0.0858076	0	0	0.0721853	0	0.0779248	0	0	0.0160758	0	0.105924	0.0232395	0.0781584	0	0.0655367	0.279174	0	0	0.144894	0	0.0510798	0
GSE141910_GSM4216203_HF	0.175351	0	0.0192496	0	0	0.244381	0	0	0.0309887	0	0	0.0351912	0.185102	0	0.0304859	0.190542	0.0248616	0	0.0638464	0	0	0
GSE141910_GSM4216206_HF	0.221816	0	0.000256868	0.0749797	0	0.069717	0	0.0142835	0.00434575	0	0	0.0596721	0.108621	0	0	0.421058	0	0.0151645	0.0100855	0	0	0
GSE141910_GSM4216207_HF	0.337295	0	0.0529622	0	0	0.142252	0	0	0.0903487	0	0.111773	0	0.0626868	0	0	0.145549	0	0	0	0	0	0.0571337
GSE141910_GSM4216210_HF	0.15144	0	0.0583219	0.0356109	0	0.0938576	0	0.0161881	0.0186478	0	0	0.0503182	0.0438661	0	0	0.405887	0.0120671	0.00470251	0.106467	0.002626	0	0
GSE141910_GSM4216221_HF	0.18697	0	0.0449902	0	0	0.171358	0	0	0	0	0.0202009	0.0217898	0.109512	0	0.00312407	0.155945	0	0.0155233	0.101761	0	0.0596594	0.109167
GSE141910_GSM4216226_HF	0.247004	0	0	0.0743642	0	0.0633992	0	0	0	0	0.0228304	0.0656925	0.0548584	0	0.000136361	0.314772	0.0225374	0	0.108889	0	0.0252354	0.000280425
GSE141910_GSM4216228_HF	0.213211	0	0.0212728	0	0	0.13387	0	0	0.013003	0	0	0.0774696	0.187869	0	0	0.281092	0	0.0213067	0.0114366	0.0224896	0	0.0169788

## Sheet: Caucasians
Mixture	B cells naive	B cells memory	Plasma cells	T cells CD8	T cells CD4 naive	T cells CD4 memory resting	T cells CD4 memory activated	T cells follicular helper	T cells regulatory (Tregs)	T cells gamma delta	NK cells resting	NK cells activated	Monocytes	Macrophages M0	Macrophages M1	Macrophages M2	Dendritic cells resting	Dendritic cells activated	Mast cells resting	Mast cells activated	Eosinophils	Neutrophils			CellType	Mean_Control	Mean_HF	Wilcoxon_p	FDR_adjusted_p	Significant
GSE141910_GSM4215863_Control	0	0.0976204	0.0378464	0	0	0.28869	0	0.00172203	0	0	0.114348	0.0379317	0.114008	0.0237956	0	0.14703	0	0	0.137008	0	0	0			Eosinophils	0.0534321	0.0114052	3.69239e-20	7.75401e-19	Yes
GSE141910_GSM4215867_Control	0.102287	0	0	0	0	0.14796	0	0.0782784	0.0339068	0	0.0109857	0.0628697	0.0592577	0	0	0.463755	0	0.00511546	0.00693363	0	0	0.0286506			B cells naive	0.112099	0.196054	1.691e-15	1.77555e-14	Yes
GSE141910_GSM4215868_Control	0.125659	0	0	0.0086649	0	0.158963	0	0	0.0211764	0	0.0207965	0.0439821	0.0647695	0	0	0.392695	0	0.00407703	0.122106	0	0.0368569	0.000252957			T cells CD4 memory resting	0.206774	0.143338	2.64949e-08	1.85464e-07	Yes
GSE141910_GSM4215870_Control	0.0988307	0	0	0	0.00091853	0.0972962	0	0	0	0	0.0654943	0	0.101924	0	0	0.436112	0.00808931	0	0.0469488	0	0.0516806	0.0927055			Macrophages M2	0.321831	0.265834	5.53616e-08	2.90648e-07	Yes
GSE141910_GSM4215871_Control	0	0	0.0122101	0	0	0.154709	0	0	0.0554583	0	0.0785076	0.0214707	0.0569868	0	0	0.416923	0	0	0.11532	0	0.0884151	0			T cells CD8	0.0107798	0.0344679	9.77588e-08	4.10587e-07	Yes
GSE141910_GSM4215872_Control	0.0262074	0	0.079924	0	0	0.218762	0	0	0	0	0	0.0569703	0.0685337	0	0	0.34333	0	0	0.0862135	0	0.057951	0.062108			Dendritic cells resting	0.00299529	0.0214636	1.52269e-07	5.32941e-07	Yes
GSE141910_GSM4215873_Control	0.0904161	0	0.0599863	0	0	0.12757	0	0	0	0	0	0.0673621	0.15918	0	0	0.362199	0	0	0.0734916	0	0.0597948	0			Macrophages M1	0.00507507	0.0125705	0.000148437	0.000445311	Yes
GSE141910_GSM4215874_Control	0.139444	0	0	0	0	0.293813	0	0.0218254	0.0003029	0	0	0.110222	0.09012	0	0	0.268302	0	0.0148829	0	0.00608832	0.0549995	0			T cells regulatory (Tregs)	0.0108378	0.0188997	0.00589926	0.0154856	Yes
GSE141910_GSM4215875_Control	0.102085	0	0.0542042	0.0227708	0	0.227523	0	0	0.0222664	0	0.0252782	0.023747	0.0878036	0	0	0.328814	3.44412e-05	0	0.0498497	0	0.0525762	0.00304688			T cells CD4 naive	0.000664052	0.00286072	0.0439476	0.102544	No
GSE141910_GSM4215876_Control	0.163829	0	0.0206193	0.0403089	0	0.0325113	0	0	0	0	0	0.0523356	0.156111	0	0.0620923	0.377354	0	0	0.0752763	0.019562	0	0			Monocytes	0.0659953	0.0733933	0.132541	0.27829	No
GSE141910_GSM4215877_Control	0.158028	0	0.101575	0	0	0.152548	0	0	0	0	0.0616385	0	0.0205832	0	0	0.346503	0	0	0.0796489	0	0.0234636	0.0560113			Mast cells resting	0.0762991	0.0902882	0.145771	0.27829	No
GSE141910_GSM4215991_Control	0.0675422	0	0	0	0	0.0872386	0	0	0	0	0.0200916	0	0.220883	0	0	0.394717	0	0	0.0543045	0	0.0644079	0.090816			B cells memory	0.00214266	0.000644362	0.198722	0.347764	No
GSE141910_GSM4215992_Control	0.335776	0	0	0.0575237	0	0.0986241	0	0.0290439	0	0	0	0.0559684	0.0319416	0	0	0.317838	0	0	0.0475484	0	0.0257368	0			NK cells resting	0.0300062	0.0260343	0.234445	0.378719	No
GSE141910_GSM4215994_Control	0.0283792	0	0.0538105	0	0	0.234361	0	0.0243977	0.0140887	0	0	0.0911406	0	0	0	0.355379	0	0.0127302	0.0962948	0	0.0211598	0.0682581			Macrophages M0	0.000562637	0.000632113	0.329079	0.493619	No
GSE141910_GSM4215998_Control	0.121328	0	0	0.0309441	0	0.17177	0	0	0	0	0	0.0610428	0.0717021	0	0.00326912	0.347378	0	0	0.103615	0	0.0494776	0.0394738			Plasma cells	0.0320671	0.0320671	0.423233	0.56012	No
GSE141910_GSM4215999_Control	0.109599	0	0.0291415	0	0	0.208952	0	0	0.0729228	0	0.0788022	0	0.0567552	0	0	0.290442	0	0	0.0524342	0	0.0230963	0.0778555			Mast cells activated	0.00643951	0.0122713	0.426758	0.56012	No
GSE141910_GSM4216004_Control	0.161488	0	0.0212315	0	0	0.253459	0	0	0.025505	0	0.0695963	0	0.0599614	0	0	0.321851	0	0.000374542	0.00994407	0	0	0.0765895			T cells follicular helper	0.00643621	0.00381173	0.453992	0.560814	No
GSE141910_GSM4216005_Control	0.134872	0	0.195038	0	0	0.121036	0	0	0	0	0	0.0237891	0.120181	0	0.0264434	0.170511	0	0	0	0.102596	0.0712627	0.0342705			T cells CD4 memory activated	0.000641675	0.00187253	0.522889	0.610037	No
GSE141910_GSM4216007_Control	0.161051	0	0	0	0	0.340766	0	0	0	0	0.10354	0	0.0607834	0	0	0.167571	0	0	0.074621	0	0.0572563	0.0344116			NK cells activated	0.0325631	0.0350052	0.629858	0.678441	No
GSE141910_GSM4216008_Control	0	0.0630814	0.028643	0	0	0.215359	0	0	0.0244898	0	0.0906186	0.0173371	0.0988171	0	0	0.34021	0	0.00473738	0.0455249	0	0.071182	0			Neutrophils	0.0180977	0.012641	0.646134	0.678441	No
GSE141910_GSM4216009_Control	0.0878394	0	0.0373801	0	0	0.152481	0	0	0	0	0	0.0163223	0.129461	0	0.00569266	0.486317	0	0	0.0845065	0	0	0			Dendritic cells activated	0.00426061	0.00444559	0.774908	0.774908	No
GSE141910_GSM4216012_Control	0.0315821	0	0.0223988	0	0	0.213387	0	0	0.0258197	0	0.0718602	0.020473	0.102771	0	0.000457952	0.276504	0	0	0.181559	0	0.0531879	0			T cells gamma delta	0	0	NaN	NaN	No
GSE141910_GSM4216015_Control	0.107169	0	0.132071	0.0141554	0	0.200087	0	0.0404801	0	0	0	0.106701	0	0.00289226	0.0144442	0.231456	0.0145215	0	0.0943629	0	0.0416596	0
GSE141910_GSM4216016_Control	0.129678	0	0	0	0	0.186153	0	0	0.0101321	0	0.0861028	0	0.0130531	0	0.00525081	0.373669	0	0	0.142906	0	0.0530554	0
GSE141910_GSM4216017_Control	0.119836	0	0	0	0	0.291466	0	0	0	0	0	0.0248818	0.0222048	0	0.0112805	0.369712	0	0.0195681	0.104125	0	0.0344207	0.00250485
GSE141910_GSM4216021_Control	0.120383	0	0	0	0	0.240234	0	0	0.0361029	0	0.0345064	0.0437937	0.0707145	0	0.0244783	0.250768	0	0.00199259	0.144611	0	0.0324164	0
GSE141910_GSM4216024_Control	0.181843	0	0	0	0	0.230022	0	0.0104646	0.00230589	0	0.00348102	0.0689967	0.0468806	0	0.0226811	0.305114	0	0	0.0469092	0	0.0813011	0
GSE141910_GSM4216027_Control	0.125755	0	0.255964	0.11794	0	0.10049	0	0	0	0	0	0.0106661	0.0364156	0	0.00955165	0.302022	0.0164511	0	0.024744	0	0	0
GSE141910_GSM4216028_Control	0.0330023	0	0.0585671	0	0	0.232602	0	0.0807158	0.0273149	0	0.0228488	0.0616619	0.057993	0	0	0.273981	0	0	0.101423	0	0.0498898	0
GSE141910_GSM4216029_Control	0.182696	0	0	0	0	0.11781	0.0246687	0	0	0	0	0	0	0	0	0.504044	0	0.00084051	0.0790451	0	0.0908959	0
GSE141910_GSM4216030_Control	0.130726	0	0	0	0	0.151031	0	0	0.0119871	0	0.0629853	0.024147	0.151865	0	0	0.331166	0	0	0.0874645	0	0.0359483	0.0126801
GSE141910_GSM4216031_Control	0.130008	0	0.0147587	0	0	0.121715	0	0	0.0458786	0	0.0532503	0	0.172466	0	0	0.309138	0	0	0.127548	0	0.0252378	0
GSE141910_GSM4216032_Control	0.167582	0	0	0	0	0.147438	0.00297576	0	0	0	0.0530952	0	0.0534585	0	0	0.364398	0	0.0105602	0.100672	0	0.0541842	0.0456358
GSE141910_GSM4216035_Control	0.0294982	0	0.0317297	0	0	0.243636	0	0	0.0289947	0	0.0779144	0.00798824	0.0541276	0	0.0010396	0.34183	0	0	0	0	0.183241	0
GSE141910_GSM4216036_Control	0.251813	0	0	0	0	0.318772	0.00986653	0	0	0	0.00478415	0.0190816	0.0161107	0	0	0.305027	0.0347316	0	0	0	0.0398133	0
GSE141910_GSM4216037_Control	0.112567	0	0	0	0	0.192887	0	0	0.0334428	0	0.0295331	0.0537715	0.10432	0	0.0140035	0.325627	0	0	0.115119	0	0.0187296	0
GSE141910_GSM4216040_Control	0.00105248	0	0.0509997	0	0	0.300002	0	0.0336878	0	0	0.0541638	0.103333	0.117916	0	0	0.208266	0	0	0.0627423	0	0.0678379	0
GSE141910_GSM4216042_Control	0.0454732	0	0.00809456	0	0	0.226502	0	0	0.034032	0	0.0789611	0	0.063673	0	0.0019638	0.38002	0	0	0.141599	0	0.0196822	0
GSE141910_GSM4216045_Control	0.226336	0	0	0	0	0.263644	0	0	0	0	0.125309	0	0.110265	0.0184835	0	0.148116	0	0	0.053732	0	0.0541136	0
GSE141910_GSM4216048_Control	0.154728	0	0.0659692	0	0	0.174914	0	0	0	0	0	0.0302321	0.0642683	0	0.0171389	0.403229	0	0.0227282	0.0534298	0.00565334	0.00770963	0
GSE141910_GSM4216050_Control	0.147866	0	0.128911	0	0	0.15952	0	0	0.0124123	0	0.0373602	0.0187502	0.0489969	0	0	0.314002	0	0	0.0814343	0	0.0303457	0.0204014
GSE141910_GSM4216053_Control	0.173439	0	0	0	0	0.327685	0	0	0	0	0.0469258	0.0188464	0.0450072	0	0	0.287688	0	0.0263565	0.0282422	0	0.0458096	0
GSE141910_GSM4216054_Control	0.217681	0	0.0381349	0.0580791	0	0.12188	0	0	0.0239386	0	0.103598	0	0.0291264	0	0	0.303308	0	0	0.0539323	0	0.0503219	0
GSE141910_GSM4216056_Control	0.106978	0	0	0	0	0.266564	0	0	0	0	0.0475969	0.0258962	0.0432553	0	0	0.287715	0	0.00717832	0.125674	0	0.0891416	0
GSE141910_GSM4216061_Control	0.0624984	0	0.0502088	0	0	0.320422	0	0	0.068708	0	0.0629521	0	0.0356375	0	0	0.229328	0	0	0.0747742	0	0.0954714	0
GSE141910_GSM4216063_Control	0.106038	0	0.0308636	0	0	0.257421	0	0	0.00649799	0	0.0280014	0.0645749	0.0537629	0	0	0.214541	0	0	0.185263	0	0.053036	0
GSE141910_GSM4216069_Control	0.146599	0	0	0	0	0.205418	0	0	0.0261912	0	0.0202272	0.0487299	0.0370321	0	0	0.306467	0	0.00499706	0.136279	0	0.0680597	0
GSE141910_GSM4216070_Control	0.207049	0	0	0	0	0.176387	0	0	0	0	0	0.065156	0.01099	0	0	0.432622	0	0	0.107796	0	0	0
GSE141910_GSM4216075_Control	0.0791787	0	0.00382677	0	0.0670572	0.135361	0	0	0	0	0.0481404	0	0.0165206	0	0	0.30956	0	0	0.138866	0	0.0359523	0.165537
GSE141910_GSM4216081_Control	0.11307	0	0	0	0	0.176974	0	0	0	0	0	0.0531309	0.0239829	0	0.0164924	0.188975	0	0.0484203	0	0.260872	0.109087	0.00899463
GSE141910_GSM4216082_Control	0.123804	0	0.00590223	0	0	0.328549	0	0	0.0112953	0	0.0857296	0.0198115	0.00826623	0.0234704	0	0.190851	0	0	0.160043	0	0.0422772	0
GSE141910_GSM4216083_Control	0.128415	0	0.0394371	0	0	0.15964	0	0.0533246	0.000612577	0	0.0862489	0	0.0583317	0	0.000768999	0.378174	0	0	0.019155	0	0.075893	0
GSE141910_GSM4216084_Control	0.0887985	0	0	0	0	0.247746	0	0	0	0	0.0140339	0	0.0927744	0	0.00961423	0.305633	0.0433855	0	0.132004	0	0.0481117	0.0178986
GSE141910_GSM4216085_Control	0.141177	0	0	0	0	0.26673	0	0.00856238	0.0211105	0	0.058798	0.0614703	0.0229101	0	0	0.265347	0	0	0.0935316	0	0.0601227	0.00024038
GSE141910_GSM4216086_Control	0.0487364	0	0.0347416	0.012337	0	0.26033	0	0	0	0	0.0162458	0.0552837	0.0885493	0	0.0224471	0.317228	0	0	0.0966687	0	0.0474327	0
GSE141910_GSM4216087_Control	0.0587293	0	0.0178461	0	0	0.185668	0	0	0.00219313	0	0.0351774	0.0246246	0.082244	0	0	0.322671	0	0	0.170503	0	0.100343	0
GSE141910_GSM4216089_Control	0.169582	0	0.0529236	0.0127958	0	0.142627	0	0	0	0	0.0697981	0	0.0973249	0	0	0.350503	0.034432	0	0.0700135	0	0	0
GSE141910_GSM4216090_Control	0	0	0.0376139	0	0	0.234769	0	0	0	0	0.0540242	0.0344705	0.0619541	0	0	0.387001	0	0	0.151447	0	0.0387202	0
GSE141910_GSM4216094_Control	0	0	0.0513834	0	0	0.34534	0	0.0127259	0	0	0	0.137832	0.0472708	0	0	0.309336	0	0	0	0	0.0753067	0.0208047
GSE141910_GSM4216095_Control	0.0737523	0	0	0.0491114	0	0.192118	0	0.004892	0.0222364	0	0.0180604	0.0457182	0.0760937	0	0.00698121	0.465493	0	0	0	0.0132892	0.0322542	0
GSE141910_GSM4216098_Control	0.224339	0	0	0	0	0.263417	0	0	0.0237899	0	0.0958188	0	0.0623028	0	0.00122016	0.230915	0	0	0.0485896	0	0.049608	0
GSE141910_GSM4216099_Control	0.0288848	0	0	0	0	0.280454	0	0	0.0250275	0	0.04912	0.0261295	0.0530607	0	0	0.343544	0	0	0.131197	0	0.0625826	0
GSE141910_GSM4216100_Control	0.116594	0	0.242008	0.0521495	0	0.0439889	0	0	0	0	0	0.0207477	0.0454523	0	0.00858221	0.32181	0	0	0	0.0135378	0.0511853	0.0839444
GSE141910_GSM4216102_Control	0.0278542	0	0.00692468	0.0127069	0	0.152079	0	0.0537676	0	0	0.0368467	0	0.164197	0	0.0195884	0.445021	0	0	0.0577877	0	0.0232271	0
GSE141910_GSM4216104_Control	0.110362	0	0.088489	0.0394052	0	0.214067	0	0.0791187	0.0123283	0	0.0540729	0.0219585	0.0982958	0	0	0.279867	0	0	0.00203514	0	0	0
GSE141910_GSM4216106_Control	0.100663	0	0.0760836	0	0	0.263001	0	0	0.0330708	0	0	0.0715599	0.0248213	0	0	0.214189	0	0	0.136836	0	0.0781594	0.0016161
GSE141910_GSM4216108_Control	0.184572	0	0.025027	0	0	0.252922	0	0	0.00162438	0	0.0418596	0.0153766	0.0712722	0	0	0.264393	0	0	0	0.0154475	0.127506	0
GSE141910_GSM4216109_Control	0.154412	0	0.000858762	0	0	0.264673	0	0	0	0	0	0	0.00031626	0	0.00577586	0.349523	0	0.0320629	0.0983884	0	0.0758559	0.0181334
GSE141910_GSM4216110_Control	0.168733	0	0	0	0	0.197258	0	0	0.0117673	0	0.10675	0	0.0831301	0	0	0.342184	0	0	0.0055554	0	0.0846223	0
GSE141910_GSM4216111_Control	0	0.0737234	0.0434878	0	0	0.356355	0	0	0	0	0	0.0844592	0.0846899	0	0	0.170872	0	0.0113722	0.114623	0	0.0604179	0
GSE141910_GSM4216112_Control	0.309712	0	0.029341	0.0411997	0	0.136549	0	0	0	0	0	0	0	0	0.0118492	0.301298	0.0358544	0	0.0994533	0	0.0347431	0
GSE141910_GSM4216113_Control	0.0987305	0	0	0.0121534	0	0.256473	0	0	0	0	0	0.0133418	0.0155825	0	0	0.472163	0	0.0237007	0.0777968	0	0.0300587	0
GSE141910_GSM4216114_Control	0.0903215	0	0.000744991	0.0020477	0	0.178373	0	0.0206015	0.00655453	0	0.0366246	0.0469824	0.137005	0	0	0.384326	0	0	0.0493893	0	0	0.0470294
GSE141910_GSM4216116_Control	0.216477	0	0	0	0	0.208274	0	0	0	0	0	0.0597354	0.0616785	0	0	0.212928	0	0.038089	0	0.0875759	0.0855659	0.0296767
GSE141910_GSM4216118_Control	0.213878	0	0	0	0	0.112859	0	0	0.00626125	0	0.0146487	0	0.0384328	0	0	0.342343	0	0	0.094214	0	0.150884	0.0264801
GSE141910_GSM4216119_Control	0	0	0.0385474	0	0.00507578	0.310566	0.000131531	0	0	0	0	0.0575191	0.203149	0	0	0.229431	0	0.0455226	0.0137858	0	0.0759049	0.0203673
GSE141910_GSM4216120_Control	0.095039	0	0.0257522	0	0	0.332287	0	0	0	0	0	0.0496307	0.036568	0	0	0.291612	0	0.0281194	0	0	0.129327	0.0116647
GSE141910_GSM4216121_Control	0	0	0.0129108	0	0	0.254419	0	0	0.00263955	0	0.0260136	0.035647	0.0627339	0	0	0.349945	0	0	0.137214	0	0.0706672	0.0478094
GSE141910_GSM4216131_Control	0.166155	0	0.00491774	0	0	0.134347	0	0	0	0	0	0.0640564	0.123817	0	0	0.231638	0	0.00249622	0.113907	0	0.105014	0.0536513
GSE141910_GSM4216132_Control	0.0521038	0	0	0.0269911	0	0.119953	0	0	0	0	0	0.0136807	0.286498	0	0.00614314	0.370213	0	0	0.103142	0	0	0.0212758
GSE141910_GSM4216134_Control	0.130199	0	0	0	0	0.121057	0	0	0.044835	0	0.0280622	0	0.102151	0	0	0.473489	0	0	0.0557282	0	0.0272696	0.0172092
GSE141910_GSM4216135_Control	0.0514068	0	0.0528123	0	0	0.0780414	0	0.0500809	0	0	0	0.0370294	0.0811497	0	0	0.413501	0	0	0	0	0.16533	0.0706483
GSE141910_GSM4216138_Control	0.0980904	0	0	0	0	0.2473	0	0	0	0	0	0.0631079	0.0267587	0	0.0536098	0.321493	0	0	0.131098	0	0.0585433	0
GSE141910_GSM4216139_Control	0.175795	0	0.00717513	0	0	0.187621	0	0	0	0	0	0.0281922	0	0	0	0.281339	0	0	0.155979	0	0.0629617	0.100938
GSE141910_GSM4216142_Control	0.0963655	0	0	0	0	0.171114	0	0	0	0	0	0.0607283	0.17172	0	0	0.325129	0	0	0.0496484	0	0.0616936	0.0636019
GSE141910_GSM4216147_Control	0.198213	0	0.030104	0.00407444	0	0.0942428	0	0	0.0298612	0	0.0365965	0.00151098	0.0431193	0	0	0.489159	0	0	0.0219206	0	0	0.0511978
GSE141910_GSM4216148_Control	0.14206	0	0	0.0310637	0	0.0721565	0	0	0.0488497	0	0.0670802	0	0.0340478	0	0	0.420093	0	0	0.13825	0	0.0142255	0.0321738
GSE141910_GSM4216149_Control	0.184434	0	0	0	0	0.138931	0.0154686	0.00575389	0	0	0	0.048812	0.0562772	0	0.0582539	0.35231	0	0	0.112688	0	0.00134901	0.0257225
GSE141910_GSM4216150_Control	0.0602536	0	0.0647332	0	0	0.419691	0	0	0	0	0.066562	0.0476583	0.0481449	0	0	0.198496	0	0	0.088215	0	0.00624586	0
GSE141910_GSM4216152_Control	0.13747	0	0	0	0	0.179087	0	0	0	0	0.0520952	0.0243529	0.0170941	0	0.0142008	0.366325	0	0	0.111351	0	0.0980244	0
GSE141910_GSM4216156_Control	0.0597287	0	0.005434	0	0	0.263869	0	0	0.0353001	0	0.0683456	0.0124999	0.053073	0	0	0.375881	0	0	0.0455555	0	0.0803132	0
GSE141910_GSM4216160_Control	0.116665	0	0	0.00357731	0	0.0800808	0	0.043858	0	0	0	0.0689704	0.0458534	0	0.0513473	0.427854	0.0584188	0	0	0.0609965	0.0386546	0.00372305
GSE141910_GSM4216161_Control	0.306651	0	0	0	0	0.199047	0	0	0	0	0	0.0271642	0.0121719	0	0	0.297919	0	0	0.067723	0	0.0221662	0.0671566
GSE141910_GSM4216162_Control	0	0	0.0822567	0	0	0.219554	0	0	0	0	0.00157679	0.0678526	0.0753109	0	0	0.314894	0	0	0.17747	0	0.0610857	0
GSE141910_GSM4216163_Control	0.0678852	0	0.0273505	0.111692	0	0.0760632	0	0.00672528	0.00502336	0	0	0.0297694	0.145209	0	0.00424935	0.312897	0	0	0	0.0973201	0.0586657	0.0571506
GSE141910_GSM4216164_Control	0.114851	0	0.180105	0	0	0.251519	0	0.0243877	0	0	0.0665035	0	0	0	0.026754	0.206882	0	0	0.0499731	0	0.0790251	0
GSE141910_GSM4216169_Control	0.176953	0	0.0413556	0.0391719	0	0.2622	0	0	0	0	0.0114373	0	0.0496992	0	0	0.241964	0.0181423	0	0.0986348	0	0.0604417	0
GSE141910_GSM4216170_Control	0.160894	0	0	0	0	0.0718654	0	0	0	0	0	0.0160955	0.0105135	0	0	0.367768	0	0.0162903	0.152382	0	0.112686	0.0915059
GSE141910_GSM4216171_Control	0.0893591	0	0.0950925	0	0	0.320752	0	0	0	0	0.0426002	0	0.0373634	0	0	0.256325	0	0	0.125631	0	0.0328772	0
GSE141910_GSM4216172_Control	0	0	0.0270448	0	0	0.284047	0	0	0	0	0.0247297	0.0436722	0.077797	0	0	0.266004	0	0.000891967	0.134451	0	0.0973658	0.0439971
GSE141910_GSM4216173_Control	0.194617	0	0.0133645	0	0	0.0927666	0	0.0169404	0.0238406	0	0.0139971	0.0410711	0.150124	0	0	0.43758	0	0.00281963	0.0128785	0	0	0
GSE141910_GSM4216174_Control	0.0670682	0	0.0136416	0	0	0.296265	0	0	0.0472308	0	0.0108669	0.0529418	0.0324146	0	0	0.289822	0	0	0.0975233	0	0.0922262	0
GSE141910_GSM4216175_Control	0.111114	0	0.00368151	0.0504878	0	0.223354	0	0	0	0	0.0480364	0.00578348	0.0737767	0	0	0.280522	0	0.00204076	0.116957	0	0.0729843	0.0112615
GSE141910_GSM4216176_Control	0.133194	0	0.0511015	0	0.00796292	0.135198	0.0141905	0	0	0	0	0.0210223	0	0	0	0.379526	0.0292553	0	0.0805201	0	0.098758	0.0492719
GSE141910_GSM4216177_Control	0.0630789	0	0.0611313	0	0	0.156606	0	0	0.0180098	0	0	0.0377317	0.0396795	0	0	0.462375	0.0544591	0.01244	0.028327	0	0.0538886	0.0122726
GSE141910_GSM4216178_Control	0	0.0269795	0.0924796	0	0	0.336001	0	0.00972475	0.0261112	0	0	0.0897058	0.0400144	0	0	0.273122	0	0	0.0237768	0	0.0820853	0
GSE141910_GSM4216179_Control	0.187417	0	0	0.000401559	0	0.242753	0	0.0052832	0.0302773	0	0.0224077	0.0112788	0.122088	0	0.00740207	0.341373	0	0	0.0282302	0.00108804	0	0
GSE141910_GSM4216187_Control	0.124935	0	0	0	0	0.143381	0	0	0	0	0	0.0304286	0.0371977	0	0	0.466573	0	0	0.0910157	0	0.0829968	0.0234726
GSE141910_GSM4216188_Control	0.0637288	0	0.0223234	0	0	0.249286	0	0	0.0133258	0	0.0244111	0.0349597	0.0595237	0	0	0.367708	0.00471269	0	0.0652369	0	0.0886592	0.00612372
GSE141910_GSM4216190_Control	0.171966	0	0.108785	0.0639515	0	0.0888193	0	0.00326406	0.0154063	0	0.0811953	0	0.0578146	0	0	0.324719	0	0	0	0.0473714	0.00800807	0.0287002
GSE141910_GSM4216192_Control	0.138451	0	0.0793336	0	0	0.232965	0	0	0.0395079	0	0.0220433	0.0553986	0.0692252	0	0	0.274052	0	0.00141099	0.0317948	0	0.0558172	0
GSE141910_GSM4216194_Control	0.137959	0	0	0.0797768	0	0.195768	0	0	0.0109848	0	0.0726471	0	0.0906635	0	0	0.346651	0	0	0.0018559	0.0116014	0.0520932	0
GSE141910_GSM4216195_Control	0	0	0.0418512	0	0	0.320244	0	0.0168565	0	0	0	0.105283	0.0400224	0	0	0.241004	0	0.0115386	0.110499	0	0.0738525	0.0388477
GSE141910_GSM4216198_Control	0.054438	0	0.0167859	0	0	0.32229	0	0.0347264	0	0	0	0.0334773	0	0	0.00257314	0.244053	0	0	0	0.0426197	0.18019	0.0688464
GSE141910_GSM4216200_Control	0.0523191	0	0.074947	0	0	0.29086	0	0	0	0	0.017354	0.0703086	0.0278521	0	0	0.225923	0	0	0.190752	0	0.049684	0
GSE141910_GSM4216205_Control	0.127688	0	0	0.233737	0	0.200634	0.0056606	0	0.0342069	0	0.0126767	0	0.03115	0	0.0405791	0.243572	0.0109368	0	0.0591591	0	0	0
GSE141910_GSM4216208_Control	0.167774	0	0	0	0	0.345833	0.00532218	0	0	0	0	0	0	0	0	0.222489	0	0.0744248	0.0539089	0	0.117311	0.012937
GSE141910_GSM4216211_Control	0.114089	0	0.0464301	0.0675482	0	0.160523	0	0	0.0320605	0	0.0371658	0.0240279	0.0569229	0	0	0.345501	0	0	0.103117	0	0.012615	0
GSE141910_GSM4216212_Control	0.0883011	0	0.0890454	0	0	0.242041	0	0.0116329	0.0222377	0	0	0.0819544	0.0102638	0	0	0.267059	0	0.0287887	0.158676	0	0	0
GSE141910_GSM4216213_Control	0.103278	0	0.0368611	0	0	0.304954	0	0	0	0	0.0238617	0.00275221	0.0306869	0	0	0.35442	0.00200068	0.00322667	0.0605056	0	0.0670907	0.0103626
GSE141910_GSM4216214_Control	0.0684474	0	0.0494095	0	0	0.25816	0	0.00237501	0	0	0.0153391	0.0631421	0.0931808	0	0	0.309904	0	0	0.0941664	0	0.0458754	0
GSE141910_GSM4216216_Control	0.090331	0	0.0384977	0.0183713	0	0.0688103	0	0	0.000749837	0	0	0.0606796	0.180067	0	0.0309384	0.461786	0	0	0.0497685	0	0	0
GSE141910_GSM4215880_HF	0.283231	0	0.0261389	0	0	0.0948614	0	0	0.00460124	0	0.0122643	0.0100448	0.0204316	0	0.00353787	0.266839	0.0716824	0	0.182593	0	0.0138365	0.00993745
GSE141910_GSM4215887_HF	0.198692	0	0.0604567	0.00252256	0	0.272764	0.033355	0	0	0	0.013369	0	0.0120553	0	0.0262916	0.190303	0.120365	0	0.0698265	0	0	0
GSE141910_GSM4215889_HF	0.273507	0	0.166683	0.0588957	0	0.0735899	0	0	0.000367899	0	0	0.0819073	0.0741678	0	0.00753661	0.188549	0	0	0.0747956	0	0	0
GSE141910_GSM4215890_HF	0.165396	0	0	0	0	0.140326	0	0	0	0	0.0229377	0.00883926	0.0392925	0	0.0122623	0.296796	0.117421	0	0.148643	0	0.0480867	0
GSE141910_GSM4215891_HF	0.133197	0	0.0358365	0.0424972	0	0.131614	0	0	0	0	0	0.0249658	0.0582028	0	0.0391491	0.254324	0.121784	0	0.13512	0	0.0233093	0
GSE141910_GSM4215892_HF	0.246154	0	0.014864	0.00217527	0	0.166193	0	0	0	0	0	0.0179073	0.112579	0	0.0743698	0.242711	0.0411441	0	0.0819027	0	0	0
GSE141910_GSM4215893_HF	0.268566	0	0	0	0.0288071	0.206438	0	0	0	0	0.0321628	0	0	0	0.00584639	0.18064	0.124025	0	0.102117	0	0	0.0513979
GSE141910_GSM4215895_HF	0.1871	0	0	0	0	0.178634	0	0	0.0301369	0	0.108113	0	0.0725867	0	0.00352811	0.26128	0.0322577	0	0	0.10363	0.0208925	0.00184044
GSE141910_GSM4215896_HF	0.177095	0	0.0434318	0	0	0.0980481	0	0	0	0	0	0.0476047	0.0398469	0	0	0.467362	0.00342188	0	0.0982238	0	0	0.0249653
GSE141910_GSM4215897_HF	0	0	0.0591413	0	0	0.309111	0	0.012307	0	0	0	0.124734	0	0	0	0.253308	0	0	0.195861	0	0.0455377	0
GSE141910_GSM4215898_HF	0.292134	0	0	0	0	0.208472	0	0	0.0562121	0	0	0.0128692	0.0735442	0	0.0407553	0.254164	0	0.0230666	0	0.000874668	0.034042	0.00386622
GSE141910_GSM4215900_HF	0.258041	0	0.0758799	0.0338058	0	0.0805278	0	0	0.0534166	0	0.0387043	0	0.0524112	0	0.00614856	0.271171	0.00331189	0	0.104978	0	0	0.0216033
GSE141910_GSM4215902_HF	0.0923001	0	0.0404763	0.0667223	0	0.294802	0	0	0.061327	0	0.081209	0	0.0862158	0.00394804	0.0177098	0.169295	0	0	0.084906	0	0.00108891	0
GSE141910_GSM4215903_HF	0.267928	0	0	0	0	0.117043	0	0	0.0125639	0	0.0324483	0	0.00217909	0	0.0354172	0.396449	0	0	0.135971	0	0	0
GSE141910_GSM4215904_HF	0.106602	0	0	0.0492434	0	0.0162443	0	0	0.0101519	0	0	0.0200471	0.0455111	0	0	0.553937	0.108084	0	0.0901792	0	0	0
GSE141910_GSM4215905_HF	0.185541	0	0	0.0215711	0.0126451	0.137442	0.0294185	0	0	0	0.0224894	0.0123451	0.0929473	0	0.00683227	0.30287	0.0843338	0	0.0735865	0	0	0.0179781
GSE141910_GSM4215906_HF	0.0850626	0	0.08095	0.0680574	0	0.0635028	0	0	0.021594	0	0.0156219	0.00781405	0.154828	0	0.0146411	0.307453	0	0.0176581	0	0.162817	0	0
GSE141910_GSM4215908_HF	0.183969	0	0	0.0274164	0	0.106899	0	0	0.0711464	0	0.0734259	0.0151756	0.0130573	0	0	0.3904	0	0.0141898	0.104321	0	0	0
GSE141910_GSM4215909_HF	0.248732	0	0	0.0448994	0	0.153629	0.0379	0	0	0	0	0.0119606	0.0227196	0	0.0242303	0.256593	0.012525	0	0.146557	0	0.0030499	0.037204
GSE141910_GSM4215913_HF	0.235106	0	0.118403	0.0659247	0	0.136226	0	0	0.03415	0	0.0318108	0.0205549	0.01721	0	0	0.161084	0.0141518	0	0.160674	0	0	0.00470548
GSE141910_GSM4215914_HF	0.213664	0	0	0.0469812	0	0.11865	0	0	0.036373	0	0	0.0600281	0.0421375	0	0.0243896	0.353888	0.0456999	0	0.0544265	0	0.00376272	0
GSE141910_GSM4215916_HF	0.0979639	0	0	0	0	0.265417	0	0.0276412	0.0260341	0	0	0.0874615	0.0582759	0	0	0.206465	0	0.0232318	0	0.159336	0.0453369	0.00283717
GSE141910_GSM4215917_HF	0.202115	0	0.123214	0	0.0259489	0.103373	0	0	0.00362725	0	0	0.0189793	0.106905	0	0.00873978	0.255794	0	0.0804221	0.0642822	0	0.00659985	0
GSE141910_GSM4215918_HF	0.04103	0	0.047216	0	0	0.191364	0	0.00357092	0.0508076	0	0.0553363	0.0262796	0.0863896	0.000181453	0	0.259536	0	0.0054379	0.23285	0	0	0
GSE141910_GSM4215919_HF	0.165589	0	0	0	0	0.259619	0	0.00942318	0.028235	0	0	0.0673663	0.0605012	0	6.2261e-05	0.188716	0	0.0229233	0	0.197564	0	0
GSE141910_GSM4215920_HF	0.219049	0	0	0	0.04727	0.0697574	0	0	0	0	0.0395447	0	0.036648	0	0	0.321026	0	0	0.2167	0	0	0.0500049
GSE141910_GSM4215922_HF	0.179277	0	0	0	0	0.322463	0	0	0.0242965	0	0.107863	0	0.0512685	0	0.00259058	0.181705	0.0202688	0	0.0450457	0	0.0652213	0
GSE141910_GSM4215924_HF	0.155267	0	0.0852102	0.0435834	0	0.0300646	0	0	0	0	0	0.0570908	0.182547	0	0	0.337272	0	0.00167865	0.104973	0	0	0.00231282
GSE141910_GSM4215925_HF	0.158028	0	0	0.168253	0	0	0	0	0.00316048	0	0.00791551	0.0491569	0.112216	0	0	0.371241	0.0745069	0	0.0555224	0	0	0
GSE141910_GSM4215927_HF	0.225872	0	0	0	0	0.132866	0	0	0.0116976	0	0.0320358	0	0.0314031	0	0	0.341561	0	0.0227294	0.171312	0	0	0.0305234
GSE141910_GSM4215928_HF	0.0920759	0	0.0407335	0.0503556	0	0.235744	0	0.015073	0.0651731	0	0.0203546	0.0811959	0.0745175	0.0366839	0	0.160387	0	0.00126473	0.126441	0	0	0
GSE141910_GSM4215929_HF	0.221871	0	0	0.0213771	0	0.134671	0	0	0.0076677	0	0.0752948	0	0.0386603	0	0.00975281	0.356367	0	0.00746355	0.0946871	0	0.0321878	0
GSE141910_GSM4215932_HF	0.112389	0	0.044144	0	0	0.333205	0	0	0.0452871	0	0	0.0238689	0.0377215	0	0	0.231695	0	0	0.0577658	0	0.113924	0
GSE141910_GSM4215933_HF	0.013823	0	0.0339394	0	0	0.244217	0	0.0044294	0	0	0	0.0913901	0.0213036	0.013178	0	0.245727	0	0	0.288125	0	0	0.0438673
GSE141910_GSM4215935_HF	0.26782	0	0.118286	0.0434751	0	0.135069	0	0	0.0125025	0	0.0326001	0	0.0752146	0	0	0.208162	0.0397317	0	0.0482745	0	0.00990959	0.00895526
GSE141910_GSM4215936_HF	0.105223	0	0.00637734	0.0705651	0	0.053594	0.0173468	0	0	0	0	0.0511534	0.207393	0	0	0.24719	0.0260217	0.00599338	0.122541	0	0	0.0866013
GSE141910_GSM4215937_HF	0	0.0747459	0.0307306	0	0	0.220145	0	0.000341339	0	0	0.0810518	0.0500623	0.0256465	0	0	0.189036	0	0.00235755	0.288787	0	0.0370959	0
GSE141910_GSM4215938_HF	0.147624	0	0.110412	0.204782	0	0.0173271	0	0	0.0220615	0	0.0578459	0.0648126	0.0827997	0	0.0108939	0.201466	0.0314578	0	0.0420541	0	0	0.00646323
GSE141910_GSM4215940_HF	0.204135	0	0.0246481	0.0989508	0	0.0513767	0	0	0.0371324	0	0	0.0204237	0.0880813	0	0	0.324602	0.00195734	0	0.148692	0	0	0
GSE141910_GSM4215941_HF	0.218429	0	0	0.0154912	0	0.125106	0	0	0.0482149	0	0.0330294	0.00354003	0.162094	0	0	0.27922	0.0241282	0	0.0819575	0	0	0.00878978
GSE141910_GSM4215943_HF	0.177597	0	0.0393617	0.014839	0	0.183422	0	0	0	0	0.0254271	0.0218957	0.0917284	0	0.0227621	0.229462	0.11417	0	0.077696	0	0	0.00163828
GSE141910_GSM4215944_HF	0.130136	0	0	0	0	0.143367	0	0	0	0	0	0.0334121	0.11163	0	0.0900302	0.3095	0.0891648	0.011452	0.0779066	0	0	0.00340174
GSE141910_GSM4215945_HF	0	0	0.0546953	0	0	0.33099	0	0.00648245	0	0	0	0.0825338	0	0	0	0.305607	0	0.0138379	0.175716	0	0.0271346	0.00300264
GSE141910_GSM4215950_HF	0.325205	0	0.0637258	0	0	0.206603	0	0	0.0102959	0	0.0400805	0	0.0338153	0	0	0.150546	0	0.0208352	0.113072	0	0.00419011	0.0316316
GSE141910_GSM4215951_HF	0.271955	0	0	0.0323366	0	0.0742631	0	0	0.00127338	0	0	0.0825961	0.0444981	0	0.0706573	0.296992	0.0149903	0	0.0988752	0	0.0115633	0
GSE141910_GSM4215952_HF	0.234818	0	0	0.0189862	0	0.154764	0	0	0	0	0.00680408	0.0364136	0.0473006	0	0.0678415	0.18791	0.0736249	0	0.0978861	0	0	0.0736512
GSE141910_GSM4215953_HF	0.136658	0	0	0	0	0.332156	0.00519858	0	0	0	0.0783857	0	0.0921241	0	0.0154537	0.147611	0.0950459	0	0.0973665	0	0	0
GSE141910_GSM4215954_HF	0.274286	0	0	0	0.0289627	0.0884315	0	0	0	0	0	0.0176392	0.0326691	0	0	0.298478	0	0	0.148292	0	0.0255003	0.0857413
GSE141910_GSM4215958_HF	0.196174	0	0	0	0.0110558	0.111054	0	0	0	0	0.0265928	0.00249388	0.0223756	0	0.00511047	0.36409	0.0930966	0	0.161822	0	0.00613465	0
GSE141910_GSM4215960_HF	0.263485	0	0.0499302	0	0	0.155216	0	0	0	0	0	0.067048	0.0761558	0	3.20457e-05	0.270652	0	0	0.091257	0	0.0262235	0
GSE141910_GSM4215961_HF	0.291436	0	0	0.0837864	0	0.107258	0	0.00405539	0	0	0.0543583	0.0186749	0.0502058	0	0	0.272766	0	0.00298221	0.0393841	0	0.0511245	0.0239683
GSE141910_GSM4215965_HF	0.181521	0	0	0	0	0.123736	0	0	0	0	0.00699078	0.0299803	0.0688307	0	0	0.343667	0	0.0282855	0.15109	0	0	0.0658991
GSE141910_GSM4215966_HF	0.137509	0	0.0360861	0.00378003	0	0.0954219	0	0	0	0	0	0.0155666	0.137836	0	0	0.455948	0	0	0.0752651	0	0	0.0425877
GSE141910_GSM4215967_HF	0.201327	0	0	0	0	0.238061	0.00736323	0	0.0087644	0	0	0.0176435	0.0694478	0	0.12867	0.185552	0.0767552	0	0.0625769	0	0.00383894	0
GSE141910_GSM4215970_HF	0.101874	0	0	0.15371	0	0.04884	0	0	0.0414818	0	0	0.0260249	0.147214	0	0.0509487	0.305281	0.0468854	0	0.0777402	0	0	0
GSE141910_GSM4215972_HF	0.201556	0	0.0258342	0	0	0.114956	0	0	0	0	0.00326829	0.05904	0.0535936	0	0.0520669	0.268619	0.021329	0	0.16326	0	0	0.036476
GSE141910_GSM4215976_HF	0.163608	0	0.204758	0.119994	0	0.0575475	0	0	0.0270496	0	0.0504821	0	0.0133023	0	0	0.324212	0	0.00905625	0.0299901	0	0	0
GSE141910_GSM4215977_HF	0	0	0.013923	0	0	0.302677	0	0.017231	0.00539311	0	0.0122349	0.104292	0.12562	0.0123163	0	0.244385	0	0	0.161928	0	0	0
GSE141910_GSM4215978_HF	0.126771	0	0.083755	0	0.031923	0.147762	0.00222984	0	0	0	0.0163284	0.0384725	0.298128	0	0.00382226	0.192277	0	0	0	0	0.0271746	0.0313551
GSE141910_GSM4215979_HF	0.192241	0	0	0.0555281	0	0.0879966	0	0	0.038354	0	0.0983115	0	0.110184	0	0.0040769	0.269456	0	0	0.137829	0	0.0060228	0
GSE141910_GSM4215980_HF	0.185334	0	0.0959328	0.176202	0	0	0	0	0.0160603	0	0	0.0462584	0.0523919	0	0.00160486	0.367298	0.0241348	0	0.0347836	0	0	0
GSE141910_GSM4215981_HF	0.254265	0	0.107189	0.0896165	0	0.0280787	0	0	0.0331096	0	0.00916019	0.0470828	0.0729756	0	0	0.301321	0	0.0102169	0.00547026	0	0	0.0415149
GSE141910_GSM4215982_HF	0.210467	0	0.213022	0.0444381	0	0.112289	0	0	0.028225	0	0.0039459	0.00318991	0.0766253	0	0	0.245155	0	0	0.0626438	0	0	0
GSE141910_GSM4215983_HF	0.104789	0	0	0.0276827	0	0.196348	0	0	0.100343	0	0.085556	0	0.00151319	0	0	0.308125	0.0110203	0	0.103012	0	0.0616103	0
GSE141910_GSM4216000_HF	0.197004	0	0	0.00945509	0	0.119841	0	0	0.0251625	0	0	0.0384377	0.172491	0	0.0712255	0.201607	0.068955	0	0.0712704	0	0	0.0245513
GSE141910_GSM4216003_HF	0.286763	0	0.0554403	0.0454631	0.0374832	0.158142	0.000377154	0	0	0	0.0420632	0	0.013586	0	0.0665332	0.135844	0.0911249	0	0.0364168	0	0.0307628	0
GSE141910_GSM4216006_HF	0.231418	0	0	0.12241	0	0.055054	0.00547327	0	0	0	0.0182846	0	0.0281575	0	0.0172552	0.389315	0.00487075	0.00485262	0.122908	0	0	0
GSE141910_GSM4216019_HF	0.260253	0	0	0.0356918	0	0.25394	0	0	0.042891	0	0.155047	0.0528404	0	0	0	0.114828	0	0	0.064758	0	0.0197511	0
GSE141910_GSM4216026_HF	0.224638	0	0	0	0	0.225877	0	0	0.0539419	0	0.139708	0.00358079	0.0316799	0	0	0.212067	0	0	0.10764	0	0	0.000868265
GSE141910_GSM4216038_HF	0.285795	0	0.00603917	0	0	0.141036	0	0.0113837	0	0	0	0.0491526	0.0651483	0	0.00967984	0.266761	0.0431587	0	0.121845	0	0	0
GSE141910_GSM4216041_HF	0.274667	0	0	0	0	0.250325	0	0	0	0	0	0.12815	0.0161481	0	0	0.210698	0	0.0256587	0.0639904	0	0.0303628	0
GSE141910_GSM4216046_HF	0.148651	0	0.136566	0	0	0.204338	0	0.065308	0.0216361	0	0	0.0707002	0.0632591	0	0	0.159691	0	0	0.0457762	0	0.0547267	0.0293479
GSE141910_GSM4216052_HF	0.25347	0	0	0	0	0.180963	0	0	0.0731208	0	0.0445637	0	0.0502587	0	0.0183576	0.303505	0	0	0.0707468	0	0.00501408	0
GSE141910_GSM4216055_HF	0.253478	0	0.092208	0	0	0.0575007	0	0	0	0	0	0.0423213	0.0688566	0	0	0.387581	0	0	0.0758354	0	0	0.0222193
GSE141910_GSM4216057_HF	0.268289	0	0	0	0	0.116426	0	0	0	0	0.0168991	0.0325203	0.0594086	0	0.0163448	0.289617	0	0	0.189487	0	0	0.0110088
GSE141910_GSM4216058_HF	0.0853561	0	0.0504511	0	0	0.295846	0	0	0.0144106	0	0	0.0797651	0.044818	0.00574502	0	0.163102	0	0.00416041	0.256345	0	0	0
GSE141910_GSM4216059_HF	0.204023	0	0.0446786	0.0670646	0	0.0904495	0	0	0.0262011	0	0.038258	0.0533923	0.114893	0	0	0.31908	0	0	0.0133565	0.00630896	0	0.0222944
GSE141910_GSM4216060_HF	0.326995	0	0.0857403	0.00537502	0.0084751	0.182726	0	0	0.0125227	0	0	0.0505983	0.0692212	0	0	0.202891	0	0	0.0554549	0	0	0
GSE141910_GSM4216064_HF	0.251238	0	0.0398408	0.0640396	0	0.0768301	0	0.0241782	0.0222285	0	0	0.111697	0.0726332	0	0.00243003	0.254929	0.0322614	0	0	0.0476938	0	0
GSE141910_GSM4216066_HF	0.175622	0	0	0.0891149	0	0.220906	0	0	0.00561875	0	0.0932658	0.0220524	0.0950814	0	0	0.248583	0	0	0.0484045	0	0	0.00135121
GSE141910_GSM4216072_HF	0.198731	0	0.0480412	0.058896	0	0.12407	0	0.0266555	0	0	0.0292387	0.0484317	0.0839803	0	0.0389351	0.238996	0.0182121	0	0.0721627	0	0.0136506	0
GSE141910_GSM4216073_HF	0.325363	0	0	0.038399	0.0214909	0.0525043	0	0.00480891	0	0	0.00348051	0.0527312	0.0848899	0	0	0.31425	0	0	0.0630491	0	0.0390339	0
GSE141910_GSM4216076_HF	0.178766	0	0	0.116188	0	0.0619203	0	0	0.0492964	0	0.039372	0.111104	0.0550616	0	0	0.227055	0	0	0.161237	0	0	0
GSE141910_GSM4216078_HF	0.197302	0	0	0.0774309	0	0.142607	0	0	0.0492462	0	0	0.071067	0.035921	0	0.0230455	0.271349	0	0	0.104895	0	0	0.0271372
GSE141910_GSM4216079_HF	0.351322	0	0	0.0943839	0	0	0	0	0.0141685	0	0.0375381	0.0212379	0.147258	0	0.01105	0.210284	0.0498036	0	0	0.044557	0	0.0183973
GSE141910_GSM4216080_HF	0.245406	0	0	0.0528121	0	0.0928231	0	0	0.0622514	0	0.0716387	0	0.0858913	0	0	0.236288	0	0	0.123451	0	0	0.0294378
GSE141910_GSM4216088_HF	0.312204	0	0.0360741	0.00808509	0	0.125449	0	0	0.00206517	0	0	0.0564554	0.124136	0	0.00543735	0.282045	0	0	0.0155341	0.0141248	0.0183907	0
GSE141910_GSM4216096_HF	0.00573649	0	0.00775505	0	0	0.322091	0	0.00825625	0	0	0	0.0646725	0.00354524	0	0.0190878	0.341894	0	0.0190282	0.134042	0	0.0493996	0.0244915
GSE141910_GSM4216103_HF	0.264584	0	0.0556065	0	0	0.118433	0	0	0	0	0	0.0496229	0.0761824	0	0	0.292943	0.0205731	0.0134898	0.108565	0	0	0
GSE141910_GSM4216107_HF	0.259675	0	0.0264479	0	0	0.12068	0	0	0	0	0	0.0583751	0.0883927	0	0.00129319	0.256682	0.0762065	0	0.112248	0	0	0
GSE141910_GSM4216125_HF	0.159351	0	0.00472487	0	0	0.319104	0	0	0.0508764	0	0.0677568	0	0.0855213	0	0.00329877	0.210985	0	0	0.0983827	0	0	0
GSE141910_GSM4216126_HF	0.137024	0	0	0	0	0.258688	0	0.089328	0	0	0	0.135325	0.103205	0	0	0.212794	0	0	0.0598841	0	0.00375176	0
GSE141910_GSM4216127_HF	0.233551	0	0	0	0	0.107742	0	0	0.0562895	0	0.00477417	0.0398823	0.0764214	0	0.0116241	0.326075	0	0	0.131984	0	0.0110825	0.000573102
GSE141910_GSM4216128_HF	0.0774823	0	0	0	0	0.152233	0	0.017901	0.0578894	0	0	0.0145641	0.1409	0	0.014274	0.327649	0	0.000148302	0.143314	0	0.0536448	0
GSE141910_GSM4216130_HF	0.217905	0	0	0.100601	0	0.00975561	0	0.0072156	0.0135857	0	0.0184283	0.0709449	0.107988	0	0.0165729	0.316286	0	0	0.0524576	0.0252147	0.0430444	0
GSE141910_GSM4216133_HF	0.224558	0	0.0172051	0.0765038	0	0.0868048	0	0.0188867	0.0176858	0	0	0.0322625	0.188404	0	0	0.266975	0	0.0127118	0.0339211	0.0172759	0.00680544	0
GSE141910_GSM4216137_HF	0.229174	0	0	0	0	0.213979	0	0	0.0408195	0	0.0296687	0.0520393	0.012334	0	0.0100793	0.289356	0.0180362	0	0.0895019	0	0.00755925	0.0074532
GSE141910_GSM4216143_HF	0.103784	0	0.00433147	0	0.0777816	0.200639	0	0	0	0	0.0419208	0	0.0435738	0	0	0.272482	0.0812944	0.0506686	0.0813504	0	0.00947719	0.0326973
GSE141910_GSM4216145_HF	0.154543	0	0	0.0282252	0	0.0846812	0	0	0	0	0	0.0313886	0.126191	0	0.032592	0.446475	0	0	0	0.0580837	0	0.0378209
GSE141910_GSM4216155_HF	0.288734	0	0	0.0686671	0	0.112347	0	0	0.0112364	0	0.0139088	0.00067587	0.0463263	0	0.00211873	0.316167	0	0	0.139819	0	0	0
GSE141910_GSM4216157_HF	0.31008	0	0.0135887	0	0	0.129938	0	0	0	0	0	0.0138572	0.0392911	0	0.0138172	0.26683	0.0739483	0	0.0988214	0	0.00434221	0.0354862
GSE141910_GSM4216159_HF	0.232823	0	0	0.144503	0	0.0190975	0	0	0.00890242	0	0	0.0591181	0.0664715	0	0.0139161	0.322659	0.0250896	0	0.10742	0	0	0
GSE141910_GSM4216165_HF	0.267941	0	0	0	0	0.145217	0	0	0	0	0	0.056267	0.0608731	0	0.0339248	0.197202	0.0934423	0	0.0926057	0	0.0332627	0.0192649
GSE141910_GSM4216166_HF	0.218417	0	0.112953	0.110741	0	0	0	0	0.039505	0	0	0.084088	0.146439	0	0	0.275695	0	0	0	0	0	0.0121622
GSE141910_GSM4216181_HF	0.213032	0	0	0.0423519	0	0.0866281	0	0	0.0191461	0	0.0410673	0.0288207	0.106353	0	0.0344695	0.299286	0	0	0.1165	0.0107196	0	0.00162498
GSE141910_GSM4216183_HF	0.164988	0	0.0858533	0.0504865	0	0.141031	0	0.0140429	0.0413743	0	0.0968459	0.00988023	0.0987823	0	0	0.216325	0	0	0.0803902	0	0	0
GSE141910_GSM4216189_HF	0.139877	0	0.0685527	0	0	0.264688	0	0	0	0	0.0114308	0.045226	0.0564948	0	0	0.15501	0	0.0406903	0	0.0651074	0.0367286	0.116195
GSE141910_GSM4216196_HF	0.261223	0	0.110665	0.111786	0	0.0387828	0	0	0.0148181	0	0	0.0502279	0.140534	0	0	0.259037	0	0	0.00494311	0.00197519	0	0.00600855
GSE141910_GSM4216199_HF	0.199441	0	0	0	0	0.267987	0	0	0.03807	0	0.0945056	0.0165569	0.0322711	0	0	0.255346	0	0	0.0958233	0	0	0
GSE141910_GSM4216202_HF	0.324437	0	0	0.0166642	0	0.168981	0	0	0	0	0.112093	0	0.00600047	0	0	0.246238	0	0	0.115869	0	0	0.00971726
GSE141910_GSM4216204_HF	0.277035	0	0	0.120489	0	0.100533	0	0	0.00944468	0	0.073575	0.0238902	0.0677344	0	0.0435906	0.165854	0	0.00365589	0.114199	0	0	0
GSE141910_GSM4216209_HF	0.125037	0	0.00919268	0.0175892	0	0.156269	0	0.0218685	0.054657	0	0	0	0.130652	0	0	0.0890306	0	0.00633015	0	0.310076	0	0.0792977
GSE141910_GSM4216215_HF	0.270472	0	0.0406001	0.0199452	0	0.0452148	0	0.0142254	0	0	0	0.0266961	0.112185	0	0.0124118	0.158216	0	0	0	0.172996	0.0978093	0.0292282
GSE141910_GSM4216217_HF	0.174918	0	0.191838	0.107682	0	0.0361037	0.0785512	0	0.00758136	0	0	0.0405293	0.098514	0.00127227	0.0270502	0.196541	0.0143039	0	0	0.0251145	0	0
GSE141910_GSM4216218_HF	0.142067	0	0	0.0282812	0	0.162175	0	0	0.0896935	0	0.0509316	0.0396194	0.113654	0	0	0.313997	0	0	0.0595809	0	0	0
GSE141910_GSM4216219_HF	0.234995	0	0	0.000505876	0	0.0561422	0	0.0175466	0.0577413	0	0.0883623	0	0.153939	0	0	0.330879	0	0.00921127	0.0376822	0	0	0.0129953

## Sheet: German
Mixture	B cells naive	B cells memory	Plasma cells	T cells CD8	T cells CD4 naive	T cells CD4 memory resting	T cells CD4 memory activated	T cells follicular helper	T cells regulatory (Tregs)	T cells gamma delta	NK cells resting	NK cells activated	Monocytes	Macrophages M0	Macrophages M1	Macrophages M2	Dendritic cells resting	Dendritic cells activated	Mast cells resting	Mast cells activated	Eosinophils	Neutrophils			CellType	Mean_Control	Mean_HF	Wilcoxon_p	FDR_adjusted_p	Significant
GSE21610_GSM545657_Control	0.215599	0	0	0	0	0.186919	0	0	0.0163994	0	0.048797	0	0.0699033	0	0.00108766	0.311678	0.0829213	0	0.0318742	0	0.0348214	0			T cells follicular helper	0	0.00714645	0.0143273	0.143273	No
GSE21610_GSM545658_Control	0.0210116	0	0.0261956	0.00136637	0	0.286143	0	0	0.0377223	0	0.0492247	0.0387646	0.17018	0	0	0.34405	0	0.01985	0	0.00549136	0	0			Mast cells resting	0.0592679	0.103833	0.00871296	0.143273	No
GSE21610_GSM545659_Control	0.217717	0	0.0472793	0	0	0.177789	0	0	0.041921	0	0	0.0602425	0.0802436	0	0.00545023	0.312356	0	0	0.0533777	0	0	0.00362436			T cells CD4 memory activated	0.00157058	0	0.0278266	0.185511	No
GSE21610_GSM545660_Control	0.251325	0	0	0	0	0.167246	0.00669742	0	0.0857871	0	0	0	0.109842	0.0107306	0	0.242781	0	0	0.0478553	0	0.0442319	0.0335039			NK cells resting	0.0189718	0.0299232	0.101638	0.349446	No
GSE21610_GSM545661_Control	0.184498	0	0	0.0880162	0	0.0748437	0	0	0.00132828	0	0	0.0554803	0.0427894	0	0.0104897	0.444283	0.013933	0	0.0408271	0	0	0.0435108			Macrophages M2	0.312705	0.27823	0.0901091	0.349446	No
GSE21610_GSM545662_Control	0.261978	0	0	0	0	0.108901	0	0	0.0423238	0	0	0.0547216	0.0387349	0	0	0.376296	0.0327846	0.00582165	0.0493566	0	0.0200747	0.00900666			Dendritic cells resting	0.0275483	0.0123363	0.104834	0.349446	No
GSE21610_GSM545663_Control	0.155989	0	0.00519502	0	0	0.193751	0.0184319	0	0	0	0	0.0409196	0.076695	0	0.0190059	0.286295	0.0979455	0	0.085661	0	0.0201116	0			B cells naive	0.184302	0.156365	0.217819	0.534067	No
GSE21610_GSM545664_Control	0.201265	0	0.0305319	0.0968867	0	0.0365913	0	0	0.00777579	0	0.0046975	0	0.110608	0	0.00250007	0.291337	0.0590346	0	0.0570161	0	0	0.101756			Plasma cells	0.0298121	0.0242368	0.217436	0.534067	No
GSE17800_GSM444296_Control	0.14876	0	0.135962	0	0.0238789	0.150561	0	0	8.29457e-05	0	0	0.00789763	0.0508583	0	0.00324402	0.261276	0.0993412	0	0.0264266	0	0	0.0917106			T cells CD4 memory resting	0.16021	0.185952	0.242041	0.534067	No
GSE17800_GSM444297_Control	0.18646	0	0.0335643	0	0	0.24565	0	0	0	0	0.0629291	0	0.0446629	0	0	0.268701	0.0173963	0.0478203	0.0767735	0	0	0.0160422			NK cells activated	0.0288331	0.0394052	0.267034	0.534067	No
GSE17800_GSM444298_Control	0.145774	0	0	0.0776301	0	0.167372	0	0	0.0415592	0	0.0234789	0.0242422	0.147875	0	0.0228639	0.23907	0.0359172	0	0.0320211	0	0.042197	0			T cells regulatory (Tregs)	0.0275379	0.0242384	0.378866	0.631444	No
GSE17800_GSM444299_Control	0.293456	0	0.0138155	0	0	0.152066	0	0	0	0	0	0.0511228	0.0396407	0	0	0.331921	0	0	0.0699028	0	0.0480762	0			Neutrophils	0.0188379	0.00963062	0.351719	0.631444	No
GSE17800_GSM444300_Control	0.16221	0	0.0531366	0	0	0.15086	0	0	0.023229	0	0.0737393	0	0.142242	0	0	0.330438	0	0.00248144	0.0304155	0	0.0312483	0			Monocytes	0.0753916	0.0662327	0.487073	0.749343	No
GSE17800_GSM444301_Control	0.193681	0	0.0463949	0.0235137	0	0.0643165	0	0	0.0640558	0	0	0.0435508	0.0418643	0	0	0.324629	0	0.0894136	0.105433	0	0.00314735	0			T cells CD4 naive	0.00149243	0.00501914	0.629072	0.838763	No
GSE17800_GSM444302_Control	0.166126	0	0.0235862	0	0	0.203209	0	0	0.0127653	0	0	0.0843882	0	0	0.00399114	0.373451	0.00149935	0	0.130984	0	0	0			Dendritic cells activated	0.0103367	0.00263937	0.619443	0.838763	No
GSE17800_GSM444303_Control	0.142983	0	0.061331	0.0486597	0	0.197146	0	0	0.0656564	0	0.040683	0	0.0401245	0	0	0.26471	0	0	0.110362	0	0.0260926	0.00225164			T cells CD8	0.0210045	0.0265723	0.702065	0.877581	No
GSE21610_GSM545665_HF	0.195782	0	0	0.0380306	0	0.0392853	0	0	0	0	0.0125372	0	0.119059	0	0.018305	0.32808	0.061292	0.000791048	0.186838	0	0	0			Macrophages M0	0.000670663	0.00126721	0.820923	0.928079	No
GSE21610_GSM545666_HF	0.206841	0	0	0	0	0.120913	0	0.00341633	0.0694321	0	0.0547714	0.0222903	0	0	0	0.298078	0	0	0.20917	0	0.0150885	0			Macrophages M1	0.00428954	0.00698163	0.928079	0.928079	No
GSE21610_GSM545667_HF	0.0517752	0	0.0346999	0	0	0.380577	0	0.000617956	0.0442596	0	0.0701039	0.0181686	0.0494948	0	0.00979671	0.206929	0.0340129	0	0.0995645	0	0	0			Mast cells activated	0.00034321	0.0027721	0.924976	0.928079	No
GSE21610_GSM545668_HF	0.100002	0	0	0	0	0.254181	0	0	0.0445939	0	0.0433617	0.0271188	0.0281423	0	0.00316747	0.345599	0	0	0.153833	0	0	0			Eosinophils	0.0168751	0.0172187	0.907566	0.928079	No
GSE21610_GSM545669_HF	0.0823573	0	0.00468912	0.039586	0	0.172652	0	0	0.119035	0	0.124031	0.000474137	0.0141501	0.0109834	0	0.244557	0	0	0.187484	0	0	0			B cells memory	0	0	NaN	NaN	No
GSE21610_GSM545671_HF	0.136874	0	0.0661053	0.0861383	0	0.0808329	0	0	0.0640243	0	0.0530242	0	0.00972582	0	0	0.383766	0	0	0	0.0495774	0.0258808	0.0440513			T cells gamma delta	0	0	NaN	NaN	No
GSE21610_GSM545673_HF	0.202947	0	0.0233939	0	0	0.161881	0	0	0.0308694	0	0.0439257	0.0271514	0.0568363	0	0	0.207849	0	0.000937629	0.216043	0	0	0.0281658
GSE21610_GSM545674_HF	0.204815	0	0	0	0	0.162612	0	0.0226186	0	0	0.0209927	0.0561261	0.0736428	0	0	0.331584	0	0	0.120894	0	0.00067405	0.00604151
GSE21610_GSM545677_HF	0.0843116	0	0.143429	0.00428669	0	0.198272	0	0	0	0	0	0.056529	0.105197	0	0.0816597	0.200754	0	0	0.094658	0	0.0309026	0
GSE21610_GSM545678_HF	0.122823	0	0	0	0	0.28103	0	0.00960767	0.0108642	0	0	0.120308	0.0706182	0	0	0.228756	0	0	0.155993	0	0	0
GSE21610_GSM545681_HF	0.270124	0	0	0	0	0.226049	0	0	0.00579254	0	0	0.0576749	0.0293528	0	0	0.281565	0	0.0114186	0	0.0585346	0.0100319	0.0494568
GSE21610_GSM545682_HF	0.168391	0	0.0294565	0	0	0.329026	0	0	0	0	0.00116136	0.0616289	0.0685739	0	0	0.263266	0	0	0	0	0.0654158	0.013082
GSE21610_GSM545683_HF	0.220773	0	0	0	0	0.164384	0	0	0.0725783	0	0.0512533	0	0.0825736	0	0	0.303564	0.0103436	0	0	0	0.0545781	0.0399525
GSE21610_GSM545684_HF	0.233846	0	0.0666914	0	0.0573156	0.182385	0	0	0	0	0.0267514	0.0125567	0.0340042	0	0	0.258719	0	0	0.12773	0	0	0
GSE21610_GSM545685_HF	0.205444	0	0	0	0.01613	0	0	0.0561553	0	0	0.0378016	0.0801883	0.00353444	0	0.0312207	0.503485	0	0.0394756	0.026565	0	0	0
GSE21610_GSM545686_HF	0.184867	0	0.159046	0.000211086	0	0.201745	0	0.0030996	0	0	0.0342874	0.0882297	0.0317753	0	0.00505498	0.151295	0	0	0.140388	0	0	0
GSE21610_GSM545688_HF	0.163019	0	0	0.142134	0	0.132209	0	0	0.0152219	0	0.00602399	0.0422083	0.0389056	0	0	0.326102	0.0371451	0	0.0959158	0	0.00111506	0
GSE21610_GSM545689_HF	0	0	0.0270391	0	0	0.324137	0	0.0266371	0	0	0.0479235	0.0756872	0.123558	0	0.0125953	0.216517	0	0.00688054	0.100958	0	0.0380668	0
GSE21610_GSM545690_HF	0.0889178	0	0	0.0420082	0	0.252801	0	0.0221538	0.0513073	0	0	0.0946942	0.0896803	0	0	0.168232	0	0.00529625	0.179917	0	0.00499187	0
GSE21610_GSM545692_HF	0.232668	0	0.082162	0	0.0256949	0.100747	0	0	0	0	0	0.00179906	0.0184954	0	0.0131336	0.366743	0.017578	0	0.126047	0	0	0.0149318
GSE21610_GSM545693_HF	0.299653	0	0	0	0.0966062	0.12438	0	0	0	0	0.052177	0.00821035	0.0757084	0	0.0123781	0.218822	0.04378	0	0.0468474	0	0.0214369	0
GSE17800_GSM444226_HF	0	0	0.0336683	0	0	0.24901	0	0.00171676	0.0883191	0	0.0780417	0.0600691	0.152969	0.0137635	0	0.214734	0	0	0.107708	0	0	0
GSE17800_GSM444232_HF	0.0011929	0	0.0420704	0	0	0.260349	0	0.0673181	0	0	0	0.138113	0.080136	0	0	0.235665	0	0.00758801	0.139368	0	0.0281993	0
GSE17800_GSM444234_HF	0.189499	0	0	0.00488103	0	0.0837804	0	0	0.0387736	0	0.0256861	0.0221063	0.183049	0	0	0.210335	0	0	0.148991	0	0.0564268	0.0364716
GSE17800_GSM444236_HF	0.22576	0	0	0.0736617	0	0.0633219	0	0.0402463	0	0	0.00352397	0.0404621	0.0505543	0	0	0.315303	0.1103	0	0.0533796	0	0.0234873	0
GSE17800_GSM444238_HF	0.162491	0	0	0.127666	0	0.20678	0	0	0.0467366	0	0.0524803	0.0337981	0.0833541	0	0.00438064	0.19701	0	0	0.08275	0	0.00255321	0
GSE17800_GSM444240_HF	0.135029	0	0	0.0208311	0	0.180315	0	0	0	0	0	0.0466413	0.119475	0	0.00508302	0.379728	0.025093	0	0.0403533	0	0.0134815	0.0339704
GSE17800_GSM444248_HF	0.240578	0	0	0.114566	0	0.178704	0	0	0.00177413	0	0.00544913	0	0.0445316	0	0	0.294016	0	0.0142694	0.106113	0	0	0
GSE17800_GSM444258_HF	0.123594	0	0.05866	0	0	0.183212	0	0	0.000956563	0	0.0715946	0	0.0356874	0	0.0158998	0.279037	0.00352313	0	0.19988	0	0	0.0279567
GSE17800_GSM444260_HF	0.0688347	0	0.0306036	0.0816524	0	0.158017	0	0	0	0	0	0.0733301	0.0345986	0	0.0312356	0.397266	0	0.0117077	0.0484064	0	0.0112223	0.0531262
GSE17800_GSM444264_HF	0.316973	0	0	0.0827184	0	0.0643347	0	0	0.00606836	0	0.0794594	0	0.0802729	0	0	0.187904	0.0432922	0	0.0862651	0	0.0458501	0.00686224
GSE17800_GSM444268_HF	0.101349	0	0.0953859	0	0	0.159047	0	0	0.0196571	0	0.0066857	0.0683404	0.0625078	0	0.000767276	0.362348	0	0	0.072061	0	0.0505136	0.00133764
GSE17800_GSM444272_HF	0.162363	0	0	0.0812275	0	0.102761	0	0	0	0	0	0.018736	0.0677645	0	0	0.401522	0.065372	0	0.0630073	0	0.0372463	0
GSE17800_GSM444276_HF	0.0993643	0	0	0.0282459	0	0.288615	0	0	0.024463	0	0.0025502	0.0289381	0.115423	0	0.0099329	0.186482	0	0.00279362	0.111316	0	0.101877	0
GSE17800_GSM444278_HF	0.136255	0	0	0	0	0.231632	0	0	0.0545213	0	0	0.0873305	0.072131	0.0246744	0.00123165	0.18186	0	0	0.177874	0	0.0324902	0
GSE17800_GSM444284_HF	0.134669	0	0	0	0	0.242895	0	0	0	0	0.023079	0	0.0636329	0	0.00898727	0.409077	0.00428075	0	0.093191	0	0	0.0201876
GSE17800_GSM444289_HF	0.18879	0	0.0224091	0	0	0.262736	0	0	0.0614711	0	0.026873	0.0181008	0.00690513	0	0	0.338542	0	0.00177701	0.072395	0	0	0
GSE17800_GSM444293_HF	0.115633	0	0.0257244	0.0684739	0	0.222816	0	0	0.0161822	0	0.0555273	0.00566427	0.207056	0	0.00745385	0.235081	0	0	0.0403875	0	0	0
GSE17800_GSM444295_HF	0.239624	0	0	0	0	0.223687	0	0.025124	0.0583946	0	0.0559286	0.0441287	0	0	0	0.190797	0.0251024	0	0.137213	0	0	0

## Sheet: Spain
Mixture	B cells naive	B cells memory	Plasma cells	T cells CD8	T cells CD4 naive	T cells CD4 memory resting	T cells CD4 memory activated	T cells follicular helper	T cells regulatory (Tregs)	T cells gamma delta	NK cells resting	NK cells activated	Monocytes	Macrophages M0	Macrophages M1	Macrophages M2	Dendritic cells resting	Dendritic cells activated	Mast cells resting	Mast cells activated	Eosinophils	Neutrophils			CellType	Mean_Control	Mean_AF	Wilcoxon_p	FDR_adjusted_p	Significant
GSM1053922_Control	0.0146389	0	0.0855138	0.226286	0	0	0	0.0437919	0.107523	0	0	0.0863899	0.287393	0.0387657	0.0430976	0	0	0.0473053	0.0192945	0	0	0			T cells CD8	0.214599	0.250585	0.0193924	0.271493	No
GSM1053929_Control	0.100776	0	0.105793	0.196362	0	0	0	0.00620047	0.0835896	0	0	0.101387	0.312958	0.0537233	0	0.00738338	0	0.0143799	0.0174473	0	0	0			T cells follicular helper	0.0155232	0.00735902	0.14795	0.690433	No
GSM1053939_Control	0.0261905	0	0.0917482	0.197064	0	0	0	0	0.134844	0	0	0.131854	0.198597	0.00773052	0.00462105	0.121486	0	0	0.0858642	0	0	0			Macrophages M1	0.0313519	0.00709797	0.102066	0.690433	No
GSM1053940_Control	0.0307888	0	0.0492991	0.246792	0	0	0	0.0172423	0.0995975	0	0	0.137988	0.276472	0.0316686	0	0.0390646	0	0.0124689	0.0586184	0	0	0			B cells memory	0	0.000935035	0.605577	0.847807	No
GSM1053942_Control	0.0115432	0	0.0370071	0.20649	0	0	0	0.0103814	0.103955	0	0	0.120827	0.22808	0.0153531	0.109041	0.0496967	0	0.000731292	0.106893	0	0	0			T cells CD4 memory resting	0	0.0179889	0.605577	0.847807	No
GSM1053915_AF	0	0.0112204	0.0839488	0.328851	0	0	0	0	0.12961	0	0	0.109349	0.249397	0.0572219	0	0	0	0.0115702	0.0188317	0	0	0			NK cells activated	0.115689	0.126418	0.278604	0.847807	No
GSM1053917_AF	0.0621004	0	0.0648958	0.288272	0	0	0	0	0.101263	0	0	0.156027	0.2215	0.0541887	0	0.0038854	0	0.00130431	0.0465643	0	0	0			Monocytes	0.2607	0.241297	0.442146	0.847807	No
GSM1053918_AF	0.0233763	0	0.0332192	0.212837	0	0	0	0.0038743	0.0736844	0	0	0.0474058	0.263769	0	0.0556831	0.220203	0	0.0146351	0.0513129	0	0	0			Macrophages M0	0.0294482	0.0381128	0.428912	0.847807	No
GSM1053919_AF	0.0469337	0	0.0849384	0.248771	0	0	0	0.0401427	0.0694475	0	0	0.132891	0.252417	0.0384315	0	0.022972	0	0.00230953	0.0607457	0	0	0			Macrophages M2	0.0435262	0.0354454	0.450719	0.847807	No
GSM1053924_AF	0	0	0.0851028	0.259695	0	0	0	0	0.116382	0	0	0.107384	0.297524	0.0156161	0.0294926	0.0688633	0	0.0019335	0.0180062	0	0	0			Mast cells resting	0.0576236	0.0426606	0.574337	0.847807	No
GSM1053925_AF	0.0228317	0	0.0733438	0.292159	0	0	0	0	0.113587	0	0	0.122451	0.279575	0.0581056	0	0	0	0	0.0379458	0	0	0			Plasma cells	0.0738723	0.0823734	0.798966	0.932127	No
GSM1053926_AF	0.0728082	0	0.0778166	0.315515	0	0	0	0	0.145054	0	0	0.09626	0.210586	0.0524708	0	0	0	0.003644	0.0258453	0	0	0			Dendritic cells activated	0.0149771	0.00843305	0.791648	0.932127	No
GSM1053933_AF	0	0	0.17738	0.058603	0	0.215867	0	0	0.144038	0	0	0.174369	0.146109	0	0	0.0269742	0	0.0334856	0.0231733	0	0	0			T cells regulatory (Tregs)	0.105902	0.105344	0.878798	0.946397	No
GSM1053935_AF	0.0437461	0	0.0991728	0.232232	0	0	0	0.0268073	0.0595909	0	0	0.141862	0.247449	0.0226093	0	0.0420264	0	0.00261572	0.0818875	0	0	0			B cells naive	0.0367876	0.0359499	0.957864	0.957864	No
GSM1053937_AF	0.0688099	0	0.0666004	0.258457	0	0	0	0	0.121694	0	0	0.132382	0.247564	0.0522622	0	0	0	0	0.0522309	0	0	0			T cells CD4 naive	0	0	NaN	NaN	No
GSM1053938_AF	0.0620066	0	0.0746568	0.264284	0	0	0	0.00849493	0.112753	0	0	0.143962	0.207997	0.0682296	0	0	0	0.0191926	0.0384231	0	0	0			T cells CD4 memory activated	0	0	NaN	NaN	No
GSM1053941_AF	0.0287858	0	0.0674054	0.247342	0	0	0	0.00898899	0.077021	0	0	0.152676	0.271675	0.0382183	0	0.040421	0	0.010506	0.0569608	0	0	0			T cells gamma delta	0	0	NaN	NaN	No
																									NK cells resting	0	0	NaN	NaN	No
																									Dendritic cells resting	0	0	NaN	NaN	No
																									Mast cells activated	0	0	NaN	NaN	No
																									Eosinophils	0	0	NaN	NaN	No
																									Neutrophils	0	0	NaN	NaN	No
