# Supplementary material for: Identification of key genes for heart failure in dilated cardiomyopathy in different populations
Source: Front Genet. 2025 Oct 14;16:1618390. doi: 10.3389/fgene.2025.1618390 (PMC12558640; doi:10.3389/fgene.2025.1618390)
Supplement: Supplementary file 3 [file Table1.xlsx]

## Sheet: All
id	logFC	AveExpr	t	P.Value	adj.P.Val	B
A1BG	0.020277	4.54559	0.350892	0.725783	0.792011	-7.54409
A2M	-0.10437	14.2502	-4.08079	5.04525e-05	0.000136469	0.60859
A4GALT	-0.142798	9.91234	-2.45603	0.0143079	0.0258605	-4.60614
AAAS	0.275782	10.3997	7.89999	1.18997e-14	8.54018e-14	22.1639
AACS	-0.19168	9.41059	-7.88519	1.32603e-14	9.46234e-14	22.0574
AADAT	0.120208	7.86371	2.68886	0.00735293	0.0140559	-4.01378
AAGAB	-0.0929224	9.75513	-4.05367	5.65143e-05	0.000151716	0.501104
AAK1	0.0781434	10.8023	2.07322	0.0385446	0.0635899	-5.46548
AAMP	0.0372076	11.1376	1.46817	0.14254	0.204408	-6.53058
AARS2	0.171732	8.61581	7.0309	5.19517e-12	2.9617e-11	16.195
AASDH	-0.0101044	8.8241	-0.416392	0.67726	0.750497	-7.51899
AASDHPPT	-0.0136092	10.563	-0.39706	0.691453	0.763451	-7.52685
AASS	-0.653631	10.5655	-10.2059	8.67913e-23	1.17304e-21	40.6562
AATK	-0.0565714	7.14252	-0.906831	0.364831	0.454567	-7.19505
ABAT	0.327902	10.0763	5.90297	5.74446e-09	2.46541e-08	9.35074
ABCA1	-0.0283253	9.8369	-0.482806	0.629395	0.708063	-7.48917
ABCA11P	-0.112175	6.86265	-2.62443	0.00888273	0.0167272	-4.18296
ABCA2	0.207544	9.43436	5.05651	5.55673e-07	1.91801e-06	4.92227
ABCA3	0.114993	8.53003	3.21042	0.00139054	0.00301606	-2.49721
ABCA4	0.0601365	4.90571	1.3586	0.174743	0.243712	-6.68483
ABCA5	-0.0774464	10.2189	-2.11809	0.0345455	0.0577158	-5.37215
ABCA6	-0.0452776	10.8737	-0.876962	0.38083	0.470887	-7.22163
ABCA7	-0.14025	7.62448	-2.80764	0.00513996	0.0101241	-3.6914
ABCA8	0.337027	11.5688	7.24983	1.18608e-12	7.19821e-12	17.6432
ABCA9	0.0686389	10.9912	1.25294	0.210676	0.286197	-6.82231
ABCB1	-0.588497	8.13904	-9.94246	8.81795e-22	1.11124e-20	38.3628
ABCB10	-0.115664	9.76717	-2.8006	0.00525204	0.0103176	-3.71089
ABCB4	0.351094	8.45939	7.94466	8.57365e-15	6.23184e-14	22.4863
ABCB6	-0.447616	7.05337	-11.7191	6.45235e-29	1.28656e-27	54.6348
ABCB7	-0.00111548	10.9503	-0.0558914	0.955445	0.970127	-7.60403
ABCB8	0.0575688	9.13514	1.59902	0.1103	0.163269	-6.33081
ABCB9	-0.0705995	7.3893	-1.64578	0.100291	0.149981	-6.25532
ABCC1	-0.186627	10.2465	-9.65913	1.01648e-20	1.18325e-19	35.9457
ABCC10	-0.0798227	8.86077	-3.14656	0.00172734	0.00369718	-2.69691
ABCC11	0.0479052	4.24634	0.789824	0.429918	0.520124	-7.29411
ABCC12	0.152648	3.97501	2.17045	0.0303335	0.0512957	-5.26077
ABCC2	-0.31141	5.24055	-5.10762	4.28939e-07	1.50045e-06	5.17187
ABCC3	-0.263287	6.23148	-4.07095	5.25765e-05	0.000141631	0.569517
ABCC4	-0.273325	8.39427	-5.38033	1.03805e-07	3.88437e-07	6.54263
ABCC5	0.0392036	11.2812	1.04419	0.296784	0.382675	-7.06137
ABCC8	0.0513531	7.45142	0.833973	0.404602	0.495089	-7.25834
ABCC9	-0.0268311	11.7692	-0.639441	0.522761	0.609831	-7.4014
ABCD1	-0.0685862	8.71115	-1.41232	0.158332	0.223795	-6.61068
ABCD2	-0.138044	9.49164	-2.09926	0.0361784	0.0601705	-5.41156
ABCD3	-0.194575	11.4067	-6.09264	1.89973e-09	8.58968e-09	10.4277
ABCD4	0.148543	9.55371	5.60204	3.12686e-08	1.24141e-07	7.70507
ABCE1	-0.260697	10.7289	-7.68543	5.62771e-14	3.81756e-13	20.6362
ABCF1	-0.0567209	11.108	-2.50787	0.0123881	0.0226593	-4.47881
ABCF2	-0.0804435	10.5195	-4.42252	1.143e-05	3.37263e-05	2.02088
ABCF3	-0.00642982	10.7038	-0.255735	0.798236	0.851127	-7.57292
ABCG1	-0.175923	8.78474	-4.31314	1.859e-05	5.3281e-05	1.55716
ABCG2	0.96564	7.94733	17.2988	1.86414e-55	1.66468e-53	115.348
ABCG4	-0.122686	6.77178	-2.57618	0.0102088	0.0190146	-4.30702
ABHD1	0.44806	7.44536	9.24057	3.4219e-19	3.45841e-18	32.4716
ABHD10	0.162133	10.8922	5.42023	8.39002e-08	3.17662e-07	6.74867
ABHD11	0.449539	9.38369	10.4866	7.00503e-24	1.0148e-22	43.147
ABHD12	-0.00151453	9.98591	-0.0446093	0.964432	0.976056	-7.6046
ABHD13	-0.116123	9.94569	-3.08839	0.00209803	0.00442394	-2.87543
ABHD14B	0.185221	9.16268	4.78271	2.14036e-06	6.93773e-06	3.62482
ABHD15	-0.269216	8.62706	-9.30958	1.93161e-19	2.01745e-18	33.0363
ABHD2	-0.239549	12.043	-5.46791	6.49407e-08	2.48679e-07	6.9967
ABHD3	-0.22239	8.29309	-5.61505	2.91055e-08	1.15737e-07	7.7746
ABHD4	-0.0184739	9.42666	-0.747529	0.455014	0.544466	-7.32656
ABHD5	-0.478223	10.1818	-10.2537	5.67144e-23	7.80026e-22	41.0771
ABHD6	-0.313084	8.5316	-10.5676	3.35801e-24	4.99784e-23	43.8749
ABHD8	-0.112078	7.47084	-1.67475	0.0944637	0.142304	-6.20748
ABI1	0.0225737	10.3431	0.749115	0.454058	0.543603	-7.32538
ABI2	0.168058	11.5828	6.62144	7.44238e-11	3.86558e-10	13.5894
ABI3	-0.109833	8.19276	-2.32072	0.0206096	0.0361173	-4.92621
ABI3BP	0.543458	11.0494	9.68641	8.05068e-21	9.45955e-20	36.1762
ABL1	-0.137517	10.5682	-4.22999	2.6719e-05	7.52005e-05	1.21198
ABL2	-0.111495	9.43162	-4.03835	6.02361e-05	0.00016105	0.440714
ABLIM1	-0.114771	14.8219	-3.54158	0.000426113	0.00100647	-1.39952
ABLIM2	-0.176042	9.02433	-4.48499	8.61755e-06	2.58299e-05	2.29059
ABLIM3	-0.151166	12.4365	-5.59074	3.32745e-08	1.31687e-07	7.64477
ABO	0.115413	6.20928	1.52034	0.128911	0.187205	-6.45297
ABR	-0.00363269	11.8839	-0.130469	0.896236	0.92839	-7.59709
ABRA	-0.367326	10.3925	-4.99662	7.50444e-07	2.55363e-06	4.63275
ABT1	0.000819908	9.00522	0.0301864	0.975928	0.983242	-7.60514
ABTB1	0.121245	9.65591	2.67682	0.00761941	0.0145011	-4.0457
ABTB2	-0.00582323	9.28479	-0.14512	0.884661	0.919372	-7.59507
ACAA1	0.0910871	10.5688	2.99635	0.00283614	0.00584334	-3.15125
ACAA2	-0.148126	11.9633	-5.54125	4.36302e-08	1.70351e-07	7.38207
ACACB	-0.331084	12.1986	-7.90774	1.12426e-14	8.0873e-14	22.2197
ACAD10	0.419384	9.72912	13.9497	6.87136e-39	2.51923e-37	77.426
ACAD8	0.200406	10.9788	8.9068	5.19723e-18	4.83811e-17	29.7861
ACAD9	0.0864038	10.0842	3.87857	0.000115739	0.000298838	-0.17634
ACADL	0.0339853	6.61792	0.577899	0.563532	0.647544	-7.4388
ACADM	0.0879163	13.8591	1.9184	0.0554969	0.0883737	-5.7723
ACADS	0.00343153	10.5558	0.053349	0.95747	0.971299	-7.60417
ACADSB	0.218688	11.6434	5.31973	1.43053e-07	5.28033e-07	6.23241
ACADVL	-0.12858	14.3338	-4.5837	5.47675e-06	1.68688e-05	2.72409
ACAN	-0.0316395	5.78172	-0.4695	0.63887	0.716593	-7.4955
ACAP2	-0.000209147	10.0203	-0.00413792	0.9967	0.997624	-7.60559
ACAP3	0.00884771	9.5701	0.170614	0.86458	0.904434	-7.59105
ACAT1	0.0980249	13.314	3.3899	0.00074137	0.00167758	-1.91518
ACAT2	-0.292039	8.23163	-9.71599	6.24881e-21	7.41202e-20	36.4266
ACBD3	0.0849295	11.0697	2.59731	0.00960773	0.0179814	-4.25296
ACBD4	0.261384	8.34992	6.5489	1.17629e-10	6.00979e-10	13.142
ACBD5	-0.0468305	11.3955	-1.25157	0.211177	0.286763	-6.82403
ACBD6	-0.00950503	7.77493	-0.307694	0.758413	0.819294	-7.5583
ACCS	0.277388	8.72022	5.84296	8.1019e-09	3.40929e-08	9.0164
ACD	0.0703465	8.07697	1.50957	0.131639	0.190723	-6.46921
ACE	0.89024	7.17404	13.0765	7.25916e-35	2.11548e-33	68.2251
ACE2	0.0765034	11.003	1.39556	0.163324	0.229889	-6.63413
ACER3	-0.243164	9.61493	-7.72775	4.15333e-14	2.8358e-13	20.9347
ACHE	0.135518	5.60694	2.68025	0.00754263	0.0143681	-4.03662
ACIN1	0.0501044	11.1246	3.00052	0.0027981	0.00577544	-3.13892
ACLY	-0.250053	10.517	-9.62075	1.40987e-20	1.62304e-19	35.6223
ACO1	0.0341712	11.916	1.383	0.16714	0.234652	-6.65151
ACO2	0.184644	14.06	6.49529	1.64536e-10	8.26118e-10	12.8141
ACOT11	0.0757947	9.93176	1.73368	0.0834486	0.127384	-6.10759
ACOT13	-0.0511288	11.6705	-1.7374	0.0827885	0.126534	-6.10115
ACOT4	0.100999	6.09031	2.29695	0.0219381	0.0381992	-4.98062
ACOT7	-0.154022	8.26487	-3.14581	0.00173168	0.00370455	-2.69921
ACOT8	0.0413077	9.35123	0.943244	0.345905	0.435081	-7.16144
ACOT9	0.0441418	11.9664	2.28032	0.0229106	0.0397486	-5.01832
ACOX1	-0.0270328	11.2829	-1.27841	0.201562	0.275613	-6.79019
ACOX2	0.363718	10.0814	10.4694	8.18222e-24	1.1785e-22	42.9932
ACOX3	0.0125516	9.33292	0.440825	0.659486	0.734577	-7.50853
ACP1	-0.116967	11.4398	-7.54171	1.56309e-13	1.01886e-12	19.6325
ACP2	-0.134239	9.92484	-3.94985	8.67287e-05	0.00022698	0.0959977
ACP5	0.0708908	6.8891	0.860608	0.38977	0.480374	-7.23581
ACP6	0.116474	9.05845	3.16517	0.00162213	0.0034851	-2.6391
ACR	-0.388318	5.46381	-5.97812	3.71857e-09	1.62835e-08	9.77383
ACRBP	-0.126491	6.213	-2.99979	0.00280471	0.00578527	-3.14108
ACSBG1	-0.131112	5.06913	-1.04935	0.294408	0.380079	-7.05599
ACSF2	0.238234	9.16664	4.7658	2.32126e-06	7.48526e-06	3.54693
ACSF3	0.078336	8.81986	2.58782	0.00987368	0.0184378	-4.2773
ACSL1	-0.282216	13.5443	-6.88594	1.35352e-11	7.46109e-11	15.2571
ACSL3	0.00193953	11.3739	0.0784753	0.937474	0.957697	-7.60252
ACSL4	-0.0759806	10.7618	-1.68036	0.0933674	0.140789	-6.19812
ACSL5	-0.258199	9.65676	-9.55395	2.48624e-20	2.80532e-19	35.0617
ACSL6	0.0840892	6.84835	1.55773	0.119783	0.175765	-6.39568
ACSM1	-0.0120571	5.04529	-0.265855	0.790435	0.8444	-7.57029
ACSM3	-0.394368	8.21581	-5.63657	2.58432e-08	1.03323e-07	7.88993
ACSM5	0.00549279	7.03067	0.058702	0.953207	0.968468	-7.60387
ACSS1	0.0019296	11.4	0.0476903	0.961978	0.974449	-7.60446
ACSS2	-0.0636626	11.8194	-2.74379	0.00624062	0.0120812	-3.8664
ACSS3	-0.284831	10.8521	-9.94787	8.41178e-22	1.06334e-20	38.4094
ACTA1	0.283901	15.8608	4.89264	1.25518e-06	4.15689e-06	4.1377
ACTA2	0.18629	11.5949	3.7374	0.000202264	0.000501987	-0.701708
ACTB	-0.105319	14.4576	-2.64353	0.00840206	0.0158723	-4.13324
ACTC1	0.027383	16.5417	1.25013	0.2117	0.28737	-6.82582
ACTG2	-0.331242	8.44231	-3.68906	0.000243876	0.000597479	-0.877307
ACTL6A	-0.0666493	9.69744	-2.38502	0.0173632	0.0308565	-4.77635
ACTN1	0.0470284	12.0085	1.27133	0.204063	0.278637	-6.79917
ACTN2	0.14938	15.6999	6.7311	3.69602e-11	1.97529e-10	14.2739
ACTN4	0.142491	12.1003	3.82116	0.000145539	0.000370351	-0.392206
ACTR10	0.0213833	11.8157	1.31755	0.188118	0.25968	-6.73956
ACTR1A	-0.0579845	12.1748	-3.06775	0.00224621	0.00471176	-2.93798
ACTR1B	0.0874942	10.9853	3.28381	0.00107892	0.00238104	-2.2629
ACTR2	-0.0730278	12.4007	-1.98137	0.0479692	0.0773521	-5.65033
ACTR3	-0.219485	12.0983	-7.77188	3.02152e-14	2.08472e-13	21.2475
ACTR3B	0.00986326	8.75975	0.364539	0.715574	0.78329	-7.53922
ACTR3C	-0.163967	6.73457	-3.82157	0.000145305	0.000369906	-0.390692
ACTR5	-0.00527892	8.16192	-0.205541	0.837214	0.882906	-7.58449
ACTR6	0.0198818	8.92144	0.629042	0.529542	0.616705	-7.40798
ACTR8	0.0921694	10.1641	4.50737	7.78167e-06	2.34821e-05	2.3881
ACVR1	-0.0950068	10.1016	-3.31494	0.000967444	0.00214907	-2.16199
ACVR1B	-0.168202	8.99428	-5.76369	1.27027e-08	5.24642e-08	8.57941
ACVR1C	-0.0665886	6.32694	-0.685655	0.493175	0.581338	-7.37083
ACVR2A	0.033794	9.24539	1.34986	0.17753	0.246993	-6.69662
ACVR2B	0.136977	8.27572	4.16431	3.54311e-05	9.81953e-05	0.943847
ACVRL1	-0.398498	10.2861	-10.1857	1.03818e-22	1.39412e-21	40.4789
ACY1	0.0557855	6.46595	1.32773	0.184731	0.25576	-6.72614
ACYP1	0.0889617	8.69547	2.85493	0.00444149	0.00887163	-3.55924
ADA	-0.351828	8.88114	-9.16057	6.61364e-19	6.57263e-18	31.8209
ADAD2	-0.0664194	5.70442	-0.799349	0.42438	0.514607	-7.28656
ADAL	0.113513	10.5383	3.68674	0.00024606	0.000602241	-0.88567
ADAM10	-0.0653268	11.5478	-2.20965	0.0274764	0.0469148	-5.17562
ADAM11	-0.562767	8.3482	-7.66726	6.40904e-14	4.33112e-13	20.5084
ADAM12	0.0753119	6.17992	0.784806	0.432853	0.522701	-7.29806
ADAM15	-0.309968	10.7584	-8.3724	3.45237e-16	2.78821e-15	25.6488
ADAM17	-0.0949263	9.87962	-4.32908	1.73296e-05	4.98974e-05	1.62404
ADAM18	0.292179	4.33772	3.36714	0.000804204	0.00180895	-1.99069
ADAM19	0.693898	9.92739	10.2199	7.66441e-23	1.04493e-21	40.7792
ADAM20	0.320378	5.01544	5.69719	1.84493e-08	7.5205e-08	8.217
ADAM21	0.143783	4.99023	2.27865	0.0230104	0.0398997	-5.0221
ADAM22	0.378582	7.18941	7.25578	1.13881e-12	6.9283e-12	17.6831
ADAM23	-0.0928854	11.7425	-2.51289	0.012215	0.0223655	-4.46634
ADAM28	0.0304009	7.2397	0.565404	0.571993	0.655399	-7.44594
ADAM32	-0.259104	7.14554	-4.68737	3.37153e-06	1.06603e-05	3.18884
ADAM33	0.289717	9.35006	6.12062	1.60965e-09	7.34445e-09	10.5891
ADAM8	0.085499	6.88961	1.37651	0.169136	0.237109	-6.66043
ADAM9	-0.302584	12.1023	-6.02395	2.84592e-09	1.26169e-08	10.0341
ADAMTS1	-0.47315	11.4177	-8.16304	1.69098e-15	1.29301e-14	24.084
ADAMTS10	0.230709	8.35714	5.88237	6.46631e-09	2.75722e-08	9.23563
ADAMTS12	-0.151014	7.64346	-3.1888	0.00149711	0.00322975	-2.56526
ADAMTS13	0.184971	7.51847	4.03261	6.16904e-05	0.000164692	0.418131
ADAMTS14	0.463229	6.29592	6.50356	1.56258e-10	7.86132e-10	12.8646
ADAMTS15	-0.768775	9.45161	-17.8302	3.24364e-58	3.55719e-56	121.669
ADAMTS17	-0.040957	6.43991	-1.04944	0.294365	0.380064	-7.05589
ADAMTS19	0.00702983	4.87972	0.105616	0.91592	0.942378	-7.60002
ADAMTS2	-0.366621	8.89181	-6.77559	2.7748e-11	1.49981e-10	14.5544
ADAMTS3	-0.0971074	6.03896	-1.58046	0.114487	0.168827	-6.36018
ADAMTS4	-1.52603	9.20081	-19.1517	3.40555e-65	5.99665e-63	137.657
ADAMTS5	-0.789843	9.28403	-12.667	4.97238e-33	1.2978e-31	64.0297
ADAMTS6	0.00796686	7.01154	0.137061	0.891025	0.924908	-7.59621
ADAMTS7	-0.0900523	8.7061	-1.51834	0.129413	0.18789	-6.45598
ADAMTS8	-0.0328772	6.29993	-0.531307	0.595387	0.676746	-7.46461
ADAMTS9	-1.068	10.5421	-20.6445	3.08772e-73	7.72055e-71	156.085
ADAMTSL1	0.579605	6.63827	9.67544	8.84221e-21	1.03604e-19	36.0835
ADAMTSL2	0.418217	7.34715	6.61265	7.86867e-11	4.08361e-10	13.535
ADAMTSL3	0.386554	9.37352	6.1533	1.32528e-09	6.10264e-09	10.7786
ADAMTSL4	-0.174516	9.50631	-3.92898	9.44173e-05	0.000245867	0.0157801
ADAMTSL5	0.351371	9.52996	7.56455	1.3302e-13	8.72977e-13	19.7909
ADAP1	-0.0330622	6.6837	-0.372698	0.709494	0.778551	-7.53621
ADAP2	-0.155724	8.73893	-4.23289	2.63852e-05	7.43449e-05	1.22393
ADAR	0.0911901	11.5405	4.05632	5.58918e-05	0.000150109	0.511593
ADARB1	-0.021013	9.67565	-1.04009	0.298685	0.384845	-7.06564
ADAT1	-0.0261603	8.98424	-0.705631	0.48067	0.56927	-7.35695
ADAT2	-0.14275	7.93571	-4.43883	1.06209e-05	3.14726e-05	2.09096
ADCK1	-0.0999976	8.92776	-2.55736	0.0107724	0.019961	-4.35482
ADCK2	-0.0102678	8.17268	-0.298018	0.765785	0.825117	-7.56123
ADCK5	-0.0209918	7.39774	-0.323476	0.746438	0.809435	-7.55333
ADCY1	0.00281051	8.40113	0.0795191	0.936644	0.957476	-7.60244
ADCY10	0.0473997	5.01074	0.852777	0.394096	0.484749	-7.24251
ADCY2	0.0225287	5.86707	0.441288	0.659151	0.734334	-7.50833
ADCY3	-0.456312	9.84503	-15.1554	1.15005e-44	5.70552e-43	90.6424
ADCY4	0.0850401	10.7863	2.54671	0.0111033	0.0205102	-4.3817
ADCY5	0.254118	12.1149	6.50396	1.55868e-10	7.84486e-10	12.867
ADCY6	0.290345	12.2604	8.22817	1.03502e-15	8.08126e-15	24.5674
ADCY7	0.110389	8.68472	2.68242	0.00749457	0.0142896	-4.03089
ADCY9	-0.165287	10.5077	-6.08781	1.95479e-09	8.81946e-09	10.3999
ADCYAP1	0.129173	5.40363	1.45911	0.145017	0.207438	-6.54379
ADCYAP1R1	-0.365342	7.87142	-6.80157	2.34533e-11	1.27207e-10	14.7189
ADD1	-0.112874	12.1112	-6.05899	2.31684e-09	1.03781e-08	10.2344
ADD2	-0.0731714	7.34473	-1.83691	0.0666782	0.104227	-5.92434
ADD3	0.211802	12.0362	5.2008	2.66035e-07	9.5382e-07	5.63289
ADH1B	-0.989007	11.47	-12.497	2.81102e-32	6.85056e-31	62.3107
ADH1C	-0.453569	8.32883	-6.23082	8.32806e-10	3.90684e-09	11.2314
ADH5	0.183784	12.4064	6.9342	9.85832e-12	5.50955e-11	15.5675
ADHFE1	0.212055	11.466	6.12363	1.58107e-09	7.22459e-09	10.6066
ADI1	0.0326074	13.0986	1.2936	0.196263	0.269398	-6.77072
ADIPOQ	-0.0209026	8.95399	-0.109166	0.913104	0.940564	-7.59964
ADIPOR1	-0.0698794	12.2776	-4.1655	3.52525e-05	9.77223e-05	0.948642
ADIPOR2	-0.123845	11.2938	-5.58152	3.50015e-08	1.38128e-07	7.5957
ADK	-0.0892007	10.7479	-4.00359	6.95636e-05	0.000184529	0.304475
ADM	-0.385731	9.47084	-6.54187	1.2294e-10	6.26322e-10	13.0989
ADNP	0.0440414	10.8385	1.77106	0.0770181	0.118625	-6.04244
ADNP2	0.0539853	9.2741	2.13544	0.033097	0.0555241	-5.33553
ADO	-0.0848785	10.2387	-3.82913	0.000141012	0.000359857	-0.362453
ADORA1	-0.104499	8.59752	-2.19921	0.0282135	0.0480291	-5.19844
ADORA2B	0.17516	6.34896	3.98381	7.54687e-05	0.000199387	0.227424
ADPGK	-0.0802889	9.49998	-3.12269	0.00187144	0.00397565	-2.77054
ADPRH	-0.288069	8.9446	-11.3458	2.36522e-27	4.34853e-26	51.0645
ADPRHL1	0.43922	12.9202	10.3353	2.73515e-23	3.84211e-22	41.7988
ADRA1A	-0.290307	9.07215	-4.08825	4.88972e-05	0.000132577	0.638266
ADRA1B	-0.301508	6.44714	-5.26683	1.88801e-07	6.89316e-07	5.96417
ADRA1D	-0.0897048	4.87823	-1.38472	0.166612	0.23399	-6.64914
ADRA2A	0.136555	6.67151	1.84435	0.0655862	0.1027	-5.91074
ADRA2C	0.0169892	8.03432	0.269316	0.787771	0.842275	-7.56936
ADRB1	-0.360453	9.73574	-6.93089	1.00756e-11	5.61842e-11	15.5461
ADRB2	-0.226746	8.51577	-8.0035	5.55522e-15	4.10469e-14	22.9133
ADRM1	-0.191826	10.663	-3.53978	0.000428972	0.00101208	-1.40576
ADSL	-0.0923759	11.2448	-4.74992	2.50461e-06	8.04125e-06	3.47396
AEBP1	1.1293	10.7466	16.0872	2.77682e-49	1.79875e-47	101.212
AEBP2	-0.0183784	9.93066	-0.424879	0.671065	0.745085	-7.51543
AEN	-0.158697	8.6974	-3.97778	7.73612e-05	0.000203958	0.204009
AFAP1	0.14193	8.65023	4.13034	4.09398e-05	0.000112194	0.806693
AFAP1L1	0.041341	10.7683	1.91735	0.0556309	0.088542	-5.77431
AFAP1L2	0.111249	7.99859	3.25677	0.00118531	0.00259979	-2.34983
AFF1	-0.154019	11.8044	-5.09318	4.61595e-07	1.60883e-06	5.10111
AFF2	-0.20699	5.21058	-2.92788	0.00353188	0.00715882	-3.35119
AFF3	0.42816	8.24666	10.8453	2.62082e-25	4.1846e-24	46.4003
AFF4	-0.00301425	11.3725	-0.0683866	0.945499	0.963298	-7.60326
AFG3L1P	-0.00542878	8.50584	-0.228182	0.819576	0.868628	-7.57958
AFG3L2	0.0621012	12.2507	2.4352	0.0151508	0.0272613	-4.65659
AFMID	0.0541517	8.83485	1.515	0.130257	0.188918	-6.46103
AFTPH	0.011663	9.90276	0.46611	0.641292	0.718537	-7.49708
AGA	-0.0912422	8.81221	-3.18981	0.00149197	0.00321929	-2.56209
AGAP1	-0.0325894	9.89745	-1.3269	0.185008	0.256058	-6.72725
AGAP2	0.00415989	8.53484	0.0788314	0.937191	0.957664	-7.60249
AGAP3	0.0382033	9.53334	0.979952	0.327474	0.415684	-7.12623
AGAP6	0.0458106	9.27257	1.29361	0.19626	0.269398	-6.77071
AGBL2	0.0487441	4.62698	0.907314	0.364576	0.454405	-7.19461
AGBL3	-0.0422029	6.32553	-1.02989	0.303442	0.38997	-7.07616
AGBL4	0.0352902	4.92225	0.557311	0.577506	0.660567	-7.45047
AGBL5	0.25459	8.66996	11.4725	7.0272e-28	1.3271e-26	52.2675
AGER	0.316696	7.62849	7.09493	3.38584e-12	1.96883e-11	16.6146
AGFG1	-0.303647	11.7551	-12.6989	3.58874e-33	9.42572e-32	64.3533
AGFG2	-0.10863	8.72044	-3.90447	0.000104273	0.000270516	-0.0779318
AGGF1	0.0129609	10.2656	0.513054	0.608087	0.688441	-7.47413
AGK	0.0144999	10.4641	0.461524	0.644577	0.721571	-7.4992
AGL	-0.0799822	12.0006	-2.03545	0.0422098	0.0690625	-5.54249
AGMAT	0.0233197	4.31211	0.365915	0.714547	0.782659	-7.53871
AGPAT1	0.104102	11.0132	4.00204	7.00114e-05	0.000185677	0.298406
AGPAT2	0.00433823	9.93213	0.0601667	0.952041	0.967744	-7.60379
AGPAT3	-0.210317	10.5808	-8.75768	1.70997e-17	1.53028e-16	28.6112
AGPAT4	0.0878845	7.8605	2.88277	0.00407191	0.0081752	-3.48046
AGPAT5	-0.105593	8.40582	-2.6166	0.00908704	0.0170836	-4.20326
AGPS	-0.0179464	10.6254	-0.616118	0.538032	0.624573	-7.41602
AGRN	0.359322	8.64318	6.57565	9.94079e-11	5.11019e-10	13.3065
AGT	0.112086	11.6502	2.80902	0.00511813	0.0100862	-3.68755
AGTPBP1	-0.237292	11.0236	-6.77542	2.7777e-11	1.50073e-10	14.5534
AGTR1	-0.670612	8.15532	-10.8142	3.49627e-25	5.54334e-24	46.1149
AGTR2	0.676389	4.88695	7.56345	1.34067e-13	8.79383e-13	19.7832
AGTRAP	0.02499	9.22396	0.45675	0.648003	0.724675	-7.50139
AHCTF1	-0.298343	10.4857	-8.82254	1.02054e-17	9.30621e-17	29.1204
AHCY	-0.239771	10.9493	-8.21393	1.15255e-15	8.93315e-15	24.4615
AHCYL1	-0.137762	11.841	-7.45386	2.89631e-13	1.84273e-12	19.0268
AHCYL2	-0.0035056	9.1103	-0.082727	0.934094	0.955786	-7.60218
AHDC1	-0.14148	9.03813	-3.23471	0.0012792	0.00278957	-2.42022
AHI1	0.0868701	9.59921	3.17366	0.00157615	0.00338925	-2.61264
AHNAK	-0.0357689	13.9285	-0.742813	0.457863	0.54709	-7.33007
AHNAK2	-0.429537	8.1339	-8.76928	1.55954e-17	1.40269e-16	28.7021
AHR	-0.0736516	10.8596	-1.62203	0.10528	0.156654	-6.29393
AHRR	0.00250178	5.37256	0.034036	0.972859	0.980941	-7.60502
AHSA1	0.0876513	11.7005	3.72817	0.000209648	0.000519116	-0.735382
AIDA	-0.0629745	10.0653	-1.18788	0.235314	0.314406	-6.90146
AIF1	-0.0709493	8.8723	-1.20853	0.227281	0.305403	-6.87679
AIF1L	-0.58241	10.2328	-15.5682	1.07295e-46	5.96177e-45	95.2892
AIFM1	0.107982	12.3371	3.84871	0.000130436	0.000334642	-0.289015
AIFM2	-0.0608655	9.53491	-1.68809	0.0918733	0.138753	-6.18517
AIFM3	-0.0804731	5.18017	-1.38849	0.165462	0.232585	-6.64393
AIG1	0.148149	10.9776	4.74736	2.53541e-06	8.13387e-06	3.46223
AIM2	0.0614174	4.42876	0.934664	0.350308	0.439418	-7.16948
AIMP1	-0.0246468	10.4326	-1.51168	0.1311	0.189965	-6.46603
AIMP2	-0.128992	10.5441	-4.14306	3.87877e-05	0.000106905	0.857931
AIP	0.00753404	9.71779	0.155051	0.876829	0.913434	-7.59358
AIRE	-0.0607522	4.65878	-0.935514	0.34987	0.439076	-7.16869
AJAP1	0.0248229	5.09124	0.413127	0.67965	0.752744	-7.52034
AK1	0.0691442	10.8772	1.37489	0.169637	0.237678	-6.66264
AK2	-0.0867191	11.4588	-3.80027	0.000158081	0.000400229	-0.470008
AK3	-0.138855	13.1385	-4.58907	5.3422e-06	1.6495e-05	2.74789
AK5	0.901983	5.51986	15.5082	2.12493e-46	1.16517e-44	94.6099
AK7	-0.026526	4.93788	-0.575488	0.56516	0.649075	-7.44019
AKAP1	-0.0639875	12.4743	-1.8051	0.0715213	0.110979	-5.98194
AKAP10	0.0128769	9.27426	0.419667	0.674867	0.748442	-7.51762
AKAP11	0.137077	10.7389	2.74284	0.00625844	0.01211	-3.86896
AKAP12	0.0994491	10.4553	2.07368	0.0385017	0.0635276	-5.46453
AKAP13	0.265551	12.9407	6.32541	4.69317e-10	2.25884e-09	11.7908
AKAP3	-0.0714999	6.68374	-1.27743	0.201904	0.27602	-6.79143
AKAP5	-0.0194987	5.2092	-0.389363	0.697135	0.768773	-7.52987
AKAP6	0.300249	12.6375	5.98338	3.60651e-09	1.58206e-08	9.8036
AKAP7	-0.0931099	8.37767	-2.57198	0.0103323	0.0192224	-4.31772
AKAP8	-0.242397	10.0854	-12.5523	1.60196e-32	3.98958e-31	62.8687
AKAP8L	0.00268999	10.7083	0.0981775	0.921822	0.94683	-7.60078
AKAP9	-0.015868	10.6873	-0.367085	0.713675	0.781841	-7.53829
AKIRIN1	-0.244545	11.1817	-8.77319	1.5118e-17	1.36171e-16	28.7327
AKIRIN2	0.156453	10.474	6.38179	3.32289e-10	1.62403e-09	12.1278
AKNA	0.0670979	8.02687	1.78783	0.0742681	0.1148	-6.01277
AKR1A1	0.00377246	10.4406	0.113498	0.909671	0.937964	-7.59916
AKR1B1	-0.00817099	13.1789	-0.276126	0.782539	0.838185	-7.56751
AKR1B10	-0.0752507	3.97468	-1.01651	0.309762	0.396868	-7.08982
AKR1C1	-0.399917	9.82393	-7.87801	1.3974e-14	9.94538e-14	22.0058
AKR1C3	-0.316055	9.60771	-7.21262	1.52855e-12	9.18463e-12	17.3944
AKR1E2	-0.0976032	6.95577	-3.05104	0.00237314	0.00495557	-2.98832
AKR7A2	0.283707	10.3575	7.11948	2.87083e-12	1.68108e-11	16.7763
AKR7A3	0.0767919	6.05163	1.43992	0.150372	0.214117	-6.57149
AKT1	0.023506	12.1065	0.833113	0.405086	0.495488	-7.25905
AKT1S1	-0.10619	9.74609	-2.48153	0.0133329	0.0242209	-4.54383
AKT2	0.052473	11.3374	2.08331	0.0376124	0.0622657	-5.44466
AKT3	-0.111288	9.90895	-2.51979	0.0119806	0.0219653	-4.44917
AKTIP	-0.313707	11.7433	-13.4741	1.1125e-36	3.59392e-35	72.3737
ALAD	-0.239912	11.2668	-5.2337	2.24356e-07	8.10431e-07	5.79746
ALAS1	0.146842	12.031	5.6589	2.28341e-08	9.19396e-08	8.01004
ALB	0.0801524	3.91871	1.41237	0.15832	0.223795	-6.61063
ALCAM	0.0129999	8.92364	0.267998	0.788786	0.843107	-7.56972
ALDH16A1	-0.179682	7.97767	-3.00669	0.00274275	0.00567901	-3.12068
ALDH18A1	0.271664	9.11185	10.1311	1.68343e-22	2.22476e-21	40.0007
ALDH1A1	0.369027	9.61367	7.04588	4.70128e-12	2.69241e-11	16.2929
ALDH1A2	0.624713	8.65276	14.3016	1.49943e-40	6.02762e-39	81.2258
ALDH1A3	-0.262387	7.68271	-3.98261	7.58407e-05	0.000200245	0.222775
ALDH1B1	0.107155	10.0046	3.3501	0.00085445	0.00191508	-2.0469
ALDH1L1	-0.243624	10.1603	-5.03158	6.29957e-07	2.16247e-06	4.80135
ALDH1L2	-0.228611	8.04056	-3.5983	0.000344592	0.000827048	-1.2011
ALDH2	0.135311	13.1364	5.089	4.71474e-07	1.64051e-06	5.08069
ALDH3A2	0.170997	11.5057	8.75328	1.77072e-17	1.58012e-16	28.5768
ALDH3B1	0.00792627	8.03632	0.206269	0.836645	0.882455	-7.58434
ALDH4A1	0.340978	9.80765	7.44404	3.10202e-13	1.9676e-12	18.9594
ALDH5A1	0.326926	10.28	9.06376	1.45962e-18	1.4212e-17	31.0394
ALDH6A1	0.235652	11.6226	6.21139	9.36053e-10	4.37314e-09	11.1175
ALDH7A1	0.239928	10.6858	7.96493	7.38555e-15	5.40915e-14	22.6331
ALDH8A1	-0.0754463	5.36354	-1.30634	0.191898	0.264307	-6.75422
ALDH9A1	0.181681	10.8353	9.53226	2.98711e-20	3.35533e-19	34.8804
ALDOA	0.0428318	13.7226	1.22426	0.221295	0.298611	-6.85772
ALDOAP2	-0.0615844	5.04568	-0.903316	0.366692	0.456385	-7.19823
ALDOB	0.0484349	4.9199	0.847031	0.397289	0.487459	-7.24738
ALDOC	0.0858206	12.9729	1.85024	0.064732	0.101528	-5.89993
ALG1	-0.0944453	8.76425	-2.67544	0.00765054	0.0145559	-4.04935
ALG12	0.0187423	9.00131	0.527819	0.597805	0.678753	-7.46645
ALG13	0.0739019	9.72157	2.87717	0.00414392	0.00831445	-3.49637
ALG14	-0.00529285	8.79922	-0.166962	0.867452	0.906459	-7.59167
ALG2	-0.131788	9.51086	-6.04501	2.51527e-09	1.12227e-08	10.1544
ALG3	-0.395281	9.54462	-10.0648	3.02174e-22	3.92293e-21	39.422
ALG5	-0.126921	8.93163	-4.28849	2.07135e-05	5.90693e-05	1.45418
ALG6	-0.112001	8.09489	-3.51682	0.000467074	0.00109392	-1.48517
ALG8	-0.0906191	10.0485	-4.34885	1.58792e-05	4.59542e-05	1.70732
ALG9	-0.0828273	9.18232	-3.22632	0.00131672	0.00286638	-2.4469
ALK	0.0444932	4.4122	0.725325	0.468513	0.55779	-7.34289
ALKBH1	-0.0865781	9.57277	-4.3221	1.78711e-05	5.13383e-05	1.59473
ALKBH2	0.0292856	8.2316	0.830249	0.406702	0.497037	-7.26143
ALKBH3	-0.190371	9.41914	-5.95288	4.30569e-09	1.86974e-08	9.63118
ALKBH4	0.0281413	7.76539	0.685931	0.493	0.581187	-7.37064
ALKBH5	0.0132805	12.1987	0.593363	0.553144	0.637889	-7.42976
ALKBH6	-0.0770023	7.36159	-1.88745	0.0595437	0.0940394	-5.83081
ALKBH7	0.184429	9.54281	2.23623	0.0256745	0.0441031	-5.11704
ALKBH8	-0.0276018	8.65288	-0.939296	0.347927	0.437252	-7.16515
ALLC	0.065498	4.13494	1.01502	0.310474	0.397578	-7.09133
ALMS1	0.193881	9.03871	5.54068	4.37652e-08	1.70825e-07	7.37907
ALOX15	0.0885519	4.65781	1.08483	0.278397	0.362479	-7.01822
ALOX15B	-1.27755	6.0105	-11.272	4.77893e-27	8.62137e-26	50.3675
ALOX5	-0.855281	8.39108	-18.2637	1.73118e-60	2.1429e-58	126.875
ALOX5AP	-0.934771	9.36393	-16.0021	7.42247e-49	4.63601e-47	100.234
ALPK1	-0.0836428	8.32359	-2.47363	0.0136287	0.0247044	-4.56322
ALPK2	0.0977353	12.6704	2.32569	0.0203411	0.0356769	-4.91478
ALPK3	0.319307	12.6496	8.46855	1.64688e-16	1.36173e-15	26.3782
ALPL	-0.579072	9.07796	-11.7907	3.20841e-29	6.45918e-28	55.3275
ALS2	0.0257893	10.5813	0.842636	0.399741	0.490101	-7.25109
ALS2CL	-0.0781284	10.1221	-2.12553	0.0339177	0.0567732	-5.35648
ALX4	-0.00735684	4.60358	-0.104505	0.916801	0.943051	-7.60014
AMACR	0.00550724	6.59071	0.107427	0.914483	0.941519	-7.59983
AMBRA1	0.0457687	9.18059	2.29685	0.0219434	0.0382022	-4.98083
AMD1	-0.619268	11.8227	-19.1924	2.06476e-65	3.68765e-63	138.155
AMDHD1	-0.270913	5.72505	-5.15269	3.40767e-07	1.20619e-06	5.39389
AMFR	-0.0551052	10.9218	-2.86101	0.00435823	0.00871229	-3.54209
AMHR2	0.310116	4.74846	4.47093	9.18568e-06	2.74801e-05	2.2296
AMIGO1	0.0571545	9.85274	1.88942	0.0592796	0.0936814	-5.82712
AMIGO2	-0.0220999	7.78163	-0.591585	0.554334	0.638853	-7.43081
AMMECR1	-0.102131	7.54355	-2.68937	0.00734185	0.014037	-4.01243
AMMECR1L	-0.164866	9.82425	-7.29712	8.57855e-13	5.26247e-12	17.961
AMN1	-0.254518	9.57808	-7.79345	2.58492e-14	1.80138e-13	21.401
AMOT	0.465115	8.36943	12.3314	1.49765e-31	3.49321e-30	60.6508
AMOTL1	0.247476	10.6436	7.81145	2.26881e-14	1.59263e-13	21.5292
AMOTL2	0.0157502	10.4858	0.485007	0.627834	0.706561	-7.4881
AMPD2	-0.150838	8.72037	-4.5868	5.3986e-06	1.66486e-05	2.73784
AMPD3	-0.105497	7.60538	-2.68568	0.00742256	0.014161	-4.02223
AMPH	0.315958	7.64155	6.63758	6.71777e-11	3.5067e-10	13.6896
AMT	0.586979	10.245	14.9337	1.38205e-43	6.44716e-42	88.1712
AMZ2	0.197242	11.9713	10.1841	1.05332e-22	1.41294e-21	40.4646
AMZ2P1	0.37788	10.0617	12.148	9.39987e-31	2.07627e-29	58.8287
ANAPC10	-0.0148837	8.60783	-0.496875	0.619445	0.698755	-7.48229
ANAPC11	-0.0952979	9.87721	-1.56029	0.119177	0.17498	-6.39171
ANAPC13	0.03775	11.2681	1.46556	0.143251	0.20524	-6.53439
ANAPC16	0.071437	12.7639	3.2969	0.00103067	0.00228143	-2.22059
ANAPC2	-0.00181225	9.03433	-0.0453504	0.963842	0.975784	-7.60457
ANAPC4	0.117361	10.3825	6.30151	5.42872e-10	2.59441e-09	11.6488
ANAPC5	-0.00573687	11.556	-0.406477	0.684525	0.757474	-7.52307
ANAPC7	-0.0424876	10.6887	-2.38591	0.0173214	0.0307976	-4.77424
ANG	0.0611245	7.77392	1.19169	0.233818	0.312675	-6.89695
ANGEL1	0.00293938	9.79296	0.121414	0.9034	0.933723	-7.59823
ANGEL2	0.036967	9.69173	1.44293	0.149521	0.213052	-6.56717
ANGPT1	-0.0258216	7.7161	-0.353403	0.723901	0.790411	-7.54321
ANGPT2	-0.301636	8.31053	-4.41129	1.20212e-05	3.53122e-05	1.97276
ANGPTL1	0.0441355	9.97929	0.902697	0.36702	0.456657	-7.19878
ANGPTL2	0.206123	10.9739	5.7849	1.12686e-08	4.68352e-08	8.69578
ANGPTL4	-0.707719	8.16712	-6.43927	2.33068e-10	1.15353e-09	12.4741
ANGPTL7	0.433579	6.18695	5.31402	1.47421e-07	5.43354e-07	6.20332
ANK1	0.102575	10.2194	1.98205	0.0478931	0.0772394	-5.649
ANK2	0.116387	12.449	3.7954	0.000161151	0.000407258	-0.488101
ANK3	-0.0942008	12.4136	-2.22484	0.0264334	0.0452823	-5.14221
ANKAR	0.165765	7.32496	3.80903	0.000152704	0.000387794	-0.437443
ANKDD1A	-0.039651	7.51533	-1.17953	0.238617	0.318105	-6.91131
ANKFY1	-0.00212293	10.4389	-0.0921778	0.926585	0.950223	-7.60135
ANKH	0.225046	11.5599	10.9249	1.25226e-25	2.05187e-24	47.1318
ANKIB1	0.0792775	10.8266	1.84722	0.0651691	0.102162	-5.90548
ANKLE1	0.0224147	5.08307	0.44118	0.659229	0.734356	-7.50838
ANKLE2	-0.101362	10.2299	-6.87283	1.4747e-11	8.10048e-11	15.1731
ANKMY1	0.0954926	7.78727	3.63345	0.00030167	0.000730341	-1.07661
ANKMY2	0.452631	10.8473	17.4346	3.69809e-56	3.45026e-54	116.957
ANKRA2	0.127645	9.14672	3.40462	0.000703202	0.00159641	-1.86608
ANKRD1	0.232899	15.8897	5.02129	6.63319e-07	2.27014e-06	4.75163
ANKRD10	0.0883485	11.1414	3.81216	0.000150827	0.000383307	-0.425798
ANKRD11	-0.153761	10.2064	-5.62527	2.75092e-08	1.09599e-07	7.82932
ANKRD12	0.000540961	10.7522	0.0170019	0.98644	0.99056	-7.60545
ANKRD13A	-0.416855	10.2757	-10.5505	3.92368e-24	5.81207e-23	43.7207
ANKRD13B	-0.0533047	7.86056	-1.35508	0.175863	0.244974	-6.6896
ANKRD13C	-0.210889	9.71406	-8.37949	3.26971e-16	2.64411e-15	25.7024
ANKRD13D	0.0181223	8.71927	0.511057	0.609485	0.689635	-7.47515
ANKRD16	0.103288	7.45345	3.96975	7.99498e-05	0.000210295	0.172898
ANKRD17	0.059026	11.7178	1.76117	0.0786778	0.120943	-6.0598
ANKRD18A	-0.166126	5.60226	-1.90632	0.0570477	0.0905434	-5.79524
ANKRD2	-1.08953	12.4349	-12.5207	2.20922e-32	5.44765e-31	62.5498
ANKRD22	0.20709	4.39311	2.27744	0.0230829	0.0400197	-5.02483
ANKRD23	0.293159	7.16031	5.77759	1.17441e-08	4.86335e-08	8.65563
ANKRD24	0.266046	5.55656	4.13475	4.01812e-05	0.000110212	0.824439
ANKRD26	-0.00787199	9.30897	-0.174349	0.861646	0.902127	-7.59041
ANKRD27	-0.17515	10.0581	-10.2067	8.62091e-23	1.16644e-21	40.6628
ANKRD28	-0.250646	10.2917	-8.84615	8.45183e-18	7.76376e-17	29.3063
ANKRD29	0.639965	8.9212	15.171	9.65061e-45	4.80685e-43	90.8167
ANKRD31	0.0460288	3.80015	0.777075	0.437396	0.527525	-7.30408
ANKRD34C	1.016	6.53291	12.3753	9.61924e-32	2.26905e-30	61.0901
ANKRD35	0.0627244	6.61253	1.22456	0.221185	0.298495	-6.85736
ANKRD36	0.25706	7.579	3.67982	0.000252697	0.000617277	-0.91063
ANKRD36B	0.281742	7.26596	4.13306	4.04702e-05	0.00011098	0.817639
ANKRD37	-0.215784	8.64574	-4.55189	6.34403e-06	1.94062e-05	2.58342
ANKRD39	0.00851916	8.7794	0.221684	0.824629	0.873096	-7.58105
ANKRD40	-0.138615	11.2744	-6.22843	8.44873e-10	3.95751e-09	11.2174
ANKRD44	0.0611062	7.6075	0.82498	0.409685	0.500165	-7.26578
ANKRD45	-0.028781	3.84728	-0.42933	0.667825	0.742477	-7.51353
ANKRD46	0.057204	10.2924	1.60606	0.108746	0.161274	-6.31959
ANKRD49	-0.112041	8.87116	-3.59417	0.000349999	0.000838896	-1.21566
ANKRD50	0.0973559	9.44494	2.28979	0.022352	0.0388604	-4.99687
ANKRD52	-0.18314	10.1682	-5.48487	5.92577e-08	2.28232e-07	7.08541
ANKRD53	-0.0909407	5.30648	-1.66578	0.0962387	0.144665	-6.22238
ANKRD54	-0.0404371	8.96714	-1.28929	0.197756	0.271091	-6.77627
ANKRD55	0.0441258	4.1772	0.728233	0.466733	0.556094	-7.34078
ANKRD6	0.0995259	9.46139	3.46975	0.0005553	0.00128348	-1.64643
ANKRD7	-0.147811	3.89911	-2.30997	0.0212017	0.0370407	-4.9509
ANKRD9	-0.17941	10.0907	-3.76732	0.000179955	0.00045059	-0.591894
ANKS1A	-0.0234776	11.0668	-0.968654	0.333077	0.421813	-7.13721
ANKS1B	-0.0213319	5.85788	-0.415472	0.677933	0.751076	-7.51937
ANKS3	0.0813117	8.1321	2.07007	0.0388393	0.0640169	-5.47195
ANKS6	0.0523887	8.24809	2.17141	0.03026	0.0511783	-5.25869
ANKZF1	0.088311	9.767	2.5559	0.0108171	0.0200349	-4.3585
ANLN	-0.35818	6.12701	-4.13771	3.96789e-05	0.000109001	0.836374
ANO1	0.585604	9.65363	16.7807	8.5444e-53	6.7609e-51	109.253
ANO10	-0.0157355	9.63133	-0.62489	0.532262	0.619123	-7.41058
ANO2	-0.129373	8.35554	-3.35966	0.000825896	0.00185541	-2.01538
ANO3	0.122774	4.1046	1.53379	0.125567	0.183029	-6.43252
ANO4	0.0181293	4.15966	0.3105	0.75628	0.817766	-7.55744
ANO5	-0.162563	12.1977	-3.8003	0.000158064	0.000400229	-0.469903
ANO6	-0.0421017	11.6476	-1.12646	0.260386	0.342487	-6.97232
ANO7	-0.0178553	5.81664	-0.37842	0.705242	0.775115	-7.53407
ANO8	-0.0158738	8.08286	-0.359008	0.719705	0.786998	-7.54121
ANO9	0.0783837	5.41844	1.11001	0.267404	0.350356	-6.99067
ANP32A	0.34298	12.1004	16.9663	9.59844e-54	8.10809e-52	111.428
ANP32B	0.121036	11.3278	4.22129	2.77428e-05	7.79416e-05	1.17623
ANP32E	0.291597	10.4789	9.43343	6.86722e-20	7.47857e-19	34.0579
ANPEP	-1.17633	7.93557	-18.0415	2.54432e-59	2.94529e-57	124.201
ANTXR1	0.750524	10.9063	17.976	5.60226e-59	6.30986e-57	123.416
ANTXR2	0.129665	11.3807	4.17244	3.42225e-05	9.50144e-05	0.976799
ANXA1	-0.100682	12.092	-2.22402	0.0264892	0.0453531	-5.14404
ANXA11	0.0314591	13.1662	1.38982	0.165057	0.232041	-6.64208
ANXA2	-0.226125	12.3949	-5.68682	1.95484e-08	7.95296e-08	8.16082
ANXA2P1	-0.209251	5.66766	-3.37029	0.000795211	0.00179066	-1.98026
ANXA2P2	-0.301531	8.9376	-6.26018	6.9753e-10	3.30824e-09	11.4043
ANXA3	-0.503753	11.2093	-12.8305	9.28488e-34	2.51254e-32	65.6952
ANXA4	0.351811	10.0529	12.6075	9.13318e-33	2.33503e-31	63.4263
ANXA5	-0.0374778	12.9399	-1.23695	0.216551	0.293063	-6.84215
ANXA6	0.173656	13.15	8.70433	2.60848e-17	2.29656e-16	28.1948
ANXA7	0.171967	12.1954	8.88661	6.11218e-18	5.67294e-17	29.6261
ANXA9	-0.065279	4.86647	-1.10193	0.270897	0.354263	-6.99958
AOAH	0.373053	7.53088	6.37972	3.36543e-10	1.64354e-09	12.1154
AOC2	-0.101101	5.59306	-1.91177	0.056344	0.0895858	-5.78491
AOC3	0.355725	9.91574	6.90061	1.22939e-11	6.80986e-11	15.3512
AOX1	-1.84275	8.23367	-22.719	1.32672e-84	5.71955e-82	182.134
AP1AR	-0.149147	8.85388	-2.85017	0.00450767	0.00899233	-3.57264
AP1B1	-0.170101	10.1673	-4.69052	3.32165e-06	1.05132e-05	3.20313
AP1G1	-0.0781201	11.2659	-2.99664	0.00283351	0.00583889	-3.15041
AP1G2	-0.0381635	8.73002	-1.16034	0.246335	0.326757	-6.9337
AP1M1	-0.0344695	10.0773	-0.98096	0.326976	0.415264	-7.12524
AP1S1	-0.0995977	8.91317	-2.99679	0.00283207	0.00583688	-3.14994
AP1S2	-0.300637	11.9196	-9.71456	6.32617e-21	7.49667e-20	36.4145
AP1S3	0.00727016	4.79208	0.122008	0.90293	0.933391	-7.59816
AP2A1	-0.146643	10.3118	-4.37626	1.40585e-05	4.09696e-05	1.82342
AP2A2	-0.0403478	10.2382	-1.32446	0.185814	0.257059	-6.73046
AP2B1	0.10854	12.3276	7.2613	1.0966e-12	6.68111e-12	17.7201
AP2M1	0.120293	12.8513	5.8424	8.12796e-09	3.41795e-08	9.01328
AP2S1	-0.110739	10.3221	-2.18055	0.0295739	0.050113	-5.23898
AP3B1	-0.0795403	10.5132	-2.73971	0.00631763	0.0122095	-3.87743
AP3B2	-0.0415671	4.93459	-0.634276	0.526123	0.613238	-7.40468
AP3D1	-0.063057	11.2544	-2.00178	0.0457226	0.0742175	-5.60997
AP3M1	-0.104304	10.7932	-3.40749	0.000695985	0.0015806	-1.8565
AP3M2	0.538383	9.84974	18.0306	2.90254e-59	3.32913e-57	124.07
AP3S1	-0.0359707	11.2714	-1.62358	0.10495	0.1562	-6.29144
AP4B1	0.242242	9.62447	10.0867	2.49091e-22	3.24727e-21	39.6131
AP4E1	-0.154726	8.97575	-4.18079	3.30207e-05	9.18408e-05	1.01075
AP4M1	0.0128782	8.70008	0.364296	0.715755	0.783364	-7.5393
AP4S1	0.0906332	8.28991	3.48802	0.000519348	0.00120731	-1.58408
APAF1	0.0579271	8.37422	1.41607	0.157232	0.222517	-6.6054
APBA1	0.180902	7.4478	4.24329	2.5223e-05	7.12307e-05	1.26676
APBA2	0.00185518	5.147	0.0325191	0.974068	0.981764	-7.60507
APBA3	-0.108069	7.83956	-2.44484	0.0147556	0.0265966	-4.6333
APBB1	-0.11748	10.3803	-3.5754	0.00037557	0.000895893	-1.28158
APBB1IP	-0.362688	7.34562	-7.4792	2.42569e-13	1.55359e-12	19.2009
APBB2	0.116724	11.0374	4.12254	4.23146e-05	0.000115683	0.775362
APC	0.0342491	9.93926	0.98782	0.323607	0.411445	-7.1185
APC2	-0.220078	4.49753	-3.10954	0.00195551	0.00414089	-2.81089
APCDD1	-0.194777	10.4766	-4.24064	2.55147e-05	7.2038e-05	1.25583
APCDD1L	1.37245	5.95902	15.7829	9.22765e-48	5.36577e-46	97.7283
APEH	0.054078	10.7762	1.85946	0.0634124	0.0996834	-5.88292
APEX1	-0.201598	11.8964	-10.8039	3.84669e-25	6.07214e-24	46.0203
APEX2	-0.0666641	8.86522	-2.42266	0.015679	0.0281071	-4.68675
APH1A	0.0484599	10.7623	2.33024	0.0200977	0.0352846	-4.90428
APH1B	0.0442698	8.89885	1.64522	0.100407	0.150137	-6.25624
API5	-0.0577678	11.3066	-3.13677	0.00178514	0.0038111	-2.72716
APIP	-0.0413029	9.27798	-1.2997	0.194162	0.26716	-6.76283
APLF	0.156233	7.60259	4.59612	5.17015e-06	1.59993e-05	2.77923
APLN	0.186578	8.72789	3.63311	0.000302057	0.000731136	-1.07781
APLNR	1.16413	9.3747	16.0785	3.07132e-49	1.97926e-47	101.112
APLP1	0.599925	8.44517	11.5571	3.109e-28	5.95233e-27	53.0758
APLP2	0.155167	13.531	6.46748	1.95641e-10	9.74077e-10	12.645
APOA1	0.968143	9.68326	10.9632	8.76322e-26	1.44535e-24	47.4854
APOB	-0.538318	10.0592	-8.02386	4.77763e-15	3.55324e-14	23.0617
APOBEC2	-0.237533	12.6438	-6.28228	6.10121e-10	2.90691e-09	11.5349
APOBEC3B	-0.150612	5.83261	-2.62589	0.00884512	0.0166614	-4.17917
APOBEC3C	0.141609	10.0702	5.06786	5.24725e-07	1.8157e-06	4.97751
APOBEC3D	0.199945	6.87045	5.73038	1.53207e-08	6.29235e-08	8.39742
APOBEC3F	0.230434	7.22549	5.92705	4.99967e-09	2.15686e-08	9.4858
APOBEC3G	0.342426	7.38839	11.4199	1.16421e-27	2.18215e-26	51.7671
APOC1	0.0854849	6.28121	1.00534	0.315105	0.402436	-7.10108
APOD	-0.263085	13.6812	-4.77189	2.2545e-06	7.28691e-06	3.57494
APOE	0.020383	8.65152	0.230554	0.817734	0.867279	-7.57904
APOL1	-0.0324406	9.70607	-0.786471	0.431877	0.521725	-7.29675
APOL2	-0.0578255	9.72505	-1.89485	0.0585552	0.0927242	-5.81692
APOL3	0.0643504	10.2895	2.42017	0.0157858	0.0282823	-4.69272
APOL4	0.1291	8.32607	1.87436	0.0613286	0.0966021	-5.85529
APOL5	0.0243212	4.0289	0.42709	0.669455	0.743892	-7.51449
APOL6	0.192471	9.49564	4.61523	4.73007e-06	1.46993e-05	2.86441
APOLD1	-0.0360686	11.0705	-0.527936	0.597724	0.678723	-7.46639
APOM	-0.00505011	6.71408	-0.121113	0.903639	0.933892	-7.59827
APOO	0.106365	11.8136	3.45918	0.000577139	0.00132973	-1.68235
APOOL	-0.193441	9.20035	-3.15794	0.00166226	0.00356519	-2.66159
APP	0.131321	13.8007	4.1413	3.90786e-05	0.000107541	0.85084
APPBP2	-0.0318303	10.0191	-1.14251	0.253663	0.335055	-6.95417
APPL1	0.0529355	11.7387	1.78076	0.075417	0.116417	-6.02531
APPL2	-0.0124715	10.3926	-0.459368	0.646123	0.722978	-7.5002
APRT	-0.142723	9.29122	-2.34447	0.0193537	0.0340932	-4.87134
APTX	0.0212288	9.2389	0.911887	0.362166	0.451876	-7.19046
AQP1	0.00726012	12.8016	0.200201	0.841386	0.886109	-7.58557
AQP10	0.868739	5.15674	12.0458	2.59705e-30	5.55964e-29	57.8206
AQP11	-0.029277	5.82679	-0.616096	0.538046	0.624573	-7.41603
AQP3	-1.23742	8.97012	-19.8832	4.0682e-69	8.92292e-67	146.645
AQP4	-1.56453	7.97786	-13.4771	1.07798e-36	3.49143e-35	72.405
AQP5	0.00647718	4.74664	0.0898928	0.9284	0.951772	-7.60156
AQP9	-0.279942	6.95777	-3.11144	0.00194314	0.00411819	-2.80507
AQR	-0.0494223	9.99133	-1.27698	0.202063	0.276207	-6.792
AR	0.204943	10.2761	6.32655	4.66076e-10	2.24629e-09	11.7976
ARAF	-0.118769	10.8364	-3.73097	0.000207384	0.000514019	-0.725186
ARAP1	0.237834	10.3837	6.39938	2.98203e-10	1.46546e-09	12.2334
ARAP3	0.195522	10.0375	8.08022	3.14268e-15	2.36971e-14	23.4739
ARC	0.0120169	5.05259	0.139361	0.889208	0.923405	-7.59589
ARCN1	-0.0752472	12.0994	-3.41493	0.000677582	0.00154217	-1.8316
ARF1	0.0831033	12.6095	2.89473	0.00392182	0.00789416	-3.44637
ARF3	-0.00996393	11.0873	-0.470935	0.637845	0.715765	-7.49482
ARF4	0.0165894	12.3659	0.65955	0.509776	0.596967	-7.38836
ARF5	0.0676144	10.5943	1.72066	0.0857879	0.13054	-6.12995
ARF6	-0.0782727	10.1296	-3.54144	0.00042633	0.0010068	-1.39999
ARFGAP1	0.00377621	9.74951	0.0792903	0.936826	0.957583	-7.60245
ARFGAP2	0.0960144	10.8763	3.46098	0.000573374	0.00132208	-1.67625
ARFGAP3	-0.242209	10.4463	-10.1084	2.05789e-22	2.70249e-21	39.802
ARFGEF1	-0.0646064	10.7338	-2.1532	0.0316689	0.0533304	-5.29775
ARFGEF2	-0.080679	11.1441	-1.79527	0.0730735	0.113121	-5.99951
ARFIP1	0.0644416	9.70616	2.26506	0.0238366	0.0412178	-5.05271
ARFIP2	-0.096206	9.73267	-4.33414	1.69467e-05	4.88513e-05	1.64532
ARFRP1	0.0724563	9.47533	1.40968	0.159113	0.224644	-6.61441
ARG1	0.0832539	4.1824	0.878445	0.380026	0.470033	-7.22034
ARG2	-0.780537	7.52942	-10.3411	2.5969e-23	3.65613e-22	41.8501
ARGLU1	0.236323	11.6634	8.58086	6.88016e-17	5.87138e-16	27.2385
ARHGAP1	0.613023	11.8351	23.3765	3.09625e-88	1.75951e-85	190.457
ARHGAP10	-0.0625685	10.2683	-3.18096	0.00153754	0.00331191	-2.5898
ARHGAP11A	-0.262752	6.24427	-4.63307	4.35206e-06	1.35922e-05	2.94419
ARHGAP12	0.123276	10.5758	3.72193	0.000214786	0.000530998	-0.758117
ARHGAP17	0.115637	10.0943	1.77158	0.0769321	0.118507	-6.04153
ARHGAP18	-0.0576891	9.42978	-1.298	0.194746	0.267786	-6.76503
ARHGAP19	0.207943	8.73846	9.25036	3.15583e-19	3.20505e-18	32.5515
ARHGAP20	0.0264689	5.72648	0.340838	0.733336	0.798899	-7.54757
ARHGAP21	0.00788578	11.4706	0.230374	0.817873	0.867338	-7.57908
ARHGAP22	0.415518	7.13007	9.1628	6.49347e-19	6.46864e-18	31.839
ARHGAP24	0.205074	9.93522	5.53756	4.45167e-08	1.73596e-07	7.36257
ARHGAP25	0.166681	8.36729	5.59738	3.20814e-08	1.27247e-07	7.68018
ARHGAP26	-0.22876	11.2053	-7.80655	2.35091e-14	1.64656e-13	21.4943
ARHGAP27	-0.169882	9.33978	-5.96891	3.9232e-09	1.71316e-08	9.7217
ARHGAP28	0.395055	6.57149	6.47944	1.81619e-10	9.07877e-10	12.7176
ARHGAP29	-0.0946161	10.8535	-1.93993	0.0528199	0.0845199	-5.73105
ARHGAP30	-0.0375036	8.10423	-0.945337	0.344837	0.433849	-7.15947
ARHGAP31	-0.328123	11.0747	-10.1506	1.41686e-22	1.88242e-21	40.1713
ARHGAP32	-0.128202	8.46445	-2.77184	0.00573315	0.0111784	-3.78999
ARHGAP33	0.315924	7.39816	6.76561	2.9594e-11	1.59407e-10	14.4914
ARHGAP39	-0.000861221	6.3838	-0.0162031	0.987077	0.990914	-7.60546
ARHGAP4	-0.180897	8.47775	-2.71176	0.00686927	0.0132001	-3.9527
ARHGAP42	0.0256762	8.9027	0.430731	0.666806	0.741476	-7.51293
ARHGAP44	-0.0876274	8.51126	-2.94521	0.00334239	0.00680674	-3.301
ARHGAP5	-0.0798747	11.6351	-1.6399	0.101508	0.151638	-6.26493
ARHGAP6	-0.181168	8.63062	-5.38238	1.0268e-07	3.84803e-07	6.55317
ARHGAP9	-0.0519471	7.58589	-1.06857	0.285657	0.370927	-7.03568
ARHGDIA	-0.211696	10.4854	-3.40758	0.00069576	0.00158038	-1.8562
ARHGDIB	0.0857515	11.4337	2.39753	0.0167865	0.0299251	-4.74672
ARHGDIG	0.0743894	7.25452	0.893049	0.37216	0.461903	-7.20743
ARHGEF1	-0.0533695	9.60214	-1.26912	0.204851	0.279621	-6.80198
ARHGEF10	0.0232121	9.82658	0.87698	0.380821	0.470887	-7.22162
ARHGEF10L	-0.118273	10.2446	-3.55744	0.000401661	0.000953764	-1.34433
ARHGEF11	-0.0203438	9.91847	-0.622661	0.533725	0.620537	-7.41197
ARHGEF12	0.0722586	12.3164	1.71461	0.086893	0.131894	-6.14029
ARHGEF15	0.172833	10.0949	6.00649	3.15179e-09	1.39088e-08	9.93478
ARHGEF16	-0.0187847	5.53899	-0.27837	0.780816	0.837058	-7.56689
ARHGEF17	-0.0596837	11.0399	-2.08096	0.0378271	0.0625714	-5.4495
ARHGEF18	0.0165718	8.27878	0.468793	0.639374	0.716886	-7.49583
ARHGEF19	-0.165118	7.21895	-3.48244	0.000530096	0.00123069	-1.60316
ARHGEF2	0.207045	10.2015	8.79611	1.25991e-17	1.14058e-16	28.9125
ARHGEF25	0.224111	9.47884	6.41039	2.78627e-10	1.37304e-09	12.2997
ARHGEF26	0.0608516	7.60699	1.26769	0.205362	0.280242	-6.80379
ARHGEF3	0.0615767	9.67467	2.53492	0.0114803	0.0211317	-4.41134
ARHGEF37	-0.0824454	10.0877	-3.13942	0.00176932	0.00378057	-2.71899
ARHGEF4	0.202585	6.76442	3.75168	0.000191307	0.000476247	-0.649385
ARHGEF40	0.139124	9.51127	5.39058	9.82906e-08	3.6924e-07	6.59545
ARHGEF5	-0.0435914	6.26533	-1.00323	0.31612	0.403238	-7.10319
ARHGEF6	0.196835	11.8242	5.4941	5.63724e-08	2.17857e-07	7.13377
ARHGEF7	-0.00471732	10.7827	-0.241283	0.809412	0.860245	-7.57651
ARHGEF9	0.26334	11.2813	8.59417	6.20032e-17	5.30934e-16	27.341
ARID1A	-0.0582988	10.8561	-2.84508	0.00457943	0.00911656	-3.58694
ARID1B	-0.0156213	10.4807	-0.616393	0.53785	0.62452	-7.41585
ARID2	-0.00156284	10.1157	-0.0516735	0.958805	0.972061	-7.60426
ARID3A	-0.143866	7.6491	-5.48662	5.86985e-08	2.26217e-07	7.09459
ARID3B	0.014555	7.04253	0.446343	0.655497	0.731319	-7.50609
ARID4A	0.0394639	9.72927	1.02235	0.306995	0.393849	-7.08388
ARID4B	0.0318339	9.61214	0.931222	0.352084	0.44119	-7.17268
ARID5A	0.465344	9.43862	7.49609	2.15481e-13	1.38506e-12	19.3172
ARID5B	0.142997	10.791	3.25403	0.00119662	0.0026232	-2.3586
ARIH1	0.0569035	11.8012	2.65893	0.0080316	0.015223	-4.09289
ARIH2	0.117569	11.7524	5.00537	7.1834e-07	2.44772e-06	4.67486
ARL1	0.125752	11.857	7.51743	1.85474e-13	1.19711e-12	19.4644
ARL10	0.0554765	8.95206	1.53937	0.124199	0.181371	-6.42398
ARL11	-0.203897	5.66396	-4.40084	1.25973e-05	3.68919e-05	1.92809
ARL13B	-0.0300543	8.32415	-0.517224	0.605176	0.685814	-7.47198
ARL15	0.112373	10.1883	3.2864	0.0010692	0.00236211	-2.25454
ARL2	0.0847841	11.0051	1.21605	0.224405	0.302155	-6.8677
ARL2BP	-0.219144	11.6716	-11.6556	1.19718e-28	2.33862e-27	54.0219
ARL3	0.0358413	10.463	1.26108	0.207733	0.282968	-6.81212
ARL4A	0.00792558	8.81948	0.250111	0.80258	0.854382	-7.57435
ARL4C	-0.138996	7.84527	-2.78928	0.00543684	0.0106422	-3.74211
ARL4D	-0.179845	7.99111	-3.99332	7.25725e-05	0.000191981	0.264425
ARL5B	-0.242875	10.0409	-5.27416	1.81708e-07	6.64825e-07	6.00118
ARL6	-0.043259	7.34406	-1.22852	0.219697	0.296775	-6.85252
ARL6IP1	-0.04871	11.5512	-1.46225	0.144156	0.206371	-6.53922
ARL6IP4	-0.00190559	7.21237	-0.0328835	0.973778	0.98155	-7.60505
ARL6IP5	-0.0973361	13.6963	-4.36615	1.47055e-05	4.27158e-05	1.78052
ARL6IP6	-0.047967	8.22275	-1.04014	0.298659	0.384845	-7.06558
ARL8A	-0.0235452	10.795	-0.703171	0.4822	0.570553	-7.35868
ARL8B	-0.0777589	11.901	-3.84909	0.000130238	0.000334202	-0.287582
ARMC1	-0.0941346	10.4934	-2.78631	0.00548636	0.010729	-3.75029
ARMC10	0.138765	9.80148	6.42402	2.56136e-10	1.2637e-09	12.3819
ARMC2	0.135737	8.11203	2.82638	0.00485203	0.0096042	-3.63928
ARMC5	-0.0022723	7.74236	-0.0379953	0.969703	0.979097	-7.60487
ARMC6	0.0243672	8.86724	0.554205	0.579629	0.662569	-7.4522
ARMC7	0.0799683	8.23021	1.98208	0.0478904	0.0772394	-5.64895
ARMC8	-0.367338	10.5747	-13.8468	2.08183e-38	7.37309e-37	76.325
ARMC9	0.287696	6.95452	9.42287	7.50324e-20	8.12169e-19	33.9704
ARMCX1	0.160895	10.4903	6.2867	5.94003e-10	2.83228e-09	11.561
ARMCX2	0.371807	9.87498	14.3763	6.6226e-41	2.71462e-39	82.0377
ARMCX3	0.0785849	11.0903	2.6289	0.00876818	0.0165289	-4.17136
ARMCX4	0.172882	8.24287	5.00285	7.27461e-07	2.47678e-06	4.66271
ARMCX5	-0.0716405	8.40715	-2.59049	0.00979841	0.0183054	-4.27048
ARMCX6	0.194417	9.17843	6.01514	2.99648e-09	1.32375e-08	9.98396
ARNT	-0.0256789	10.8995	-1.35678	0.175322	0.244356	-6.6873
ARNT2	0.167432	8.14754	3.84815	0.000130724	0.000335245	-0.291097
ARPC1A	0.12571	11.9999	5.10665	4.31062e-07	1.50745e-06	5.16711
ARPC1B	-0.269843	10.4551	-4.71792	2.91715e-06	9.30126e-06	3.32766
ARPC2	-0.0258489	13.0933	-1.61296	0.107237	0.159263	-6.30853
ARPC3	-0.0810927	11.5557	-3.1464	0.00172826	0.0036985	-2.6974
ARPC4	-0.150758	10.1476	-2.58112	0.0100656	0.0187736	-4.29444
ARPC5	-0.0473851	11.3654	-1.6606	0.0972758	0.145977	-6.23096
ARPC5L	-0.138915	10.3626	-4.39449	1.29605e-05	3.79023e-05	1.90098
ARPP19	-0.140324	12.158	-5.57029	3.72254e-08	1.4635e-07	7.53597
ARRB1	0.192473	9.96217	6.98656	6.97514e-12	3.94585e-11	15.9063
ARRB2	-0.146259	9.88819	-3.43326	0.000634136	0.00144909	-1.76998
ARRDC1	-0.231977	8.75166	-4.9787	8.20523e-07	2.77774e-06	4.54677
ARRDC2	-0.111165	10.3521	-2.14109	0.0326374	0.054821	-5.32356
ARRDC3	0.527963	10.6653	10.3619	2.15594e-23	3.0456e-22	42.0343
ARRDC4	-0.684383	10.283	-13.0662	8.07691e-35	2.34287e-33	68.1192
ARSA	0.162797	9.07013	3.00385	0.0027681	0.00572202	-3.12908
ARSB	-0.014609	9.42726	-0.537315	0.591234	0.673112	-7.4614
ARSD	0.130349	9.08743	4.97053	8.54569e-07	2.88362e-06	4.50763
ARSG	0.236983	7.88964	6.98304	7.13971e-12	4.03233e-11	15.8835
ARSI	0.122317	5.18015	1.55543	0.120329	0.176443	-6.39924
ARSJ	0.18286	6.97641	2.55486	0.0108493	0.0200856	-4.36114
ARSK	-0.381999	7.85401	-8.16039	1.72498e-15	1.3182e-14	24.0644
ART3	-0.740258	11.8291	-15.2287	5.0357e-45	2.53856e-43	91.4633
ART4	-0.137509	8.14494	-2.20607	0.0277275	0.0472853	-5.18346
ART5	-0.0845696	5.86349	-1.27542	0.202614	0.27687	-6.79399
ARTN	-0.0358595	5.08008	-0.56185	0.574411	0.657657	-7.44794
ARV1	0.0463882	10.4293	1.50417	0.133023	0.192505	-6.47731
ARVCF	0.27038	8.8378	4.84764	1.56358e-06	5.12665e-06	3.92647
ASAH1	0.0240341	14.6166	0.884523	0.37674	0.466568	-7.21499
ASAP1	-0.0310609	11.2489	-0.715337	0.474657	0.563441	-7.35007
ASAP2	0.19056	10.0194	6.09725	1.84864e-09	8.37076e-09	10.4543
ASAP3	-0.0963438	9.98677	-3.87239	0.000118646	0.000305964	-0.199729
ASB1	0.027795	10.6706	1.11932	0.263414	0.34607	-6.98031
ASB10	0.00481666	8.31201	0.0640212	0.948973	0.965657	-7.60355
ASB11	-0.171944	11.2314	-2.99168	0.00287929	0.00592932	-3.16504
ASB13	-0.0562181	9.16511	-2.09367	0.0366754	0.0608757	-5.42318
ASB14	0.464142	8.8907	5.31719	1.44985e-07	5.34691e-07	6.21943
ASB15	-0.228584	10.2755	-2.26818	0.0236449	0.0409146	-5.0457
ASB16	-0.0801747	7.52914	-1.51683	0.129795	0.188379	-6.45827
ASB2	0.0290651	11.3309	0.571759	0.567682	0.651415	-7.44233
ASB4	-0.0984023	7.26356	-1.56531	0.117996	0.173444	-6.3839
ASB5	0.102944	8.35559	1.89417	0.0586448	0.0928543	-5.81819
ASB6	-0.0828281	8.67131	-2.90386	0.00381065	0.00769143	-3.42025
ASB7	-0.0968384	8.8703	-4.13732	3.97453e-05	0.000109136	0.834788
ASB8	-0.106087	12.0902	-4.82682	1.72987e-06	5.65111e-06	3.82935
ASB9	0.0152146	6.2104	0.255985	0.798043	0.851081	-7.57286
ASCC1	-0.231127	10.2937	-10.7532	6.14006e-25	9.52395e-24	45.5572
ASCC2	0.032915	10.4956	0.940263	0.347431	0.436672	-7.16424
ASCC3	0.0254878	9.91828	0.795138	0.426823	0.516968	-7.28991
ASCL2	0.0731319	3.98173	1.00811	0.313775	0.401064	-7.0983
ASF1A	-0.0814187	10.318	-3.31543	0.000965796	0.00214579	-2.16041
ASF1B	-0.310434	5.75529	-5.49569	5.58866e-08	2.16113e-07	7.14215
ASGR1	-0.0923169	5.18139	-1.30953	0.190817	0.262963	-6.75006
ASGR2	0.0276046	5.24168	0.381745	0.702775	0.77322	-7.5328
ASH1L	-0.00271467	11.4587	-0.0598885	0.952263	0.967744	-7.6038
ASH2L	0.0367432	11.2267	2.49274	0.0129232	0.0235382	-4.51624
ASIP	-0.150588	7.73955	-1.93367	0.0535863	0.0856477	-5.74308
ASL	-0.0554174	8.1926	-1.42955	0.153326	0.217753	-6.58631
ASNS	-0.0371141	9.12911	-0.893206	0.372077	0.461845	-7.20729
ASNSD1	-0.201071	10.8577	-10.9906	6.78181e-26	1.13351e-24	47.7393
ASPA	0.517763	7.09571	10.2476	5.99127e-23	8.22204e-22	41.0229
ASPG	-0.126004	7.72984	-1.64843	0.0997455	0.149254	-6.25097
ASPH	-0.0383354	11.6645	-1.23162	0.218537	0.2954	-6.84872
ASPHD1	0.0385195	4.32315	0.522917	0.60121	0.681938	-7.46902
ASPHD2	-0.0298693	4.67801	-0.506117	0.612946	0.692674	-7.47766
ASPM	0.0314458	5.60971	0.525097	0.599694	0.680652	-7.46788
ASPN	1.96123	10.9688	26.8313	2.12983e-107	4.43785e-104	234.368
ASPRV1	0.18836	6.55978	4.68774	3.36558e-06	1.06469e-05	3.19053
ASPSCR1	-0.0964283	9.07821	-1.61524	0.106742	0.158585	-6.30487
ASRGL1	-0.51748	7.78571	-12.4736	3.56088e-32	8.59423e-31	62.0761
ASS1	-0.291285	11.1459	-6.94223	9.3503e-12	5.235e-11	15.6193
ASTE1	0.0981404	7.86445	3.09555	0.00204869	0.00432648	-2.8536
ASTN1	0.160828	6.49393	2.89656	0.00389927	0.00785382	-3.44113
ASTN2	-0.0703246	7.64786	-1.73215	0.0837199	0.127767	-6.11021
ASXL1	-0.0933502	10.3407	-4.61134	4.81654e-06	1.49532e-05	2.84706
ASXL2	0.0014438	10.3657	0.0385495	0.969261	0.978913	-7.60485
ASXL3	-0.0183655	7.20772	-0.497316	0.619134	0.698467	-7.48207
ATAD1	0.0119995	12.1767	0.475267	0.634756	0.712683	-7.49278
ATAD2	-0.361689	9.67101	-6.69535	4.64827e-11	2.46763e-10	14.0497
ATAD2B	0.00380665	8.88263	0.0877959	0.930066	0.953167	-7.60174
ATAD3A	-0.20723	8.77092	-2.96843	0.00310316	0.00635578	-3.23334
ATAD3B	-0.101277	8.82979	-2.12931	0.0336026	0.0562834	-5.3485
ATAD3C	-0.170943	5.95113	-2.76982	0.00576845	0.011242	-3.79552
ATAD5	-0.152722	6.08696	-2.93993	0.00339914	0.00690993	-3.31633
ATAT1	0.107351	8.02546	3.48947	0.000516586	0.00120178	-1.57911
ATE1	-0.0278707	10.9568	-0.828855	0.40749	0.497893	-7.26258
ATF1	-0.00371383	10.0101	-0.0973291	0.922495	0.947194	-7.60086
ATF2	0.12624	10.752	3.0999	0.0020193	0.00426801	-2.84035
ATF3	-0.333596	9.26196	-5.08239	4.87542e-07	1.6936e-06	5.04837
ATF4	-0.265751	12.2565	-9.00815	2.29333e-18	2.19702e-17	30.5934
ATF5	-0.0369152	8.20357	-0.834903	0.404079	0.494595	-7.25756
ATF6	-0.149373	10.9857	-6.98484	7.05526e-12	3.98937e-11	15.8952
ATF6B	0.187315	10.2043	6.88998	1.31814e-11	7.27244e-11	15.283
ATF7	-0.0362047	10.2375	-1.32092	0.18699	0.258315	-6.73512
ATF7IP	0.0948831	10.8119	2.48159	0.0133309	0.0242207	-4.5437
ATF7IP2	0.0956868	10.0086	3.24752	0.00122388	0.00267874	-2.37941
ATG10	0.144487	8.84037	3.39469	0.000728747	0.00165051	-1.89923
ATG12	-0.108818	9.90592	-5.23517	2.22646e-07	8.05182e-07	5.80485
ATG13	0.100646	11.1256	5.67046	2.14129e-08	8.65517e-08	8.0724
ATG14	0.272896	10.5461	10.3681	2.03837e-23	2.88277e-22	42.0898
ATG16L1	-0.0678429	9.23541	-3.00088	0.0027949	0.00576979	-3.13788
ATG16L2	0.215388	9.22377	6.20788	9.5599e-10	4.46128e-09	11.0969
ATG2A	-0.151352	8.99371	-3.78807	0.000165869	0.000418253	-0.51525
ATG2B	0.0284909	10.4025	0.839773	0.401344	0.491584	-7.25349
ATG3	-0.000185893	11.2068	-0.010833	0.99136	0.993965	-7.60554
ATG4A	-0.0690317	9.48848	-3.96885	8.02459e-05	0.000211029	0.169405
ATG4B	0.055335	9.70344	1.53832	0.124456	0.181621	-6.42559
ATG4C	0.00564138	9.19527	0.190392	0.849061	0.892839	-7.58749
ATG4D	-0.278951	10.0208	-5.38227	1.02736e-07	3.84898e-07	6.55264
ATG5	-0.135448	10.0223	-7.89068	1.27386e-14	9.11084e-14	22.0969
ATG7	0.0464251	9.28358	2.27131	0.0234538	0.0406178	-5.03866
ATG9A	-0.186679	11.1944	-6.34875	4.06946e-10	1.97272e-09	11.93
ATG9B	-0.119697	4.55759	-1.64203	0.101066	0.151013	-6.26145
ATIC	-0.134073	10.5114	-4.94571	9.66494e-07	3.24902e-06	4.38915
ATL1	0.130156	6.92544	3.13723	0.00178241	0.00380592	-2.72576
ATL2	-0.167058	10.035	-4.02586	6.34434e-05	0.000169119	0.39161
ATL3	-0.172204	10.0796	-5.37798	1.05107e-07	3.92722e-07	6.53056
ATM	0.206216	10.456	4.41479	1.1834e-05	3.48198e-05	1.98773
ATMIN	0.0229018	11.0672	1.26437	0.206548	0.281538	-6.80797
ATN1	-0.145655	10.7411	-4.60599	4.9381e-06	1.53191e-05	2.8232
ATOH7	0.0299553	4.0807	0.486213	0.62698	0.705726	-7.48752
ATOH8	-0.135159	9.80093	-2.66752	0.00783123	0.0148635	-4.07027
ATOX1	-0.0643642	9.98585	-1.18245	0.237457	0.316829	-6.90787
ATP10A	-0.0552223	7.3194	-1.43462	0.151875	0.216086	-6.57907
ATP10D	0.102685	9.86335	2.14824	0.0320629	0.0539358	-5.30835
ATP11A	-0.163918	11.0008	-3.61011	0.000329564	0.0007925	-1.15938
ATP11B	-0.108061	10.8184	-2.81663	0.00499995	0.00988135	-3.66644
ATP11C	-0.221078	8.54713	-4.8722	1.3872e-06	4.58077e-06	4.04153
ATP13A1	-0.0501218	9.32183	-1.29973	0.194155	0.26716	-6.7628
ATP13A2	-0.174941	8.48726	-3.76417	0.000182187	0.000455724	-0.603484
ATP13A3	0.143507	12.1018	2.15506	0.0315225	0.0531124	-5.29377
ATP13A4	0.0206595	4.35364	0.364875	0.715323	0.78329	-7.53909
ATP1A1	-0.534859	13.6297	-15.9056	2.25531e-48	1.37541e-46	99.1291
ATP1A2	-0.11179	13.1818	-2.07263	0.0385993	0.0636718	-5.46668
ATP1A4	0.488913	5.00133	7.60553	9.94961e-14	6.59668e-13	20.0762
ATP1B1	-0.373928	13.3531	-13.4507	1.42573e-36	4.55869e-35	72.1273
ATP1B2	0.835872	8.33205	17.6051	4.82301e-57	4.90222e-55	118.983
ATP1B3	-0.605745	10.4088	-14.3757	6.65997e-41	2.72101e-39	82.0322
ATP1B4	0.828711	5.76046	7.16552	2.10397e-12	1.24899e-11	17.081
ATP2A1	-0.019706	5.29154	-0.426276	0.670048	0.744306	-7.51483
ATP2A2	-0.469939	15.1158	-10.3956	1.59162e-23	2.26119e-22	42.3346
ATP2A3	0.182296	8.18953	4.53239	6.9391e-06	2.10974e-05	2.49767
ATP2B1	0.0669367	9.90313	1.91523	0.055901	0.0889492	-5.77834
ATP2B2	0.0282147	4.23457	0.468653	0.639474	0.716886	-7.49589
ATP2B4	0.19958	12.8508	4.90961	1.15485e-06	3.84601e-06	4.21783
ATP2C1	0.14794	11.2897	5.03778	6.10615e-07	2.09896e-06	4.8314
ATP6AP1	0.0713699	11.9995	2.47398	0.0136155	0.024684	-4.56236
ATP6AP1L	0.403155	8.20077	10.7606	5.73574e-25	8.91894e-24	45.6247
ATP6AP2	0.0151872	11.4927	0.530266	0.596108	0.677443	-7.46516
ATP6V0A1	0.0120198	10.5606	0.486944	0.626462	0.705355	-7.48716
ATP6V0A2	-0.168706	9.41823	-7.79436	2.56791e-14	1.79052e-13	21.4074
ATP6V0B	-0.0358615	10.982	-0.866824	0.386357	0.476684	-7.23046
ATP6V0C	-0.151849	7.19491	-1.94161	0.0526147	0.084224	-5.72779
ATP6V0D1	0.0176258	11.4982	0.472145	0.636982	0.714924	-7.49425
ATP6V0E1	-0.00259285	12.8224	-0.110362	0.912157	0.939743	-7.59951
ATP6V0E2	0.159978	10.662	3.03388	0.00251038	0.00522557	-3.03976
ATP6V1A	-0.174326	9.82361	-5.76794	1.2402e-08	5.12899e-08	8.60268
ATP6V1B1	-0.0331473	5.74255	-0.546758	0.584732	0.667244	-7.45629
ATP6V1B2	-0.0150102	11.7944	-0.848599	0.396416	0.486645	-7.24606
ATP6V1C1	0.0345272	10.8153	1.62425	0.104805	0.156059	-6.29034
ATP6V1D	0.0971462	12.0401	4.7268	2.79657e-06	8.93273e-06	3.36816
ATP6V1E1	0.0266287	12.8719	1.46834	0.142493	0.204386	-6.53033
ATP6V1E2	-0.0925575	7.25366	-2.59065	0.00979366	0.0182993	-4.27005
ATP6V1G1	0.0277011	11.352	1.60679	0.108586	0.161075	-6.31842
ATP6V1G2	0.485871	7.24664	11.9401	7.39023e-30	1.54245e-28	56.7835
ATP6V1H	0.0795731	9.98562	3.55383	0.00040711	0.000965339	-1.35692
ATP7A	0.0228802	9.07203	0.616833	0.53756	0.624357	-7.41558
ATP7B	0.146457	8.36761	3.35096	0.000851818	0.00190987	-2.04404
ATP8A1	0.28117	10.4167	5.60718	3.03968e-08	1.20756e-07	7.73249
ATP8A2	-0.0537658	4.81694	-0.943214	0.345921	0.435081	-7.16147
ATP8B1	0.104118	9.23266	2.3666	0.0182436	0.0322924	-4.81968
ATP8B2	0.0393476	9.56322	1.01141	0.312194	0.399207	-7.09498
ATP8B3	-0.0952956	5.99654	-2.12428	0.0340226	0.0569412	-5.35912
ATP8B4	0.0832188	7.80412	1.88362	0.0600612	0.0947488	-5.83799
ATP8B5P	-0.261962	5.29722	-5.33096	1.34834e-07	4.98874e-07	6.28963
ATP9A	0.0906237	10.2496	3.09181	0.00207433	0.00437618	-2.86501
ATP9B	0.0738613	8.59012	3.30527	0.00100086	0.00221819	-2.19343
ATPAF1	0.113572	12.0295	5.0507	5.72173e-07	1.97278e-06	4.89407
ATPAF2	0.141673	10.0083	4.43053	1.10255e-05	3.26096e-05	2.05527
ATR	0.00640318	9.38413	0.196049	0.844633	0.88878	-7.58639
ATRN	-0.0102116	10.9895	-0.394461	0.69337	0.765296	-7.52787
ATRNL1	1.18065	7.40934	12.5276	2.06014e-32	5.10018e-31	62.6191
ATRX	0.0288954	11.0838	0.716859	0.473718	0.5627	-7.34898
ATXN1	0.155838	10.2827	5.67336	2.10705e-08	8.53053e-08	8.08805
ATXN10	0.0863711	12.3112	6.12592	1.55977e-09	7.1325e-09	10.6198
ATXN2	0.0492457	10.9129	2.16286	0.0309148	0.052187	-5.27707
ATXN2L	-0.0139249	9.90533	-0.457731	0.647298	0.723969	-7.50095
ATXN3	0.073424	9.32133	2.10378	0.0357799	0.0595534	-5.40212
ATXN7	-0.0121629	10.3463	-0.304975	0.760483	0.82082	-7.55913
ATXN7L1	0.0787534	8.02573	2.02128	0.0436596	0.0711646	-5.57104
ATXN7L2	-0.0789146	7.5253	-1.74992	0.0806029	0.123614	-6.07945
ATXN7L3	-0.236666	9.51671	-9.50243	3.84315e-20	4.27465e-19	34.6314
ATXN7L3B	0.0157284	10.8343	0.686901	0.49239	0.580632	-7.36997
AUH	0.12403	11.2172	4.88359	1.31206e-06	4.33952e-06	4.09507
AUP1	-0.0873942	11.1771	-2.90014	0.00385561	0.00777215	-3.43091
AURKA	-0.364726	8.1417	-10.0332	3.98598e-22	5.13739e-21	39.1481
AURKAIP1	-0.149413	10.7387	-2.19495	0.0285195	0.048497	-5.20773
AURKB	-0.0693294	4.98087	-0.861866	0.389078	0.47971	-7.23473
AURKC	-0.0393765	7.01623	-0.806276	0.420378	0.510695	-7.28101
AUTS2	0.115247	8.47975	3.88588	0.000112387	0.000290542	-0.148624
AVEN	-0.317434	10.2328	-8.76264	1.64394e-17	1.47436e-16	28.6501
AVIL	0.0257986	7.92997	0.573185	0.566717	0.650427	-7.44151
AVL9	-0.140104	9.41575	-5.19141	2.79255e-07	9.96927e-07	5.58606
AVPI1	-0.0989896	8.88824	-2.81315	0.00505374	0.00997503	-3.67611
AVPR1A	0.141651	5.81666	1.55218	0.121105	0.177436	-6.40427
AVPR2	-0.0167818	7.07929	-0.2283	0.819485	0.868605	-7.57956
AXIN1	-0.0407926	8.47824	-0.96038	0.33722	0.426196	-7.14517
AXIN2	-0.284957	8.80452	-7.95377	8.01817e-15	5.85532e-14	22.5522
AXL	-0.169394	10.2099	-4.6237	4.54675e-06	1.41648e-05	2.90227
AZGP1	-0.371157	11.717	-6.16514	1.23489e-09	5.69902e-09	10.8474
AZI2	-0.10907	10.5925	-5.00851	7.07159e-07	2.41291e-06	4.68997
AZIN1	0.364465	11.5459	9.65089	1.09049e-20	1.26704e-19	35.8762
B2M	0.115852	13.9484	4.15704	3.65481e-05	0.000101089	0.914379
B3GALNT1	0.216951	11.1523	5.86734	7.04805e-09	2.98998e-08	9.15187
B3GALNT2	0.115948	9.09152	1.71487	0.0868453	0.131893	-6.13984
B3GALT1	-0.280581	4.22701	-4.31523	1.84203e-05	5.28309e-05	1.5659
B3GALT2	-0.166485	11.2552	-2.49184	0.0129558	0.0235895	-4.51847
B3GALT4	0.0275567	7.96923	0.555365	0.578835	0.661844	-7.45155
B3GALT5	0.216997	4.87591	2.70785	0.00694982	0.0133446	-3.96317
B3GALT6	-0.0347374	8.73955	-0.758818	0.448236	0.537663	-7.31808
B3GAT1	-0.0428746	4.64263	-0.682578	0.495116	0.583351	-7.37293
B3GAT2	-0.245198	4.61587	-2.63526	0.00860736	0.0162429	-4.15482
B3GAT3	-0.0304822	8.7545	-0.475538	0.634563	0.71253	-7.49265
B3GNT2	0.00714615	9.54866	0.154361	0.877373	0.913848	-7.59369
B3GNT5	0.227397	7.98565	3.82171	0.000145228	0.000369793	-0.390188
B3GNT7	-0.438434	7.11296	-8.1922	1.3578e-15	1.04334e-14	24.3001
B3GNT8	-0.0708192	6.93505	-0.877825	0.380362	0.470402	-7.22088
B3GNT9	0.245667	8.63415	8.8776	6.5703e-18	6.08459e-17	29.5548
B3GNTL1	0.0489934	7.55406	1.45486	0.146191	0.208878	-6.54996
B4GALNT1	0.17867	8.07637	5.08045	4.92358e-07	1.7089e-06	5.0389
B4GALNT3	0.0878114	10.3082	2.09405	0.0366414	0.0608436	-5.4224
B4GALNT4	-0.0853523	5.21944	-1.23164	0.218528	0.2954	-6.84869
B4GALT1	-0.118836	10.7935	-4.58697	5.3943e-06	1.66394e-05	2.7386
B4GALT2	0.0347119	10.1772	0.849498	0.395916	0.486222	-7.24529
B4GALT3	-0.113614	9.8313	-4.01263	6.70158e-05	0.00017811	0.339774
B4GALT4	-0.163645	9.0433	-7.27591	9.92216e-13	6.0629e-12	17.8182
B4GALT5	-0.261372	11.5737	-8.56572	7.74328e-17	6.55426e-16	27.122
B4GALT6	-0.396443	8.13711	-7.36123	5.5146e-13	3.42661e-12	18.3946
B4GALT7	0.0313769	8.95631	0.725422	0.468454	0.55779	-7.34282
B9D1	0.261399	8.03152	6.39961	2.97783e-10	1.46442e-09	12.2348
B9D2	-0.076865	6.62805	-1.31103	0.190311	0.262294	-6.7481
BAALC	0.193	7.40889	4.54829	6.45016e-06	1.9726e-05	2.56755
BAAT	0.0408815	4.7867	0.580095	0.562051	0.646258	-7.43753
BACE1	-0.0101554	10.0152	-0.540333	0.589152	0.671062	-7.45978
BACE2	0.0849122	9.72464	2.79453	0.00535043	0.010496	-3.72765
BACH1	-0.0245904	9.58183	-0.598004	0.550045	0.635375	-7.427
BACH2	0.592278	7.67088	15.0472	3.87776e-44	1.86461e-42	89.4343
BAD	-0.117843	9.34231	-1.68461	0.0925426	0.139697	-6.191
BAG1	-0.0367975	11.0096	-1.04596	0.295969	0.381779	-7.05953
BAG2	-0.257368	10.4729	-8.64952	4.01748e-17	3.48795e-16	27.7689
BAG3	-0.0548208	12.1615	-1.75428	0.0798521	0.122582	-6.07185
BAG4	-0.043099	8.79182	-1.40603	0.160192	0.225938	-6.61952
BAG5	-0.00249243	9.81877	-0.131611	0.895333	0.927631	-7.59694
BAHD1	-0.0621817	9.27214	-2.95144	0.00327663	0.00667934	-3.2829
BAIAP2	-0.363531	8.29936	-7.14505	2.41619e-12	1.4242e-11	16.9454
BAIAP2L1	-0.120102	7.91605	-3.4226	0.000659083	0.00150253	-1.80586
BAIAP2L2	0.062418	5.34964	0.997336	0.318972	0.406431	-7.10908
BAIAP3	0.0558747	7.07231	0.952778	0.341056	0.430347	-7.15242
BAK1	-0.15638	9.31065	-5.11771	4.07466e-07	1.42973e-06	5.22141
BAMBI	0.22316	9.99217	5.56466	3.83907e-08	1.50742e-07	7.50609
BANF1	0.21078	11.1859	5.44377	7.3949e-08	2.80836e-07	6.8709
BANK1	-0.193566	5.21223	-2.7684	0.00579341	0.0112818	-3.79941
BANP	-0.00264119	8.01051	-0.0766202	0.938949	0.95848	-7.60266
BAP1	-0.0963293	10.7664	-3.90269	0.000105022	0.000272207	-0.0846869
BARD1	-0.32519	7.75419	-5.96903	3.92042e-09	1.71255e-08	9.72239
BASP1	0.0196806	7.84484	0.399513	0.689646	0.761926	-7.52587
BATF	-0.199711	5.74192	-2.54677	0.0111014	0.0205102	-4.38155
BATF2	0.0518564	7.0246	1.06065	0.289243	0.374844	-7.0441
BATF3	-0.0506752	6.99371	-1.01397	0.310976	0.3981	-7.0924
BAX	-0.125169	9.07409	-2.68881	0.00735401	0.0140559	-4.01391
BAZ1A	-0.395408	9.39587	-9.82173	2.51473e-21	3.08227e-20	37.3265
BAZ1B	0.0196206	10.7124	0.871703	0.383692	0.47391	-7.22622
BAZ2A	-0.0383317	10.9242	-1.3042	0.192627	0.265252	-6.757
BAZ2B	0.17292	10.5134	5.24048	2.16586e-07	7.85084e-07	5.83151
BBS1	0.0073042	7.15756	0.175202	0.860975	0.901662	-7.59026
BBS10	0.179256	9.42682	3.28422	0.0010774	0.00237896	-2.2616
BBS12	-0.640493	8.44076	-13.5348	5.84597e-37	1.94379e-35	73.0126
BBS2	0.338012	11.1068	11.3139	3.20807e-27	5.85508e-26	50.7625
BBS4	0.216674	9.4624	7.32464	7.09944e-13	4.37228e-12	18.1467
BBS5	0.143096	8.13623	4.03388	6.13658e-05	0.000163949	0.423125
BBS7	-0.0971148	8.28523	-2.84033	0.00464737	0.00924152	-3.60028
BBS9	0.0140285	9.49544	0.333333	0.73899	0.803099	-7.55009
BBX	0.0268936	10.8299	0.663883	0.507	0.594676	-7.3855
BCAM	0.157914	10.1066	2.69369	0.00724859	0.013882	-4.00096
BCAN	-0.052643	5.32299	-0.851859	0.394605	0.485232	-7.24329
BCAP29	-0.1087	11.3396	-4.61375	4.76275e-06	1.47914e-05	2.85782
BCAP31	-0.0729534	11.3609	-1.94173	0.0526001	0.0842114	-5.72756
BCAR1	-0.0453039	9.42365	-0.795448	0.426642	0.516849	-7.28966
BCAR3	-0.0491594	9.2627	-1.6582	0.0977591	0.146598	-6.23492
BCAS2	0.0516899	10.8501	2.36752	0.0181988	0.0322177	-4.81753
BCAS3	0.145535	9.5871	5.39708	9.49435e-08	3.57095e-07	6.62898
BCAS4	0.109727	7.07303	1.99447	0.0465171	0.0753019	-5.62448
BCAT1	-0.68874	8.47692	-13.3279	5.21286e-36	1.61715e-34	70.84
BCAT2	0.12977	10.0472	2.6691	0.00779492	0.0148103	-4.0661
BCCIP	-0.0103559	10.7411	-0.558488	0.576703	0.659949	-7.44982
BCDIN3D	-0.00726928	7.63526	-0.289143	0.772564	0.829776	-7.56383
BCHE	0.135046	6.93232	2.74296	0.00625624	0.0121077	-3.86865
BCKDHA	0.130959	6.60553	2.20631	0.0277103	0.0472624	-5.18293
BCKDHB	-0.171498	10.8405	-4.27312	2.21535e-05	6.29317e-05	1.39021
BCKDK	0.0710237	10.7577	1.86796	0.0622163	0.097877	-5.86718
BCL10	-0.0918047	8.34532	-2.71871	0.00672809	0.0129447	-3.93404
BCL11A	-0.312737	8.53613	-8.2701	7.53315e-16	5.93817e-15	24.8802
BCL11B	0.188343	5.09042	2.94635	0.00333026	0.00678425	-3.29769
BCL2	0.108351	9.52714	2.54162	0.0112644	0.0207772	-4.39449
BCL2A1	0.00497229	5.9415	0.0608984	0.951459	0.967399	-7.60374
BCL2L1	-0.527029	11.1688	-19.061	1.03744e-64	1.70659e-62	136.548
BCL2L11	0.155497	8.52082	4.52149	7.29473e-06	2.21142e-05	2.44988
BCL2L12	-0.108714	7.74091	-2.7406	0.00630076	0.0121825	-3.87503
BCL2L13	-0.385959	11.5427	-16.2537	4.03465e-50	2.74137e-48	103.13
BCL2L15	-0.0160945	5.08035	-0.333359	0.73897	0.803099	-7.55008
BCL2L2	-0.0690421	10.4256	-2.68064	0.00753393	0.0143537	-4.03558
BCL6	-0.770137	11.1727	-22.3839	9.32495e-83	3.64314e-80	177.902
BCL6B	0.574924	9.65986	12.2648	2.92253e-31	6.66743e-30	59.9876
BCL7A	0.157728	9.37455	5.46941	6.44191e-08	2.47046e-07	7.00451
BCL7B	-0.0754365	11.4798	-2.67346	0.0076953	0.0146322	-4.05458
BCL7C	0.00267943	9.91135	0.0495794	0.960473	0.973476	-7.60437
BCL9	0.0525859	9.67831	1.62714	0.104191	0.155219	-6.28568
BCL9L	-0.39951	9.75942	-10.2134	8.11954e-23	1.10338e-21	40.7221
BCLAF1	0.00611583	11.8324	0.182311	0.855395	0.897927	-7.58899
BCO2	0.119729	11.6282	2.68681	0.00739775	0.0141235	-4.01923
BCOR	0.00831945	9.47863	0.256246	0.797842	0.851029	-7.57279
BCORL1	-0.197856	8.32572	-8.1842	1.44209e-15	1.10607e-14	24.2408
BCR	-0.247131	9.28134	-7.54975	1.47691e-13	9.64701e-13	19.6882
BCS1L	0.0658127	10.273	2.56162	0.0106423	0.0197434	-4.34402
BDH1	0.214474	10.3154	4.59559	5.18278e-06	1.60306e-05	2.7769
BDH2	0.287462	9.67389	9.38326	1.04538e-19	1.12183e-18	33.6428
BDKRB2	-0.105342	6.28402	-1.49078	0.136504	0.19686	-6.49728
BDNF	0.440857	8.53875	5.59799	3.1974e-08	1.26861e-07	7.68343
BDP1	-0.00184994	10.2315	-0.0384252	0.96936	0.978913	-7.60486
BEAN1	-0.384889	6.55757	-6.63443	6.85347e-11	3.57605e-10	13.67
BECN1	-0.0980265	11.1281	-5.0029	7.27251e-07	2.47674e-06	4.66299
BEGAIN	0.181229	5.90244	3.17906	0.00154752	0.00333225	-2.59576
BEND3	-0.0274113	7.01863	-0.713264	0.475938	0.564318	-7.35155
BEND5	0.35874	7.22085	9.2446	3.30995e-19	3.35341e-18	32.5044
BEND6	0.134926	5.80809	2.19182	0.0287458	0.0488422	-5.21454
BEND7	-0.234278	8.82768	-7.90494	1.14754e-14	8.24989e-14	22.1996
BEST1	-0.352027	8.37348	-4.32355	1.77573e-05	5.1035e-05	1.60081
BEST3	0.0724226	4.76873	1.04639	0.295768	0.381598	-7.05908
BEST4	0.0551636	4.87012	0.948397	0.343279	0.432382	-7.15658
BET1	0.0268599	9.61387	1.09833	0.272466	0.356017	-7.00353
BET1L	0.0616967	9.47939	2.94437	0.00335142	0.00682068	-3.30345
BEX1	1.08009	8.25381	12.4563	4.24222e-32	1.01993e-30	61.9024
BEX2	0.100363	6.67824	1.67227	0.0949503	0.142951	-6.21159
BEX4	0.289631	11.4046	12.274	2.66516e-31	6.10252e-30	60.079
BEX5	-0.0269105	6.20876	-0.468689	0.639449	0.716886	-7.49588
BFAR	-0.11387	10.7356	-6.92878	1.02168e-11	5.69462e-11	15.5325
BFSP1	0.171803	5.77595	3.91417	0.000100259	0.000260537	-0.0408929
BGN	0.621186	12.1747	9.59318	1.78244e-20	2.03508e-19	35.3906
BHLHE22	-0.0308314	5.76531	-0.561433	0.574696	0.657832	-7.44817
BHLHE40	0.00635165	10.2958	0.0993841	0.920864	0.946063	-7.60066
BHLHE41	0.337709	9.6633	9.24604	3.27078e-19	3.31641e-18	32.5162
BHMT	0.0291858	4.18939	0.448037	0.654275	0.730531	-7.50533
BHMT2	-0.384103	8.59077	-7.04018	4.88357e-12	2.78914e-11	16.2556
BICC1	0.401171	9.1951	9.46905	5.09117e-20	5.60297e-19	34.3535
BICD1	0.326145	8.98714	7.2855	9.29075e-13	5.68263e-12	17.8828
BICD2	0.00732371	10.6167	0.420252	0.67444	0.748101	-7.51738
BID	-0.567323	9.20043	-19.1078	5.83609e-65	9.9949e-63	137.121
BIN1	0.00194356	9.01198	0.0444246	0.96458	0.976056	-7.60461
BIN2	-0.0193407	7.37296	-0.398696	0.690248	0.762389	-7.5262
BIN3	-0.0726496	8.97256	-1.84671	0.0652421	0.102238	-5.9064
BIRC2	-0.12838	11.2014	-6.18326	1.10806e-09	5.13074e-09	10.953
BIRC3	-0.42418	8.72668	-7.77921	2.86561e-14	1.98481e-13	21.2996
BIRC5	0.117587	5.19416	1.48351	0.138422	0.199318	-6.50804
BIRC6	0.13861	11.2952	3.76546	0.000181275	0.000453713	-0.598764
BIRC7	0.0897828	5.09295	0.902963	0.366879	0.456527	-7.19854
BIVM	0.0435412	10.12	1.83123	0.067523	0.105456	-5.93471
BLCAP	0.131782	11.9524	6.03572	2.65624e-09	1.18195e-08	10.1013
BLM	-1.32352	8.60373	-20.7647	6.85912e-74	1.78651e-71	157.583
BLMH	0.102433	10.025	4.46789	9.31326e-06	2.78285e-05	2.21642
BLNK	0.159175	6.40967	3.06432	0.00227171	0.00475967	-2.94832
BLOC1S1	-0.0656143	10.3278	-1.32877	0.184388	0.255391	-6.72476
BLOC1S2	-0.0217075	10.2627	-0.937369	0.348916	0.438319	-7.16695
BLOC1S3	0.0360899	8.22641	1.0879	0.277039	0.361087	-7.01489
BLVRA	-0.0429661	9.96138	-1.37736	0.168872	0.236783	-6.65926
BLVRB	-0.0200676	10.6375	-0.361258	0.718024	0.785435	-7.54041
BLZF1	0.0355446	10.5654	1.13458	0.25697	0.338815	-6.96318
BMF	0.044083	7.84541	1.15163	0.249895	0.330882	-6.94374
BMP1	-0.108578	9.09206	-3.12841	0.00183592	0.00390884	-2.75294
BMP2	-0.01295	7.81739	-0.298552	0.765377	0.82482	-7.56107
BMP2K	-0.000911302	10.0948	-0.024356	0.980576	0.986653	-7.6053
BMP4	0.595551	8.51953	12.1098	1.37509e-30	3.00024e-29	58.4513
BMP5	-0.0906486	8.41475	-1.60254	0.109522	0.16229	-6.32521
BMP6	0.448449	8.2323	9.49558	4.07169e-20	4.51279e-19	34.5743
BMP7	-0.686903	7.02493	-7.91378	1.07561e-14	7.75954e-14	22.2632
BMP8B	-0.0504445	6.19149	-1.01312	0.311377	0.398447	-7.09325
BMPER	-0.392474	6.3558	-5.98664	3.53867e-09	1.55393e-08	9.82209
BMPR1A	0.0946505	11.0348	3.33179	0.000911657	0.00203455	-2.10697
BMPR1B	-0.263505	6.99027	-4.46086	9.61457e-06	2.86535e-05	2.18601
BMPR2	0.104101	12.2022	2.97062	0.00308134	0.0063142	-3.2269
BMS1	-0.0733544	10.8974	-4.70181	3.14886e-06	9.99417e-06	3.25435
BMX	0.0426095	7.52891	0.788427	0.430734	0.520746	-7.29521
BNC1	-0.0361113	5.10622	-0.545511	0.585589	0.667917	-7.45697
BNC2	0.138008	8.19629	3.10626	0.00197696	0.0041849	-2.8209
BNIP1	-0.0155277	8.25536	-0.548022	0.583864	0.666626	-7.4556
BNIP2	-0.0574157	11.7211	-2.29711	0.0219289	0.0381885	-4.98025
BNIP3	-0.074632	11.9385	-2.42441	0.0156041	0.0279889	-4.68253
BNIP3L	0.0745726	12.1314	2.83451	0.00473182	0.009396	-3.61658
BNIPL	-0.042888	5.71253	-0.773941	0.439246	0.529042	-7.30651
BOC	0.745467	8.47945	19.335	3.56855e-66	6.8637e-64	139.901
BOD1	0.168121	10.9348	7.00873	6.02118e-12	3.41701e-11	16.0504
BOK	0.0981158	8.28389	1.48699	0.137502	0.198162	-6.5029
BOLA1	-0.00668825	8.63701	-0.15067	0.880283	0.915789	-7.59425
BOLA3	0.0670615	11.4593	2.09014	0.0369922	0.061369	-5.43051
BPGM	-0.241608	9.82145	-11.2152	8.19156e-27	1.45264e-25	49.8335
BPHL	0.405307	9.47386	13.0065	1.50285e-34	4.28964e-33	67.5027
BPNT1	0.0313833	9.46116	1.32872	0.184404	0.255391	-6.72483
BPTF	0.0682192	10.8298	2.30313	0.0215854	0.0376742	-4.96651
BRAF	0.113185	10.6933	4.21232	2.88368e-05	8.08517e-05	1.13947
BRAP	0.0485979	9.96107	3.10431	0.00198991	0.00421016	-2.82689
BRCA1	0.235553	8.3197	6.66519	5.6356e-11	2.96533e-10	13.8613
BRCA2	-0.105137	5.05172	-1.43362	0.15216	0.216367	-6.5805
BRCC3	-0.0621247	10.1243	-2.50334	0.0125463	0.0229217	-4.49004
BRD1	-0.046721	9.24681	-2.10377	0.0357808	0.0595534	-5.40214
BRD2	-0.00439839	11.5498	-0.171951	0.863529	0.903569	-7.59082
BRD3	0.10221	9.66877	5.59104	3.32187e-08	1.31507e-07	7.6464
BRD4	-0.168748	10.2668	-7.8103	2.2878e-14	1.60326e-13	21.521
BRD7	0.187472	10.25	12.9067	4.2267e-34	1.16908e-32	66.4763
BRD8	0.102593	9.88058	4.14498	3.84725e-05	0.000106084	0.865673
BRD9	0.112316	9.98615	5.0505	5.72761e-07	1.97372e-06	4.89308
BRF1	0.0386796	8.60129	0.922422	0.35665	0.445928	-7.18082
BRF2	0.166527	8.88926	6.65199	6.12969e-11	3.21449e-10	13.7791
BRI3	-0.0292315	11.217	-0.692732	0.488725	0.577181	-7.36596
BRI3BP	0.0311758	8.90764	1.08777	0.277098	0.361088	-7.01504
BRIP1	0.0344962	4.36697	0.481792	0.630115	0.708745	-7.48966
BRIX1	-0.0488675	9.25319	-2.16857	0.0304761	0.0515021	-5.2648
BRMS1	-0.198261	9.11416	-3.77866	0.000172124	0.000433064	-0.550064
BRMS1L	-0.140854	8.84724	-3.86819	0.000120657	0.00031083	-0.215574
BRPF1	-0.0942272	9.04601	-3.52173	0.00045867	0.00107626	-1.46823
BRPF3	-0.309396	9.58801	-9.77458	3.77712e-21	4.56246e-20	36.9243
BRSK1	0.45152	7.44399	8.96124	3.35205e-18	3.17239e-17	30.2188
BRSK2	-0.0464844	5.20472	-0.773827	0.439314	0.529072	-7.3066
BRWD1	-0.0262648	10.9682	-0.907011	0.364736	0.454493	-7.19489
BRWD3	-0.180525	8.9513	-3.36406	0.000813083	0.00182728	-2.00088
BSDC1	0.0398655	10.5391	1.90322	0.057452	0.0911085	-5.80111
BSG	0.22458	14.3213	4.32509	1.76373e-05	5.07249e-05	1.60727
BSN	0.1242	6.06366	2.99008	0.00289424	0.00595716	-3.16976
BSPRY	-0.177528	6.57126	-2.40079	0.0166389	0.0296747	-4.73896
BST1	0.334461	8.05463	8.54772	8.90958e-17	7.49739e-16	26.9837
BST2	0.27155	9.96453	4.72661	2.79905e-06	8.93836e-06	3.36731
BTAF1	0.101168	10.4211	1.72011	0.0858866	0.130659	-6.13088
BTBD1	0.0176227	13.0839	0.649808	0.516046	0.603237	-7.39473
BTBD10	0.0672224	10.6054	2.52061	0.0119527	0.0219206	-4.44711
BTBD16	-0.0303139	4.29011	-0.454977	0.649277	0.725663	-7.5022
BTBD2	-0.0413859	10.1441	-0.675163	0.499812	0.588108	-7.37796
BTBD3	-0.0478011	10.6045	-1.54319	0.12327	0.180249	-6.41811
BTBD6	-0.167253	10.3407	-5.3188	1.43762e-07	5.30493e-07	6.22763
BTBD7	-0.00388936	9.89357	-0.119706	0.904753	0.934657	-7.59844
BTBD8	0.148393	5.241	1.71608	0.0866221	0.131586	-6.13777
BTBD9	-0.0120893	9.42765	-0.425802	0.670393	0.744603	-7.51503
BTC	0.0647462	5.17394	1.09717	0.272972	0.356529	-7.0048
BTD	0.00548019	8.83448	0.213679	0.830864	0.877987	-7.58279
BTF3	-0.0100814	12.3261	-0.557309	0.577507	0.660567	-7.45047
BTF3L4	-0.131847	10.8785	-5.97979	3.68257e-09	1.61429e-08	9.78329
BTG1	0.0801655	11.8996	2.98228	0.00296795	0.00610285	-3.19271
BTG2	-0.0855238	11.8023	-1.38604	0.166208	0.233501	-6.64731
BTG3	-0.104578	8.48153	-3.3393	0.000887783	0.00198517	-2.08238
BTK	-0.200164	6.98943	-4.32268	1.78258e-05	5.12201e-05	1.59714
BTLA	0.101684	4.19477	1.61182	0.107486	0.159519	-6.31037
BTN2A1	-0.000871568	9.80434	-0.0344069	0.972563	0.980772	-7.605
BTN2A2	0.0647771	8.13533	2.05146	0.0406213	0.0667343	-5.51001
BTN3A1	0.734275	9.40429	16.7016	2.16551e-52	1.6508e-50	108.328
BTN3A2	0.538611	9.34607	12.5811	1.19475e-32	3.01144e-31	63.1597
BTN3A3	0.448388	9.29292	12.4911	2.98417e-32	7.24429e-31	62.2514
BTNL8	0.0337996	4.64398	0.520288	0.60304	0.683704	-7.47039
BTNL9	-0.11994	11.4598	-2.73323	0.00644176	0.0124263	-3.89494
BTRC	0.00298598	10.7328	0.106663	0.915089	0.941911	-7.59991
BUB1	-0.0240137	5.74908	-0.456691	0.648045	0.724675	-7.50142
BUB1B	-0.202599	5.46413	-3.04252	0.00244043	0.00509014	-3.01391
BUB3	-0.0105149	10.346	-0.585939	0.55812	0.642269	-7.43413
BUD13	0.0600981	8.85612	3.03087	0.00253517	0.00526927	-3.04875
BUD31	0.0933697	9.51744	2.38333	0.0174425	0.0309841	-4.78034
BVES	-0.307377	12.4203	-7.63766	7.91662e-14	5.29837e-13	20.3008
BYSL	-0.259837	8.60296	-6.85935	1.61046e-11	8.81908e-11	15.0869
BZW1	-0.288376	11.2798	-10.6064	2.35673e-24	3.54558e-23	44.2254
BZW2	0.0516489	13.5733	2.06577	0.0392447	0.0646255	-5.48076
C10orf55	0.145578	4.14166	2.09386	0.0366586	0.0608639	-5.42279
C10orf62	-0.194657	5.85307	-2.50371	0.0125332	0.0229012	-4.48912
C10orf67	0.040852	5.71082	0.875405	0.381676	0.471747	-7.223
C10orf71	0.664991	11.5401	12.0792	1.86371e-30	4.03815e-29	58.1498
C10orf88	-0.117044	8.84801	-5.10451	4.3577e-07	1.52264e-06	5.15664
C11orf21	0.259292	9.88715	5.63785	2.56603e-08	1.0269e-07	7.89682
C11orf24	0.081637	10.1403	2.00074	0.0458343	0.0743479	-5.61203
C11orf54	-0.184902	10.6557	-5.8797	6.56594e-09	2.7978e-08	9.22076
C11orf58	-0.106446	12.4066	-3.8961	0.000107853	0.000279109	-0.109779
C11orf65	0.572173	5.64791	10.8565	2.36413e-25	3.79413e-24	46.5024
C11orf68	0.103964	9.96159	2.52713	0.0117352	0.021566	-4.43083
C11orf71	0.216406	8.32514	4.86606	1.42938e-06	4.70763e-06	4.01273
C11orf96	-0.366872	9.16734	-5.21235	2.50614e-07	9.00596e-07	5.69055
C12orf4	0.0522647	9.90606	2.79555	0.00533376	0.0104666	-3.72483
C12orf43	-0.0403214	8.86043	-1.85383	0.0642146	0.100818	-5.89331
C12orf54	0.116869	4.35078	1.99648	0.0462972	0.0749751	-5.62049
C12orf57	0.196404	11.2745	3.00554	0.00275297	0.00569451	-3.12407
C12orf60	-0.143911	7.73158	-3.35648	0.000835293	0.00187585	-2.02588
C12orf75	0.565368	6.83986	9.27306	2.61528e-19	2.67564e-18	32.737
C12orf76	0.115517	7.74758	4.9834	8.01571e-07	2.71726e-06	4.56928
C14orf132	0.544089	8.23946	8.68632	3.00695e-17	2.63995e-16	28.0546
C14orf180	0.122719	10.6945	1.93928	0.0528982	0.0846344	-5.73228
C14orf28	0.0623009	8.73028	2.04378	0.0413773	0.067798	-5.52563
C14orf93	-0.0325853	8.03806	-1.22934	0.21939	0.296456	-6.85151
C15orf39	-0.0311707	8.70591	-0.73877	0.460313	0.549334	-7.33306
C15orf40	0.0282837	8.85003	1.13369	0.25734	0.339165	-6.96417
C15orf48	0.0312245	3.79916	0.388637	0.697672	0.769206	-7.53015
C15orf61	-0.037349	9.35692	-0.807173	0.419861	0.510167	-7.28028
C15orf62	-0.0649071	4.5038	-1.06601	0.286812	0.372195	-7.03841
C16orf46	-0.133749	5.42181	-3.25158	0.00120682	0.0026437	-2.36644
C16orf54	-0.0325236	5.97619	-0.602223	0.547235	0.632655	-7.42447
C16orf74	-0.0164989	5.84642	-0.234606	0.814589	0.864659	-7.5781
C16orf86	-0.0626451	7.2561	-0.908817	0.363783	0.453531	-7.19325
C16orf87	-0.128275	9.17393	-3.79882	0.00015899	0.000402284	-0.475399
C16orf89	1.13273	8.25774	15.3424	1.39304e-45	7.25658e-44	92.7407
C17orf58	-0.0773291	8.63943	-2.47686	0.0135069	0.0245014	-4.55529
C17orf75	0.206958	9.84251	7.25073	1.17877e-12	7.15737e-12	17.6492
C17orf80	0.0247252	9.88869	0.926679	0.354436	0.443471	-7.1769
C18orf21	-0.146357	9.10673	-4.80875	1.88794e-06	6.14981e-06	3.74534
C18orf54	0.00324862	6.93832	0.0802158	0.93609	0.957222	-7.60238
C19orf12	-0.357581	10.3445	-15.4292	5.20927e-46	2.78318e-44	93.7185
C19orf18	0.190122	7.71749	3.63157	0.00030383	0.000734858	-1.08329
C19orf25	0.00876381	8.84747	0.150804	0.880177	0.915789	-7.59423
C19orf44	0.140275	7.68896	4.5463	6.50937e-06	1.98974e-05	2.55881
C19orf47	-0.336141	10.0604	-7.4575	2.82361e-13	1.79923e-12	19.0517
C19orf53	0.0198277	11.6596	0.439845	0.660195	0.73517	-7.50896
C19orf73	0.0606746	5.82386	0.856599	0.391982	0.482623	-7.23925
C1D	0.00943463	10.0707	0.23657	0.813065	0.863473	-7.57764
C1GALT1	-0.0145623	9.92789	-0.425278	0.670774	0.744828	-7.51526
C1GALT1C1	-0.129441	9.40884	-5.58614	3.4126e-08	1.34886e-07	7.62026
C1orf105	-1.45435	7.80965	-17.0235	4.88081e-54	4.15102e-52	112.1
C1orf115	-0.243308	9.741	-8.35583	3.9195e-16	3.1492e-15	25.5238
C1orf116	-0.316044	5.9898	-5.67491	2.08891e-08	8.45986e-08	8.09644
C1orf122	0.0745882	10.0637	1.40751	0.159752	0.225411	-6.61744
C1orf127	-0.00271558	5.67604	-0.0481859	0.961583	0.974128	-7.60443
C1orf131	-0.0640966	8.15152	-2.33516	0.0198376	0.0348769	-4.89291
C1orf159	-0.0616729	7.12996	-0.949558	0.342689	0.431885	-7.15548
C1orf162	-0.810784	9.62157	-15.7121	2.07398e-47	1.16797e-45	96.9231
C1orf167	-0.227427	6.64392	-2.75474	0.00603795	0.0117197	-3.83667
C1orf174	-0.0331084	9.48568	-1.74051	0.0822414	0.125833	-6.09578
C1orf198	0.138328	11.6088	5.78828	1.10548e-08	4.59923e-08	8.7144
C1orf21	-0.0892386	11.8513	-3.90065	0.000105891	0.000274372	-0.0924587
C1orf216	-0.00167649	9.17967	-0.0672212	0.946426	0.964007	-7.60334
C1orf220	0.189855	4.78499	2.29669	0.0219526	0.0382032	-4.98119
C1orf35	0.143311	8.48185	3.00448	0.00276245	0.00571129	-3.12721
C1orf43	-0.113081	12.8815	-8.63128	4.63617e-17	4.0001e-16	27.6276
C1orf50	0.0687582	8.70514	1.97738	0.0484202	0.0780032	-5.65819
C1orf52	-0.102637	9.49403	-4.90096	1.20499e-06	4.0002e-06	4.17695
C1orf53	0.0441921	7.23447	0.92677	0.354389	0.443457	-7.17681
C1orf54	0.342621	8.65632	8.02395	4.77436e-15	3.55292e-14	23.0624
C1orf56	-0.145912	8.75446	-3.72171	0.000214971	0.00053119	-0.758925
C1orf74	-0.0860817	7.49489	-2.54233	0.011242	0.0207389	-4.39272
C1QA	-0.110126	10.2784	-1.49749	0.13475	0.194703	-6.48729
C1QB	-0.583725	11.0524	-8.07978	3.15285e-15	2.37452e-14	23.4707
C1QBP	0.0942672	11.9225	4.9094	1.15601e-06	3.84884e-06	4.21686
C1QC	-0.5019	10.367	-7.21245	1.53025e-12	9.18885e-12	17.3933
C1QL1	-0.111127	5.50145	-1.36488	0.172763	0.241301	-6.67632
C1QTNF1	-0.828999	11.3773	-12.6125	8.67312e-33	2.22195e-31	63.4776
C1QTNF2	0.990907	7.47645	17.9885	4.82033e-59	5.47853e-57	123.565
C1QTNF3	0.645791	6.9224	13.3845	2.86947e-36	9.01359e-35	71.4328
C1QTNF4	-0.103605	4.65995	-1.32515	0.185587	0.256774	-6.72956
C1QTNF6	0.168132	6.92211	3.67853	0.000253952	0.000619979	-0.915274
C1QTNF7	1.06462	7.49106	20.7728	6.19581e-74	1.69442e-71	157.684
C1R	-0.28494	11.9434	-5.27776	1.78312e-07	6.52784e-07	6.01941
C1RL	-0.380791	9.04392	-10.848	2.55648e-25	4.09233e-24	46.425
C1S	-0.0417038	12.1336	-0.883828	0.377115	0.466986	-7.2156
C2	-0.0659203	7.09852	-0.954582	0.340143	0.429412	-7.15071
C20orf203	0.162082	4.54485	2.5303	0.0116309	0.0213838	-4.42291
C20orf96	0.178614	7.68587	4.45177	1.00185e-05	2.98004e-05	2.14671
C21orf58	0.0544735	6.35487	1.48011	0.139328	0.200332	-6.51306
C21orf62	-0.00461022	4.67297	-0.0525248	0.958127	0.97165	-7.60422
C21orf91	0.321177	9.20094	7.22752	1.38109e-12	8.33317e-12	17.4939
C22orf15	-0.246961	4.67271	-2.39622	0.0168459	0.0300183	-4.74982
C22orf23	-0.000942408	5.39187	-0.0196309	0.984344	0.988932	-7.6054
C22orf39	0.157741	10.9197	7.14455	2.42445e-12	1.42829e-11	16.942
C2CD2	0.0592785	9.34299	2.08768	0.0372145	0.0616886	-5.43561
C2CD2L	-0.138238	8.97074	-5.30348	1.55822e-07	5.73472e-07	6.14974
C2CD3	0.0478148	9.11437	1.44726	0.148306	0.211609	-6.56094
C2CD4B	-0.0781622	5.95265	-0.998059	0.318621	0.406055	-7.10836
C2CD4C	-0.0255385	6.68314	-0.313667	0.753874	0.815588	-7.55645
C2orf42	0.0745595	8.70394	3.3976	0.000721173	0.00163424	-1.88953
C2orf49	0.00517912	9.92978	0.209487	0.834134	0.880549	-7.58367
C2orf68	0.0498768	9.78271	2.70925	0.0069207	0.0132948	-3.9594
C2orf69	-0.258689	9.13799	-6.57809	9.78898e-11	5.03422e-10	13.3215
C2orf73	0.177088	3.75032	3.00597	0.00274917	0.00568948	-3.12281
C2orf76	0.123783	7.84205	4.17236	3.42341e-05	9.50255e-05	0.976478
C2orf88	-0.264541	9.85166	-8.21365	1.15499e-15	8.94652e-15	24.4594
C3	-0.626155	12.6868	-9.7578	4.36374e-21	5.23566e-20	36.7816
C3AR1	-0.530099	9.12276	-9.72673	5.69883e-21	6.76988e-20	36.5177
C3orf18	0.0911009	10.328	2.88966	0.00398479	0.00801189	-3.46083
C3orf20	0.0417944	4.90205	0.595755	0.551546	0.636404	-7.42834
C3orf33	0.180352	8.06868	5.88049	6.53638e-09	2.78615e-08	9.22515
C3orf38	-0.0542144	9.26224	-1.89192	0.0589445	0.0932697	-5.82242
C3orf52	-0.218114	8.34256	-3.54699	0.000417617	0.000987899	-1.38072
C3orf62	0.025456	8.65678	0.664047	0.506895	0.594651	-7.38539
C3orf70	0.182043	7.84787	5.64807	2.42487e-08	9.74156e-08	7.95171
C4BPB	0.00570656	4.68924	0.0863292	0.931231	0.953814	-7.60187
C4orf19	-0.00342917	5.14986	-0.0427151	0.965942	0.976802	-7.60468
C4orf3	0.0934809	11.6409	4.17136	3.43812e-05	9.54126e-05	0.972406
C4orf33	0.0327389	8.10181	0.974581	0.33013	0.418673	-7.13146
C4orf36	0.300403	7.87024	6.55146	1.15752e-10	5.91874e-10	13.1577
C4orf46	0.139874	8.72609	3.64006	0.00029418	0.000712898	-1.05307
C5	-0.258577	7.16779	-6.09136	1.91423e-09	8.65208e-09	10.4203
C5AR1	-0.404613	8.82773	-7.19074	1.77355e-12	1.05838e-11	17.2486
C5orf15	-0.0356797	10.726	-1.33156	0.18347	0.254267	-6.72107
C5orf22	-0.0509769	10.4099	-1.66665	0.0960651	0.144421	-6.22094
C5orf24	-0.156156	10.762	-2.97149	0.00307273	0.00629966	-3.22435
C5orf34	-0.127358	5.61272	-3.20174	0.00143244	0.00309726	-2.52458
C5orf46	0.364962	7.99686	5.46763	6.50383e-08	2.48962e-07	6.99525
C5orf47	-0.0718934	4.73406	-1.06201	0.288623	0.374195	-7.04265
C6	0.550793	11.858	6.75033	3.26576e-11	1.75305e-10	14.395
C6orf132	-0.0371813	6.92245	-0.95514	0.339861	0.429143	-7.15018
C6orf136	0.0101077	10.2601	0.270091	0.787175	0.841709	-7.56915
C6orf141	-0.0417255	5.46899	-0.667176	0.504896	0.593197	-7.38331
C6orf163	0.148109	7.01342	3.44104	0.000616515	0.00141373	-1.74377
C6orf226	0.0343399	6.90997	0.498317	0.618428	0.69786	-7.48157
C6orf47	-0.0531577	9.58838	-2.17432	0.0300406	0.0508279	-5.25244
C6orf52	0.0459196	5.05748	0.714833	0.474968	0.563726	-7.35043
C6orf62	0.120865	11.0553	4.46447	9.45885e-06	2.82433e-05	2.20161
C6orf89	-0.0732286	11.7035	-3.52005	0.000461527	0.00108235	-1.47402
C7	-0.168338	13.4633	-3.51526	0.000469778	0.00109943	-1.49055
C7orf50	0.200358	9.75628	2.8767	0.00414998	0.00832527	-3.49769
C8G	-0.0852815	5.74289	-0.952333	0.341281	0.430544	-7.15285
C8orf33	0.0805347	10.3663	4.4238	1.13646e-05	3.35571e-05	2.02635
C8orf34	0.250384	5.01333	3.97223	7.91416e-05	0.000208345	0.182501
C8orf48	-0.0870896	6.34349	-2.37075	0.0180419	0.0319581	-4.80995
C8orf58	-0.0109798	8.10821	-0.278968	0.780358	0.83671	-7.56672
C9orf40	0.00293658	7.7822	0.0900827	0.928249	0.951695	-7.60154
C9orf43	0.0746526	5.41647	1.54433	0.122993	0.179886	-6.41636
C9orf72	-0.13529	9.67024	-3.13168	0.00181594	0.00387289	-2.74288
C9orf78	0.0385406	10.7198	2.83399	0.0047394	0.00940806	-3.61803
C9orf85	0.0845859	8.38275	4.09182	4.81697e-05	0.000130695	0.652473
CA11	-0.220569	7.93164	-5.15053	3.44569e-07	1.21896e-06	5.38318
CA12	-0.0711246	5.15864	-0.864855	0.387436	0.477921	-7.23216
CA14	-1.09647	7.74485	-12.5471	1.6889e-32	4.19774e-31	62.8162
CA2	-0.232841	9.08568	-4.82366	1.75661e-06	5.73247e-06	3.81461
CA3	0.919156	8.8133	9.95934	7.6106e-22	9.67931e-21	38.5084
CA4	0.165792	9.42752	2.97159	0.00307181	0.0062988	-3.22408
CA5B	0.293608	8.2025	7.81169	2.26475e-14	1.59067e-13	21.531
CA8	-0.115043	8.30658	-2.7061	0.00698603	0.0134059	-3.96784
CAB39	-0.113447	12.1266	-4.90459	1.18366e-06	3.93566e-06	4.19413
CAB39L	-0.169674	10.1441	-5.53448	4.52691e-08	1.7631e-07	7.34633
CABIN1	0.116595	9.99147	3.6135	0.000325374	0.000783179	-1.14741
CABLES1	0.421805	7.8273	9.38822	1.00292e-19	1.07905e-18	33.6837
CABLES2	-0.214444	8.90961	-6.97282	7.63959e-12	4.30032e-11	15.8172
CABP1	-0.211724	8.02625	-4.87035	1.39977e-06	4.61862e-06	4.03285
CABP4	-0.127416	5.70368	-2.7818	0.00556226	0.0108706	-3.76269
CABYR	-0.00681496	4.8756	-0.129036	0.897369	0.929102	-7.59728
CACHD1	0.0367204	8.47398	0.892322	0.37255	0.462203	-7.20807
CACNA1B	0.127342	4.76184	1.82088	0.0690828	0.107583	-5.95348
CACNA1C	-0.103912	11.1073	-3.32231	0.000942671	0.00209852	-2.13796
CACNA1D	0.0221268	5.23928	0.422647	0.672692	0.746494	-7.51637
CACNA1E	-0.437136	4.85373	-5.22791	2.31198e-07	8.337e-07	5.76844
CACNA1F	-0.032488	4.80926	-0.659321	0.509923	0.597027	-7.38851
CACNA1G	0.102389	5.18016	1.76102	0.0787036	0.120968	-6.06007
CACNA1H	-0.381232	8.21442	-7.10904	3.07955e-12	1.79825e-11	16.7075
CACNA2D1	0.274031	11.9569	5.44931	7.17798e-08	2.73511e-07	6.89973
CACNA2D2	0.390767	7.44503	8.56639	7.70297e-17	6.52456e-16	27.1271
CACNA2D3	-0.481505	9.53886	-8.99297	2.59357e-18	2.47329e-17	30.472
CACNA2D4	-0.251849	6.64617	-6.88021	1.40525e-11	7.73257e-11	15.2203
CACNB1	-0.176265	8.0789	-4.82451	1.7494e-06	5.71342e-06	3.81856
CACNB2	-0.302213	10.9024	-6.23512	8.11486e-10	3.81112e-09	11.2567
CACNB3	0.00550359	8.08737	0.184815	0.853432	0.896379	-7.58853
CACNB4	0.0962011	5.81779	1.79588	0.072976	0.112984	-5.99842
CACNG8	0.0240874	5.59989	0.440508	0.659716	0.734702	-7.50867
CACYBP	-0.249991	10.48	-9.99843	5.40811e-22	6.92748e-21	38.8463
CAD	0.0562967	8.53046	1.91742	0.0556213	0.088542	-5.77416
CADM1	0.17609	10.4191	4.87618	1.3605e-06	4.49734e-06	4.06022
CADM2	-0.226898	6.53263	-2.68957	0.0073375	0.014033	-4.01189
CADM3	-0.158386	7.91252	-2.9034	0.00381623	0.00769897	-3.42158
CADM4	-0.200164	8.06865	-6.96424	8.08598e-12	4.53933e-11	15.7616
CADPS	0.452739	9.48131	8.44322	2.00267e-16	1.63965e-15	26.1854
CADPS2	-0.597359	9.48958	-15.7791	9.6327e-48	5.57537e-46	97.6856
CALB2	-0.00404206	5.97694	-0.0355752	0.971632	0.980211	-7.60496
CALCA	0.0456629	4.6412	0.499531	0.617574	0.697148	-7.48096
CALCB	0.0394003	3.88919	0.478477	0.632471	0.710628	-7.49125
CALCOCO1	-0.0348554	12.2002	-1.19297	0.233313	0.312133	-6.89541
CALCOCO2	-0.464925	12.6434	-17.4004	5.55998e-56	5.1111e-54	116.551
CALCRL	-0.426825	10.5877	-6.47592	1.85641e-10	9.27238e-10	12.6962
CALD1	0.0769894	12.9381	2.28121	0.0228576	0.0396677	-5.01631
CALHM2	-0.17757	9.24462	-5.39467	9.61741e-08	3.61397e-07	6.61651
CALM1	-0.0276313	13.3101	-1.34492	0.17912	0.248901	-6.70326
CALML4	-0.14541	6.62817	-4.19047	3.16794e-05	8.8366e-05	1.05014
CALML6	0.0391223	4.45365	0.57328	0.566653	0.650413	-7.44146
CALR	0.0441327	12.6357	1.49821	0.134563	0.194506	-6.48622
CALU	-0.280532	13.078	-7.32332	7.16417e-13	4.4078e-12	18.1378
CAMK1	-0.0794798	9.01556	-2.11162	0.0350988	0.0585543	-5.38572
CAMK1D	-0.0429886	8.26128	-0.906285	0.36512	0.454862	-7.19554
CAMK2A	0.184249	8.74569	4.77096	2.26457e-06	7.31569e-06	3.57066
CAMK2B	0.338411	11.4291	8.2281	1.03553e-15	8.08126e-15	24.5669
CAMK2D	8.04808e-05	13.2111	0.0022506	0.998205	0.998524	-7.60559
CAMK2G	0.122041	9.6462	4.66334	3.77588e-06	1.18549e-05	3.08026
CAMK2N1	0.119808	9.7894	3.53454	0.000437398	0.0010306	-1.42392
CAMK4	0.168784	5.24419	2.54798	0.0110633	0.0204516	-4.3785
CAMKK1	0.0105263	7.79101	0.286639	0.77448	0.831405	-7.56455
CAMKK2	0.134249	9.76681	7.6055	9.95148e-14	6.59668e-13	20.076
CAMLG	0.0530133	10.0122	1.90777	0.0568599	0.0902797	-5.7925
CAMP	0.146445	4.54014	1.74735	0.0810486	0.124206	-6.08393
CAMSAP1	-0.0460602	9.8788	-2.1897	0.0288998	0.0490437	-5.21914
CAMTA1	0.209725	10.2149	7.19348	1.74082e-12	1.03971e-11	17.2668
CAMTA2	-0.104759	10.0383	-3.83698	0.000136675	0.000349286	-0.333028
CAND1	0.0222866	10.5365	0.942979	0.346041	0.435188	-7.16169
CAND2	0.297358	10.6086	7.76085	3.27208e-14	2.25386e-13	21.1692
CANT1	-0.0237177	9.79815	-0.955983	0.339435	0.428663	-7.14937
CANX	-0.0333814	14.0442	-1.09523	0.273821	0.357489	-7.00692
CAP1	-0.199966	12.1075	-6.66312	5.71047e-11	3.00094e-10	13.8484
CAP2	0.157769	13.0203	3.18046	0.00154018	0.00331703	-2.59138
CAPG	-0.115783	7.40352	-1.53088	0.126283	0.183856	-6.43695
CAPN1	-0.145477	10.4193	-4.93568	1.0156e-06	3.40313e-06	4.34145
CAPN10	-0.104263	8.47252	-2.04072	0.0416807	0.0682325	-5.53182
CAPN11	-0.059357	5.28719	-0.976338	0.329259	0.417612	-7.12975
CAPN12	0.0604069	6.11612	0.686428	0.492687	0.580928	-7.3703
CAPN2	-0.0325083	12.2386	-1.65747	0.0979059	0.1468	-6.23611
CAPN3	0.161603	7.1932	2.03227	0.042531	0.0695335	-5.5489
CAPN5	0.39629	7.91133	11.7417	5.17946e-29	1.03772e-27	54.8526
CAPN6	0.982616	4.81847	10.1099	2.03044e-22	2.66926e-21	39.8153
CAPN7	0.0282455	10.7141	0.876091	0.381303	0.471379	-7.2224
CAPN9	0.0240705	4.22945	0.316097	0.75203	0.813878	-7.55568
CAPNS1	0.0282525	13.4399	1.07804	0.281414	0.366064	-7.02555
CAPRIN1	0.106343	12.2788	4.50293	7.94092e-06	2.39453e-05	2.36874
CAPRIN2	0.0199288	10.2498	0.743858	0.457231	0.546543	-7.3293
CAPS	0.171986	8.13617	4.63946	4.22369e-06	1.32011e-05	2.97287
CAPS2	0.0290545	8.68506	0.554427	0.579477	0.662456	-7.45207
CAPZA1	-0.151859	10.6825	-4.60375	4.98985e-06	1.54759e-05	2.81321
CAPZA2	-0.0923985	12.6655	-2.89562	0.00391083	0.00787584	-3.44382
CAPZB	-0.0499377	12.2212	-2.87361	0.00419022	0.00840195	-3.50645
CARD10	0.147197	8.69446	3.5437	0.000422757	0.000999681	-1.39214
CARD11	0.193015	5.48504	3.29147	0.00105044	0.0023223	-2.23816
CARD14	-0.0880779	4.54264	-1.44413	0.149184	0.212668	-6.56544
CARD16	0.296429	7.37256	6.70554	4.3546e-11	2.31664e-10	14.1135
CARD6	-0.265924	8.66125	-9.76656	4.04705e-21	4.8697e-20	36.8561
CARD8	0.0485242	10.4908	1.62075	0.105555	0.157008	-6.296
CARHSP1	-0.0647353	9.68776	-1.80619	0.0713495	0.11074	-5.97997
CARM1	-0.154477	10.0597	-4.98945	7.77777e-07	2.64089e-06	4.5983
CARNS1	0.561848	9.02824	10.5637	3.47744e-24	5.16944e-23	43.8403
CARS2	0.0453887	10.3765	1.46842	0.142472	0.204382	-6.53021
CASC2	0.202068	6.29885	4.7712	2.262e-06	7.30927e-06	3.57175
CASD1	0.205484	10.4373	4.39531	1.29127e-05	3.77713e-05	1.9045
CASK	0.0548154	9.31566	2.28892	0.022403	0.0389382	-4.99885
CASKIN1	-0.127379	5.89127	-1.6611	0.097174	0.145878	-6.23012
CASKIN2	-0.186381	9.46687	-4.07535	5.16164e-05	0.000139255	0.586978
CASP1	0.4931	8.30933	15.7495	1.35305e-47	7.75957e-46	97.3478
CASP10	0.0575719	8.45833	2.11114	0.0351402	0.0586154	-5.38673
CASP12	0.175996	5.3942	3.00162	0.00278815	0.00576061	-3.13567
CASP2	-0.017956	9.40576	-0.891071	0.37322	0.462829	-7.20919
CASP3	-0.0513656	9.64128	-1.4939	0.135685	0.195859	-6.49263
CASP4	-0.0177464	9.63689	-0.580373	0.561864	0.646162	-7.43737
CASP6	-0.0851684	7.75056	-4.02079	6.47909e-05	0.000172454	0.371721
CASP7	-0.177004	9.18834	-5.97939	3.69125e-09	1.61752e-08	9.781
CASP8	-0.0339377	7.71645	-0.769883	0.441648	0.531176	-7.30963
CASP8AP2	0.0559825	9.14712	0.898074	0.369478	0.459166	-7.20294
CASP9	0.206539	9.56889	7.44125	3.16287e-13	2.00518e-12	18.9403
CASQ1	0.0100776	11.0872	0.175833	0.86048	0.901373	-7.59015
CASQ2	0.100947	15.5739	3.06071	0.00229893	0.00481428	-2.95923
CASS4	0.0808248	5.47849	1.05983	0.289615	0.375248	-7.04496
CAST	-0.0453292	13.6532	-1.52767	0.127079	0.184801	-6.44183
CASZ1	-0.0492634	10.0428	-1.45057	0.14738	0.210408	-6.55615
CAT	0.0657044	11.92	1.72284	0.0853915	0.130016	-6.12621
CATSPER1	0.0675218	4.34495	0.918903	0.358486	0.447911	-7.18405
CATSPER3	-0.0564045	5.70211	-1.17775	0.239324	0.318708	-6.9134
CATSPERB	-0.836013	5.20748	-12.7483	2.16198e-33	5.73866e-32	64.8563
CATSPERG	0.108509	5.97619	2.96431	0.00314439	0.00643285	-3.24537
CAV1	-0.171587	14.0319	-5.80077	1.02999e-08	4.29661e-08	8.78312
CAV2	-0.123392	12.9367	-4.13913	3.94408e-05	0.000108419	0.842085
CAV3	-0.0179717	9.92701	-0.357255	0.721017	0.788088	-7.54184
CBFA2T2	0.254764	9.23072	9.75797	4.35736e-21	5.23302e-20	36.783
CBFA2T3	-0.0975638	8.53634	-3.01102	0.00270442	0.00560614	-3.10782
CBFB	-0.238382	10.5285	-5.55644	4.01563e-08	1.57279e-07	7.46249
CBL	-0.0699172	9.5446	-1.59304	0.111637	0.165052	-6.34032
CBLB	-0.352458	11.6759	-9.77665	3.71035e-21	4.48615e-20	36.9419
CBLL1	-0.0486974	10.5041	-1.75288	0.0800922	0.122891	-6.07429
CBLN1	-0.127117	7.64316	-2.04437	0.0413184	0.0677281	-5.52443
CBLN3	0.187407	6.71789	4.15899	3.62451e-05	0.000100296	0.92228
CBR1	-0.109471	9.21122	-2.67613	0.00763513	0.0145288	-4.04755
CBR3	0.107822	7.8865	1.81138	0.0705421	0.109637	-5.97064
CBR4	0.00944667	10.3159	0.322953	0.746834	0.809725	-7.5535
CBS	-0.692706	8.55512	-12.5926	1.06265e-32	2.69882e-31	63.276
CBX1	0.0458978	10.6605	2.24856	0.0248739	0.0428397	-5.08962
CBX2	-0.0852903	7.26934	-2.64779	0.00829806	0.0156924	-4.1221
CBX3	-0.116008	11.1367	-5.99259	3.41801e-09	1.502e-08	9.85585
CBX4	-0.0982279	8.99502	-2.47984	0.0133959	0.024314	-4.54799
CBX5	0.0303624	11.844	1.77961	0.0756054	0.116683	-6.02735
CBX6	0.00391642	10.226	0.124456	0.900993	0.931774	-7.59786
CBX7	0.232429	11.5842	7.96055	7.62768e-15	5.57668e-14	22.6014
CBX8	0.0194462	7.37219	0.458885	0.64647	0.723301	-7.50042
CBY1	0.309413	10.1079	11.0561	3.67239e-26	6.2296e-25	48.347
CC2D1A	-0.0287997	8.96285	-0.749023	0.454114	0.543603	-7.32545
CC2D1B	-0.12118	9.57207	-5.91235	5.4421e-09	2.33966e-08	9.40332
CC2D2A	0.397791	8.47592	13.4126	2.13395e-36	6.75409e-35	71.7269
CC2D2B	-0.0915945	4.36146	-1.2505	0.211567	0.287251	-6.82536
CCAR1	-0.102081	11.0846	-3.69494	0.000238417	0.000585022	-0.856071
CCBE1	0.246724	6.87319	3.01565	0.00266404	0.00552611	-3.09407
CCDC102A	0.0192382	7.58546	0.377792	0.705708	0.775355	-7.5343
CCDC102B	0.327853	7.97596	7.80102	2.447e-14	1.71098e-13	21.4549
CCDC106	-0.0365214	8.2882	-0.591352	0.55449	0.638915	-7.43095
CCDC107	-0.118077	10.3951	-2.38743	0.0172508	0.0306915	-4.77065
CCDC110	0.0667532	5.61129	1.36527	0.172641	0.241184	-6.67579
CCDC112	-0.0346405	8.23897	-0.86372	0.38806	0.478585	-7.23314
CCDC113	0.745899	8.31683	18.5467	5.57321e-62	7.91775e-60	130.293
CCDC115	0.290731	9.27024	12.7956	1.32978e-33	3.56758e-32	65.3386
CCDC116	-0.00566235	5.18545	-0.103215	0.917824	0.943716	-7.60027
CCDC117	-0.0921778	9.3844	-3.05361	0.00235322	0.00491727	-2.9806
CCDC12	-0.0153152	9.87408	-0.292091	0.77031	0.82828	-7.56298
CCDC120	0.06829	6.67595	2.43442	0.0151834	0.0273115	-4.65848
CCDC121	0.0146387	8.11987	0.331602	0.740297	0.8041	-7.55067
CCDC122	0.0786393	7.27679	1.39289	0.164129	0.23084	-6.63784
CCDC124	-0.104703	9.98514	-1.38174	0.167524	0.235087	-6.65324
CCDC125	0.355395	8.47726	11.8484	1.82176e-29	3.70335e-28	55.8887
CCDC126	-0.218067	8.45591	-4.61812	4.66672e-06	1.45205e-05	2.87732
CCDC127	0.0487597	9.99136	2.35559	0.0187887	0.0331775	-4.84545
CCDC13	-0.108168	6.4409	-2.71452	0.00681282	0.0130997	-3.94529
CCDC134	-0.0552632	6.86175	-1.41132	0.158627	0.224111	-6.6121
CCDC136	0.0856265	7.95518	1.82222	0.0688805	0.107319	-5.95107
CCDC137	-0.0499414	8.41445	-1.12571	0.260704	0.34287	-6.97317
CCDC138	-0.0486934	5.62586	-1.14255	0.253644	0.335055	-6.95412
CCDC14	0.108545	9.36115	2.7929	0.00537719	0.0105386	-3.73215
CCDC141	0.308492	11.4027	4.85717	1.49273e-06	4.90848e-06	3.97104
CCDC142	-0.0550922	7.1362	-1.59047	0.112214	0.165847	-6.34439
CCDC146	0.158914	8.90513	3.23723	0.00126817	0.00276696	-2.41223
CCDC148	-0.00730953	4.60858	-0.129921	0.896669	0.92873	-7.59716
CCDC149	-0.0780642	8.89065	-4.05745	5.56293e-05	0.000149436	0.516053
CCDC15	0.0401067	5.13473	0.832141	0.405634	0.496062	-7.25986
CCDC150	0.00467275	5.48657	0.112562	0.910413	0.93844	-7.59926
CCDC153	0.0692618	5.80813	1.16488	0.244492	0.324795	-6.92843
CCDC154	0.059398	5.98243	0.870915	0.384121	0.474253	-7.22691
CCDC157	-0.0309013	6.3565	-0.665131	0.506202	0.594173	-7.38467
CCDC158	0.132229	4.567	2.00026	0.0458872	0.0744076	-5.613
CCDC159	0.321012	9.23418	6.93181	1.00149e-11	5.58708e-11	15.552
CCDC17	-0.0483526	6.99525	-1.09728	0.272925	0.356504	-7.00468
CCDC18	-0.0720245	7.1025	-1.61003	0.107875	0.160078	-6.31323
CCDC22	0.0656625	8.69652	1.49745	0.134759	0.194703	-6.48734
CCDC24	0.0537502	6.22317	1.15154	0.249934	0.330899	-6.94385
CCDC25	-0.0179926	10.491	-1.02271	0.306823	0.393708	-7.08351
CCDC28A	0.322688	9.24178	10.752	6.2054e-25	9.61337e-24	45.5467
CCDC28B	-0.0849058	7.83117	-1.34103	0.180378	0.250513	-6.70846
CCDC3	0.889466	9.66814	18.0475	2.36671e-59	2.76529e-57	124.273
CCDC30	0.159342	6.45475	4.07543	5.16001e-05	0.000139255	0.587278
CCDC34	0.0866345	7.38608	2.0256	0.0432128	0.070519	-5.56235
CCDC38	0.152502	4.35477	2.39155	0.0170598	0.030369	-4.76089
CCDC40	0.0181872	7.91845	0.499357	0.617696	0.697223	-7.48105
CCDC43	0.0181034	10.3733	0.983594	0.32568	0.413744	-7.12266
CCDC47	-0.184788	11.6227	-8.95539	3.51406e-18	3.31568e-17	30.1723
CCDC50	-0.0657208	11.5438	-2.65233	0.0081884	0.0155014	-4.1102
CCDC51	0.00831241	8.85143	0.325789	0.744689	0.807748	-7.55258
CCDC57	-0.00948419	8.22623	-0.321963	0.747584	0.810185	-7.55381
CCDC59	-0.00176433	9.77854	-0.0806728	0.935727	0.956929	-7.60234
CCDC6	-0.365699	10.772	-11.8616	1.59995e-29	3.26839e-28	56.0175
CCDC61	0.0755563	7.56643	1.3164	0.188501	0.260114	-6.74106
CCDC62	0.0714146	5.46282	1.37414	0.169872	0.23798	-6.66368
CCDC65	0.0848964	4.17946	1.5399	0.124071	0.181228	-6.42317
CCDC66	0.00228858	9.23469	0.0692396	0.94482	0.962999	-7.6032
CCDC68	-0.483343	8.77953	-7.60832	9.75445e-14	6.47293e-13	20.0957
CCDC69	-0.440091	12.0181	-15.3426	1.39046e-45	7.25658e-44	92.7425
CCDC71	0.0911474	8.85178	2.81455	0.00503198	0.00993522	-3.67221
CCDC77	-0.040686	7.80624	-1.48225	0.138758	0.199695	-6.5099
CCDC78	0.0105399	5.0236	0.149921	0.880873	0.916196	-7.59437
CCDC8	0.299995	9.97884	8.57235	7.35257e-17	6.24893e-16	27.173
CCDC80	1.01194	12.1321	15.0859	2.51119e-44	1.21686e-42	89.8662
CCDC81	0.077235	5.29192	1.62923	0.103748	0.154595	-6.28229
CCDC82	0.0227387	9.50103	0.630163	0.528809	0.616048	-7.40728
CCDC85A	-0.192022	6.60165	-2.09465	0.0365877	0.0607705	-5.42114
CCDC85B	-0.0739852	8.12476	-0.649806	0.516047	0.603237	-7.39473
CCDC85C	-0.209895	9.38779	-6.56279	1.0779e-10	5.52743e-10	13.2274
CCDC86	-0.174613	8.71822	-5.08192	4.88696e-07	1.69713e-06	5.0461
CCDC87	0.110579	4.65938	1.95884	0.0505573	0.08118	-5.69442
CCDC88A	0.0700914	9.94881	1.85467	0.0640943	0.100667	-5.89176
CCDC88B	-0.0817218	7.86418	-1.21553	0.224603	0.302359	-6.86833
CCDC88C	0.16723	7.65791	4.70573	3.09092e-06	9.82026e-06	3.27216
CCDC89	0.100951	5.5822	2.2283	0.0262009	0.0449271	-5.13458
CCDC9	-0.00882025	8.63901	-0.242362	0.808576	0.859739	-7.57625
CCDC90B	0.148638	9.79088	6.97126	7.71925e-12	4.34321e-11	15.807
CCDC91	0.0882157	10.9571	2.60835	0.00930664	0.0174571	-4.22457
CCDC92	-0.0901015	11.2461	-2.90917	0.00374739	0.0075723	-3.40504
CCDC93	0.102399	11.4165	2.59794	0.00959048	0.0179518	-4.25136
CCDC96	-0.0514466	5.54193	-1.10686	0.268762	0.351913	-6.99415
CCDC97	0.0304224	9.46905	1.26283	0.207102	0.2822	-6.80991
CCHCR1	0.0986078	8.39194	2.60575	0.00937681	0.0175755	-4.23127
CCL11	-0.355555	7.7834	-4.42319	1.1396e-05	3.36418e-05	2.02372
CCL13	0.127387	6.57066	1.46026	0.1447	0.207056	-6.54211
CCL19	-0.237887	5.88042	-1.95402	0.0511257	0.08204	-5.70378
CCL2	-0.826788	10.2384	-8.6087	5.53398e-17	4.75177e-16	27.4531
CCL21	0.560011	8.96112	5.55983	3.94198e-08	1.5454e-07	7.48044
CCL22	0.0486146	4.64909	0.609901	0.54214	0.627868	-7.41982
CCL24	0.326287	4.74306	3.95433	8.51557e-05	0.000223096	0.11329
CCL26	0.146372	4.39673	1.90529	0.0571825	0.0907343	-5.7972
CCL28	0.0185524	5.36358	0.368019	0.712979	0.781283	-7.53794
CCL8	0.193406	5.9393	2.36904	0.0181247	0.0320956	-4.81396
CCM2	-0.14142	9.65041	-3.70298	0.000231135	0.000568382	-0.826971
CCNA1	0.139549	5.04254	1.96396	0.0499593	0.080323	-5.68445
CCNA2	-0.042169	6.70368	-0.880857	0.37872	0.468788	-7.21822
CCNB1	-0.0627154	6.78372	-1.82824	0.0679704	0.106035	-5.94014
CCNB1IP1	-0.088362	10.9758	-3.69197	0.000241159	0.000591286	-0.866799
CCNB2	-0.0649959	4.92582	-0.837889	0.4024	0.492734	-7.25507
CCNB3	-0.00889663	4.97593	-0.150811	0.880171	0.915789	-7.59423
CCNC	-0.143569	10.2055	-4.86959	1.40499e-06	4.63462e-06	4.02927
CCND1	0.465502	11.2677	16.4552	3.86802e-51	2.77919e-49	105.462
CCND2	0.5293	12.9592	18.4634	1.535e-61	2.0635e-59	129.285
CCND3	-0.208629	10.7316	-5.66356	2.22506e-08	8.9648e-08	8.03516
CCNDBP1	0.093709	11.152	5.87478	6.7538e-09	2.87002e-08	9.19333
CCNE1	-0.262637	6.87471	-6.62497	7.27753e-11	3.78625e-10	13.6113
CCNE2	-0.235784	6.45517	-4.05483	5.62413e-05	0.000151016	0.50569
CCNF	-0.137777	6.18097	-3.70689	0.000227667	0.000560958	-0.812786
CCNG1	-0.515771	12.1184	-16.2619	3.67e-50	2.50723e-48	103.224
CCNG2	0.278304	9.295	6.10944	1.71997e-09	7.82784e-09	10.5246
CCNH	-0.0690919	10.034	-3.33794	0.000892054	0.00199365	-2.08683
CCNI	0.126162	13.5499	6.13499	1.47789e-09	6.77544e-09	10.6723
CCNJ	-0.12862	8.1616	-2.54927	0.011023	0.020384	-4.37525
CCNJL	-0.21264	8.32345	-5.12716	3.88298e-07	1.36439e-06	5.2679
CCNK	-0.0631645	10.1937	-4.28895	2.06721e-05	5.89648e-05	1.45608
CCNL1	-0.109194	10.7262	-3.28451	0.00107631	0.00237698	-2.26067
CCNL2	0.137414	11.2236	4.97121	8.51664e-07	2.8746e-06	4.51091
CCNT1	0.0807753	10.2539	2.77718	0.00564104	0.0110143	-3.77538
CCNT2	0.0578895	10.6588	1.59184	0.111906	0.165411	-6.34221
CCNY	-0.0176799	11.4831	-1.42967	0.15329	0.217727	-6.58613
CCNYL1	-0.258833	9.00232	-6.56412	1.06892e-10	5.48366e-10	13.2355
CCPG1	0.108733	9.97368	3.40902	0.000692157	0.00157276	-1.85138
CCR1	-0.866548	7.94616	-15.2266	5.15585e-45	2.58869e-43	91.4398
CCR10	-0.0896638	5.97631	-1.20211	0.229759	0.308202	-6.88451
CCR2	-0.156481	6.37446	-2.38981	0.0171401	0.030499	-4.76501
CCR4	0.105384	4.46062	1.36922	0.171403	0.239739	-6.6704
CCR5	-0.00525451	6.24611	-0.0870642	0.930647	0.953525	-7.60181
CCR7	0.313759	4.81186	4.08736	4.90807e-05	0.000132959	0.634716
CCRL2	-0.00649237	6.82457	-0.167262	0.867216	0.906364	-7.59162
CCS	0.197141	9.41249	3.7103	0.000224685	0.000554375	-0.800412
CCT2	-0.440432	11.5171	-14.5114	1.49841e-41	6.2863e-40	83.5144
CCT4	0.0245682	11.7008	1.05073	0.293772	0.379376	-7.05454
CCT5	-0.141086	11.8709	-6.18366	1.10544e-09	5.12237e-09	10.9553
CCT6A	-0.143446	11.8506	-7.86743	1.50969e-14	1.07118e-13	21.9298
CCT6B	-0.051064	7.27619	-1.17307	0.241196	0.320858	-6.91889
CCT7	-0.060364	12.6429	-3.60221	0.000339553	0.000815737	-1.18732
CCT8	-0.0566081	11.1185	-2.9641	0.00314649	0.00643609	-3.24597
CCZ1	-0.046548	9.70647	-1.58966	0.112396	0.166077	-6.34566
CD101	-0.14073	6.01813	-3.51594	0.000468596	0.00109687	-1.4882
CD109	-0.690141	9.68362	-16.785	8.1216e-53	6.46727e-51	109.304
CD14	-0.507795	10.2002	-6.08021	2.04444e-09	9.20736e-09	10.3562
CD151	0.141661	12.9601	3.00246	0.00278059	0.0057469	-3.13319
CD163	-1.94818	11.1561	-27.2539	9.69305e-110	3.02956e-106	239.734
CD163L1	0.429585	7.72588	7.57168	1.26483e-13	8.32258e-13	19.8404
CD164	-0.305806	12.6646	-7.06509	4.13504e-12	2.38274e-11	16.4187
CD177	-0.78868	5.02873	-7.14449	2.42542e-12	1.42829e-11	16.9416
CD180	-0.555457	6.35249	-9.4898	4.27486e-20	4.72958e-19	34.5262
CD1C	0.85156	6.20084	10.1818	1.07527e-22	1.44084e-21	40.4442
CD1D	0.0389398	7.95558	0.849747	0.395778	0.486196	-7.24508
CD1E	0.429289	4.85713	5.36073	1.15188e-07	4.29361e-07	6.44195
CD2	0.568478	6.27188	8.1307	2.15518e-15	1.63694e-14	23.8452
CD200	0.236183	7.10967	3.77448	0.000174973	0.000439084	-0.565502
CD200R1	0.142838	5.86878	2.47205	0.0136882	0.0247976	-4.56707
CD209	-0.0674091	8.13849	-1.29238	0.196683	0.269826	-6.77229
CD22	0.117123	4.91977	1.79266	0.073491	0.113725	-6.00417
CD226	0.117353	5.46269	1.79716	0.0727736	0.112713	-5.99615
CD244	0.172391	4.82978	2.95209	0.00326979	0.00666865	-3.281
CD247	0.461478	6.07867	8.22674	1.04621e-15	8.14937e-15	24.5568
CD248	-0.286486	8.71269	-3.81674	0.000148112	0.000376515	-0.408705
CD27	0.28477	5.01479	3.57648	0.000374041	0.000892756	-1.27777
CD274	-0.28014	9.76457	-6.47168	1.906e-10	9.51632e-10	12.6705
CD276	-0.230597	9.6402	-6.35834	3.83733e-10	1.86525e-09	11.9873
CD28	0.0159793	6.44151	0.296392	0.767025	0.826169	-7.56171
CD2AP	-0.166999	10.1557	-3.81213	0.000150846	0.000383307	-0.425916
CD2BP2	0.00536443	10.5043	0.178075	0.858719	0.90042	-7.58975
CD300A	0.00238756	7.11651	0.0482354	0.961543	0.974128	-7.60443
CD300C	-0.364549	6.04724	-5.6752	2.08562e-08	8.44925e-08	8.09797
CD300LB	-0.00461639	5.2029	-0.0721786	0.942482	0.961164	-7.60299
CD300LF	0.114426	5.64665	1.76523	0.0779929	0.120024	-6.05269
CD300LG	-0.411726	9.85535	-8.78317	1.39652e-17	1.25969e-16	28.811
CD320	-0.0888593	9.31489	-1.36191	0.173697	0.242362	-6.68035
CD33	-0.420883	7.68987	-10.095	2.31653e-22	3.03259e-21	39.6849
CD34	0.0930079	12.239	2.81246	0.00506442	0.0099898	-3.67802
CD36	-0.129073	14.6033	-3.24187	0.001248	0.00272676	-2.39743
CD37	0.00479145	7.46731	0.0856091	0.931803	0.954244	-7.60193
CD38	-0.981837	8.56943	-15.9232	1.84186e-48	1.13433e-46	99.3305
CD3D	0.594707	5.71928	7.93508	9.19933e-15	6.67111e-14	22.417
CD3E	0.687926	6.26758	9.5898	1.83441e-20	2.0925e-19	35.3622
CD3G	0.440201	4.9135	6.25329	7.27213e-10	3.4451e-09	11.3636
CD4	0.0776413	8.63439	1.69287	0.0909579	0.137537	-6.17712
CD40	-0.0147321	8.31589	-0.588043	0.556707	0.641116	-7.4329
CD40LG	0.0975139	4.09644	1.36699	0.172099	0.240535	-6.67344
CD44	0.14181	10.496	2.7302	0.0065007	0.0125303	-3.90313
CD46	0.0471628	12.232	1.17294	0.241249	0.320895	-6.91904
CD47	0.244259	11.4411	11.2715	4.80238e-27	8.6512e-26	50.3627
CD48	0.621127	6.87495	10.1808	1.08486e-22	1.45213e-21	40.4354
CD5	0.27907	5.24796	4.10873	4.48571e-05	0.000122259	0.720021
CD52	0.4547	8.01538	6.83417	1.8977e-11	1.03242e-10	14.9262
CD53	-0.659906	9.57329	-12.665	5.0751e-33	1.32185e-31	64.0094
CD55	-0.163149	11.737	-6.60851	8.07763e-11	4.19031e-10	13.5093
CD58	-0.140292	10.7836	-5.33105	1.34772e-07	4.98792e-07	6.29007
CD59	-0.362706	14.1601	-20.3656	1.00701e-71	2.42109e-69	152.617
CD5L	-0.186235	5.45908	-2.11399	0.0348957	0.058262	-5.38077
CD6	0.359714	5.8599	5.47389	6.28788e-08	2.41509e-07	7.02795
CD63	-0.138595	13.2512	-4.14531	3.84192e-05	0.00010596	0.866988
CD69	0.208337	5.7468	2.41987	0.0157988	0.0283015	-4.69344
CD7	-0.00744736	5.42581	-0.0875349	0.930273	0.953301	-7.60177
CD72	0.0558623	6.37709	0.952069	0.341415	0.43067	-7.1531
CD74	0.628404	12.6297	12.6618	5.24742e-33	1.36389e-31	63.9762
CD79B	-0.100206	7.74073	-1.74564	0.0813453	0.124584	-6.08689
CD80	0.0222469	4.26742	0.348591	0.727509	0.793658	-7.5449
CD81	0.13811	13.8285	3.52443	0.000454106	0.00106735	-1.4589
CD82	-0.307498	9.76518	-8.38585	3.11411e-16	2.52318e-15	25.7504
CD83	0.577684	7.42513	11.4249	1.10984e-27	2.08337e-26	51.8145
CD84	-0.145369	7.85163	-2.48924	0.0130501	0.0237485	-4.52488
CD86	-0.243741	7.48183	-4.97762	8.24955e-07	2.79047e-06	4.54159
CD8A	0.301467	6.60247	4.87964	1.33766e-06	4.42302e-06	4.07649
CD8B	0.0426754	4.55258	0.644418	0.519531	0.606686	-7.39821
CD9	-0.00629349	11.1576	-0.198043	0.843073	0.887438	-7.586
CD93	-0.094436	11.6182	-2.75911	0.00595874	0.0115785	-3.82477
CD96	0.512613	5.68939	7.45833	2.80723e-13	1.7897e-12	19.0574
CD99L2	0.0248371	11.2653	1.04849	0.294801	0.380548	-7.05688
CDA	-0.367582	7.08686	-6.45351	2.13378e-10	1.05985e-09	12.5602
CDADC1	-0.142942	8.97993	-6.82607	2.00036e-11	1.08732e-10	14.8747
CDAN1	0.0490584	8.39683	1.90707	0.0569512	0.0904017	-5.79383
CDC123	-0.0717159	11.2238	-4.22869	2.68699e-05	7.56081e-05	1.20662
CDC14A	-0.029597	8.16217	-0.630045	0.528886	0.616048	-7.40735
CDC14B	0.122986	9.83124	3.31574	0.000964735	0.00214382	-2.15939
CDC16	0.0572068	10.9702	3.6263	0.000309971	0.00074812	-1.10202
CDC20	-0.110123	5.83627	-1.79977	0.0723599	0.112113	-5.99148
CDC23	0.0494386	10.0716	2.25426	0.0245111	0.0422732	-5.0769
CDC25A	0.053968	6.17567	1.14891	0.251016	0.33205	-6.94686
CDC25B	-0.14042	9.10921	-4.37441	1.41748e-05	4.12892e-05	1.81556
CDC26	-0.173671	9.83613	-6.37538	3.45628e-10	1.68593e-09	12.0894
CDC27	-0.0670425	11.3726	-2.56813	0.0104466	0.019409	-4.3275
CDC34	0.0220314	10.3964	0.436469	0.662641	0.737369	-7.51044
CDC37	0.0284481	11.779	0.817476	0.413955	0.504265	-7.27193
CDC37L1	-0.275187	11.1355	-7.82817	2.0094e-14	1.41769e-13	21.6486
CDC40	-0.00486669	9.8088	-0.117775	0.906283	0.935851	-7.59866
CDC42	-0.0509082	11.7323	-2.88743	0.00401275	0.0080629	-3.46718
CDC42BPA	-0.0294179	11.2371	-1.03886	0.299256	0.385463	-7.06691
CDC42BPB	0.0551188	11.1789	1.81678	0.0697097	0.108491	-5.9609
CDC42BPG	-0.0176997	5.37167	-0.37265	0.70953	0.778551	-7.53623
CDC42EP1	-0.010186	9.02424	-0.163019	0.870554	0.908486	-7.59232
CDC42EP2	-0.214209	8.85084	-3.58655	0.000360167	0.000861453	-1.24244
CDC42EP3	0.143901	12.2728	5.46909	6.45293e-08	2.47392e-07	7.00286
CDC42EP4	-0.469299	10.2472	-14.9389	1.30364e-43	6.10418e-42	88.2292
CDC42EP5	0.0291351	7.47181	0.427708	0.669005	0.74359	-7.51422
CDC42SE1	0.0509959	10.8954	1.78708	0.0743894	0.114953	-6.01411
CDC42SE2	-0.0875407	10.1301	-3.52907	0.000446373	0.00105095	-1.44287
CDC45	-0.299787	4.74455	-4.04737	5.80181e-05	0.000155419	0.476236
CDC5L	0.0388306	11.0525	1.58262	0.113992	0.168177	-6.35677
CDC6	-0.125866	5.96744	-2.86018	0.00436957	0.00873354	-3.54445
CDC7	-0.315788	6.52469	-5.32793	1.37003e-07	5.066e-07	6.27419
CDC73	0.0263569	11.1901	0.769871	0.441656	0.531176	-7.30964
CDCA2	-0.373677	7.81864	-5.55144	4.12702e-08	1.61389e-07	7.43597
CDCA3	-0.0885916	5.82498	-1.63857	0.101786	0.151967	-6.26711
CDCA4	-0.0163424	7.43704	-0.601483	0.547728	0.633049	-7.42492
CDCA5	-0.107541	6.24277	-2.21706	0.0269637	0.0460897	-5.15937
CDCA7	-0.125572	6.20474	-2.48054	0.0133697	0.0242807	-4.54627
CDCA7L	0.18125	10.1923	4.6674	3.70454e-06	1.16455e-05	3.09854
CDCA8	-0.218952	5.55677	-4.49942	8.06909e-06	2.43142e-05	2.35344
CDCP1	-0.448221	5.86067	-7.983	6.46369e-15	4.75068e-14	22.7643
CDH11	0.223959	9.20307	3.61538	0.000323063	0.000778066	-1.14074
CDH13	-0.171881	12.5482	-4.14046	3.92186e-05	0.000107879	0.847446
CDH16	-0.13633	4.14542	-1.69865	0.0898621	0.136061	-6.16737
CDH17	0.00395098	4.49315	0.053501	0.957349	0.971299	-7.60416
CDH19	-0.447995	11.1142	-9.07562	1.32516e-18	1.29431e-17	31.1348
CDH2	0.128296	14.0119	4.0799	5.06407e-05	0.00013685	0.605063
CDH20	0.0662153	4.27317	0.851473	0.39482	0.485315	-7.24362
CDH22	-0.138696	5.45445	-2.09658	0.0364159	0.0605174	-5.41714
CDH24	0.058652	7.10555	1.32557	0.185446	0.256636	-6.729
CDH26	-0.295534	6.38427	-7.18396	1.85693e-12	1.10707e-11	17.2035
CDH5	0.0524402	11.7159	1.76317	0.0783404	0.120463	-6.0563
CDH6	0.341882	8.23967	9.94235	8.82631e-22	1.11124e-20	38.3618
CDH8	-0.0438892	4.35288	-0.640615	0.521998	0.609174	-7.40065
CDHR1	0.00492238	5.70157	0.1015	0.919185	0.944726	-7.60045
CDHR3	-0.0319166	7.18298	-0.38305	0.701807	0.772335	-7.5323
CDIPT	0.132148	11.3502	3.5173	0.000466253	0.00109241	-1.48353
CDK1	-0.229791	6.25617	-4.19122	3.15766e-05	8.80988e-05	1.05323
CDK10	0.113564	9.3993	2.62158	0.0089566	0.0168511	-4.19035
CDK12	-0.0296593	10.0563	-0.972764	0.331031	0.419561	-7.13323
CDK13	-0.0272861	10.548	-1.01638	0.309827	0.396892	-7.08995
CDK14	-0.0025541	9.99412	-0.0684185	0.945474	0.963298	-7.60326
CDK15	0.121931	5.28518	2.23899	0.0254932	0.0438158	-5.11091
CDK16	-0.103345	11.8885	-4.32531	1.76202e-05	5.06874e-05	1.6082
CDK17	-0.116287	10.0298	-2.45666	0.0142831	0.0258232	-4.60461
CDK18	0.0759305	11.6866	1.87123	0.0617617	0.0972474	-5.86111
CDK19	-0.0279831	9.18265	-1.03597	0.300602	0.386918	-7.0699
CDK2	-0.442789	8.68068	-13.2528	1.14802e-35	3.52643e-34	70.0561
CDK20	-0.0602294	7.09043	-1.97193	0.0490406	0.0789576	-5.66888
CDK2AP1	-0.155965	11.6668	-3.45202	0.000592381	0.0013621	-1.70661
CDK2AP2	-0.180305	10.0912	-2.81742	0.00498787	0.00986058	-3.66425
CDK4	0.196531	11.4178	7.79778	2.50515e-14	1.74969e-13	21.4318
CDK5	0.0954062	8.48736	2.20846	0.0275595	0.0470438	-5.17822
CDK5R1	-0.0539814	6.73553	-1.16227	0.24555	0.325888	-6.93146
CDK5RAP1	0.014758	9.57664	0.683718	0.494397	0.582613	-7.37215
CDK5RAP2	-0.0262414	10.5843	-1.28191	0.200329	0.274048	-6.78571
CDK5RAP3	0.265104	10.7033	7.90798	1.12229e-14	8.08228e-14	22.2215
CDK6	0.0328835	9.95678	1.03237	0.302282	0.388679	-7.07361
CDK7	-0.0302439	9.19347	-1.51508	0.130237	0.188918	-6.46091
CDK8	0.0115732	9.79911	0.421862	0.673265	0.74693	-7.5167
CDK9	0.00120012	10.5032	0.0386039	0.969218	0.978913	-7.60485
CDKAL1	0.0159122	8.8195	0.478816	0.63223	0.710421	-7.49108
CDKL1	-0.0267383	6.24744	-0.49364	0.621727	0.701076	-7.48389
CDKL2	0.0653358	4.22963	0.971713	0.331554	0.420053	-7.13425
CDKL3	0.176029	5.99018	4.67028	3.65457e-06	1.15e-05	3.11156
CDKL5	-0.0347015	7.31375	-0.290824	0.771278	0.828926	-7.56335
CDKN1A	-0.498252	10.9383	-10.2118	8.23625e-23	1.11802e-21	40.708
CDKN1B	0.21265	10.8764	7.87798	1.3977e-14	9.94538e-14	22.0056
CDKN1C	0.011165	9.63805	0.209724	0.833949	0.880439	-7.58362
CDKN2A	0.0490547	4.96148	0.80264	0.422475	0.512795	-7.28393
CDKN2AIP	0.0874927	9.42658	3.06941	0.00223396	0.00468764	-2.93297
CDKN2AIPNL	-0.0710992	8.95988	-2.01176	0.0446563	0.0726093	-5.59008
CDKN2B	-0.111042	7.23638	-2.40884	0.0162798	0.0290923	-4.7198
CDKN2C	-0.0633475	8.66397	-1.96914	0.0493606	0.079432	-5.67434
CDKN2D	-0.149231	8.125	-3.4782	0.000538392	0.00124742	-1.61763
CDKN3	-0.374136	6.8373	-9.19157	5.1258e-19	5.13483e-18	32.0725
CDNF	-0.0620572	7.23522	-1.20445	0.228853	0.307238	-6.8817
CDO1	0.122711	8.86113	2.42822	0.0154426	0.027731	-4.67338
CDON	0.0872502	8.44646	2.23337	0.0258632	0.0443906	-5.12337
CDR2L	-0.135381	8.99546	-3.74125	0.000199249	0.000494739	-0.687602
CDS1	-0.0584266	6.38621	-1.00255	0.316452	0.40362	-7.10388
CDS2	0.0664679	12.2896	2.08811	0.0371753	0.0616459	-5.43471
CDT1	-0.00591858	4.76038	-0.0732848	0.941602	0.960658	-7.60291
CDV3	-0.196895	12.4708	-8.79689	1.2521e-17	1.13445e-16	28.9186
CDYL	-0.143789	9.69137	-6.07034	2.16702e-09	9.73135e-09	10.2995
CDYL2	-0.308512	7.94139	-8.45184	1.8738e-16	1.5412e-15	26.2509
CEACAM1	-0.139943	7.63108	-3.22564	0.00131977	0.00287251	-2.44903
CEACAM19	-0.360264	8.59159	-6.93574	9.75899e-12	5.45648e-11	15.5774
CEACAM21	0.0604796	5.46653	1.11725	0.264299	0.347013	-6.98263
CEACAM3	0.2372	5.27368	3.2204	0.00134375	0.00292166	-2.46564
CEACAM4	-0.146685	5.7559	-2.08807	0.0371789	0.0616459	-5.43479
CEBPB	-0.410693	10.7423	-7.54149	1.5655e-13	1.0199e-12	19.6309
CEBPD	-0.545744	10.3837	-8.19228	1.35701e-15	1.04334e-14	24.3007
CEBPG	-0.300938	10.1814	-13.4862	9.78594e-37	3.18604e-35	72.501
CEBPZ	-0.0736959	10.0537	-3.55681	0.000402599	0.000955446	-1.34651
CECR2	-0.342419	8.45627	-5.26303	1.92586e-07	7.02367e-07	5.94499
CEL	-0.265836	5.98787	-4.91855	1.10511e-06	3.68823e-06	4.26018
CELF1	-0.0219669	11.7184	-1.13095	0.25849	0.340352	-6.96727
CELF2	0.0477434	11.5987	1.73221	0.0837088	0.127766	-6.11011
CELF4	0.0118481	4.80175	0.211432	0.832617	0.879467	-7.58326
CELSR1	0.0780268	8.65056	2.29645	0.0219664	0.0382218	-4.98174
CELSR2	-0.108992	8.48342	-3.12808	0.00183796	0.00391184	-2.75396
CELSR3	-0.0418393	5.79739	-1.11952	0.26333	0.345996	-6.98009
CEND1	-0.026823	5.35007	-0.322694	0.74703	0.809725	-7.55358
CENPA	0.97418	7.50979	8.5867	6.57284e-17	5.61296e-16	27.2835
CENPB	-0.0163595	10.0863	-0.369763	0.711679	0.780406	-7.5373
CENPE	-0.148444	5.35562	-2.48656	0.0131479	0.0239126	-4.53148
CENPF	-0.12183	6.11603	-1.91427	0.0560232	0.0891096	-5.78016
CENPH	-0.0337128	7.02919	-1.18625	0.235956	0.31513	-6.90339
CENPI	-0.20185	5.36329	-3.87392	0.000117918	0.00030415	-0.193928
CENPJ	-0.0863096	8.35267	-3.18155	0.00153446	0.00330584	-2.58796
CENPK	-0.283446	5.39701	-4.10245	4.60608e-05	0.00012524	0.694914
CENPL	-0.223847	6.75519	-5.07063	5.17428e-07	1.79243e-06	4.99101
CENPM	-0.102062	4.69411	-1.21804	0.223651	0.301334	-6.8653
CENPN	-0.211583	8.51058	-5.3498	1.22053e-07	4.53599e-07	6.38595
CENPO	-0.188066	7.57592	-5.87783	6.63697e-09	2.82422e-08	9.2103
CENPQ	-0.233745	7.88712	-5.39946	9.37457e-08	3.52802e-07	6.64126
CENPT	0.0253183	9.44558	0.693392	0.48831	0.576855	-7.3655
CENPV	-0.503924	7.92894	-10.0944	2.32816e-22	3.04463e-21	39.6799
CENPW	-0.0274445	5.06595	-0.517715	0.604833	0.685488	-7.47173
CEP120	0.03564	9.83722	1.20194	0.229824	0.308256	-6.88471
CEP135	-0.114226	7.81391	-2.23941	0.0254658	0.0437748	-5.10998
CEP152	-0.199676	6.96197	-5.0529	5.65889e-07	1.95219e-06	4.90471
CEP164	0.140996	8.47002	6.18469	1.09866e-09	5.09285e-09	10.9613
CEP192	0.0540604	10.1572	1.33495	0.182358	0.252866	-6.71656
CEP250	-0.000369274	8.37755	-0.0161633	0.987109	0.990914	-7.60546
CEP290	0.22736	8.98672	6.73777	3.54079e-11	1.89499e-10	14.3159
CEP350	-0.0654463	10.9566	-2.0213	0.0436575	0.0711646	-5.57099
CEP55	-0.435275	5.05754	-5.14357	3.57064e-07	1.2596e-06	5.34881
CEP57	0.182016	10.1513	6.82049	2.07424e-11	1.127e-10	14.8392
CEP57L1	-0.0967926	7.92839	-3.28393	0.0010785	0.00238053	-2.26254
CEP63	-0.0189711	10.0656	-1.12455	0.261193	0.343441	-6.97447
CEP68	0.14268	10.2814	4.8842	1.30818e-06	4.32897e-06	4.09792
CEP70	-0.135444	9.64821	-5.86331	7.21257e-09	3.05356e-08	9.12943
CEP72	0.0527189	6.25241	1.3236	0.186102	0.257372	-6.7316
CEP76	-0.14562	7.77361	-3.89962	0.000106331	0.000275457	-0.0963787
CEP78	0.133416	8.1624	4.94117	9.88437e-07	3.31654e-06	4.36754
CEP97	-0.053559	8.67126	-1.22271	0.221881	0.299336	-6.85961
CEPT1	0.0127784	9.61517	0.425411	0.670678	0.744787	-7.5152
CERCAM	0.562065	8.65808	10.0782	2.68497e-22	3.49661e-21	39.5389
CERK	-0.110921	11.9633	-5.11497	4.13189e-07	1.44819e-06	5.20796
CES1P1	0.164611	5.73334	1.9199	0.0553069	0.0881049	-5.76944
CES2	-0.296414	11.5885	-7.52086	1.81048e-13	1.16975e-12	19.4882
CES3	-0.108881	6.07459	-2.18972	0.0288981	0.0490437	-5.21909
CES4A	-0.320681	8.72176	-5.95628	4.22157e-09	1.83576e-08	9.65038
CETN2	0.260073	11.032	10.3295	2.88233e-23	4.04431e-22	41.7469
CETN3	0.260893	9.1204	9.61122	1.52907e-20	1.75219e-19	35.5421
CETP	0.0676263	5.06781	0.858638	0.390856	0.481569	-7.2375
CFB	-0.0533353	6.10108	-0.767245	0.443214	0.532743	-7.31166
CFD	-0.0869519	10.8621	-0.954858	0.340004	0.42928	-7.15045
CFDP1	0.110803	9.76832	3.27367	0.00111775	0.00246152	-2.29559
CFH	0.496866	11.5626	8.3674	3.5872e-16	2.89523e-15	25.6111
CFI	-0.0210271	9.30002	-0.579029	0.56277	0.646887	-7.43815
CFL1	-0.160717	12.5805	-4.51694	7.4484e-06	2.25581e-05	2.42995
CFL2	-0.12029	14.0732	-3.2636	0.00115757	0.0025443	-2.32796
CFLAR	-0.114197	12.9695	-3.70323	0.000230908	0.000567934	-0.826047
CFP	-0.185495	6.78277	-2.82704	0.00484217	0.00958619	-3.63744
CFTR	-0.719914	3.97831	-8.50608	1.23149e-16	1.02504e-15	26.6646
CGGBP1	-0.094399	11.5444	-3.28182	0.00108646	0.00239601	-2.26935
CGN	0.0939511	4.35577	1.46044	0.144652	0.207009	-6.54185
CGREF1	-0.0113729	5.61245	-0.198528	0.842694	0.887114	-7.58591
CGRRF1	-0.175261	8.99401	-7.10729	3.11594e-12	1.81865e-11	16.696
CH25H	0.0976455	6.01691	1.00398	0.315763	0.402987	-7.10245
CHAC1	0.138818	6.82429	1.8129	0.0703069	0.109298	-5.9679
CHAC2	-1.01739	7.19453	-18.4927	1.07488e-61	1.49312e-59	129.64
CHADL	-0.0516023	7.91275	-0.592212	0.553914	0.638567	-7.43044
CHAF1A	-0.106245	7.94767	-3.5932	0.000351278	0.000841641	-1.21907
CHAF1B	-0.170852	6.32001	-4.20394	2.98976e-05	8.36382e-05	1.10514
CHCHD1	-0.0882501	10.0073	-2.16876	0.0304616	0.0514915	-5.26439
CHCHD10	0.0318228	12.5965	0.595836	0.551492	0.636404	-7.42829
CHCHD2	0.0816121	12.0976	2.65449	0.00813668	0.0154093	-4.10452
CHCHD3	-0.0120366	12.5464	-0.531674	0.595133	0.676592	-7.46441
CHCHD4	-0.0983922	9.74028	-3.78118	0.000170431	0.000429236	-0.540767
CHCHD5	0.00412831	8.30256	0.0643788	0.948688	0.96549	-7.60352
CHCHD6	0.15351	8.38416	3.07959	0.00216002	0.00454241	-2.90213
CHCHD7	0.0144796	9.85438	0.590339	0.555168	0.639579	-7.43155
CHD1	-0.225812	9.84016	-5.58884	3.36242e-08	1.32944e-07	7.63463
CHD1L	-0.0696782	9.1386	-2.945	0.00334463	0.00680908	-3.30161
CHD2	0.0776575	10.994	2.50655	0.0124339	0.022733	-4.48208
CHD3	0.179548	9.71612	6.13515	1.4765e-09	6.77153e-09	10.6733
CHD4	0.00324365	12.1167	0.179271	0.85778	0.899662	-7.58954
CHD5	0.378619	5.16044	5.22647	2.32938e-07	8.39249e-07	5.7612
CHD6	0.16281	10.3692	4.04251	5.92027e-05	0.000158423	0.457097
CHD7	-0.0200075	9.6693	-0.66697	0.505028	0.59324	-7.38345
CHD8	0.040135	10.1741	1.66138	0.097119	0.145813	-6.22967
CHD9	-0.0300591	10.0477	-0.724138	0.469241	0.55839	-7.34375
CHDH	-1.11379	7.62548	-19.8256	8.30875e-69	1.76061e-66	145.934
CHEK1	-0.379695	6.08972	-9.52686	3.12668e-20	3.50581e-19	34.8352
CHEK2	-0.0975482	6.55435	-2.46451	0.0139772	0.0252957	-4.58551
CHERP	0.107403	9.55043	3.09273	0.002068	0.0043643	-2.86221
CHFR	-0.132925	9.368	-6.07412	2.11931e-09	9.52737e-09	10.3212
CHGB	-0.428954	8.02947	-6.24507	7.64216e-10	3.60809e-09	11.3152
CHI3L1	-0.693338	6.53747	-5.57829	3.56285e-08	1.40558e-07	7.57849
CHI3L2	-0.228594	6.73527	-2.41369	0.0160666	0.0287442	-4.70822
CHIC1	-0.0565683	9.56319	-1.69142	0.0912351	0.137873	-6.17956
CHIC2	-0.193412	8.92562	-6.27047	6.55433e-10	3.11568e-09	11.465
CHID1	0.150651	10.1072	3.58656	0.00036016	0.000861453	-1.24242
CHIT1	0.127229	4.79871	1.20093	0.230216	0.308716	-6.88592
CHKA	0.0625721	9.6223	1.9032	0.0574548	0.0911085	-5.80115
CHL1	-0.965624	8.16364	-12.9358	3.12727e-34	8.74658e-33	66.7753
CHM	-0.00796844	9.29494	-0.174885	0.861224	0.901761	-7.59032
CHML	-0.0413742	8.7658	-0.879964	0.379203	0.469293	-7.219
CHMP1A	0.0301742	10.1778	0.766342	0.443751	0.533183	-7.31235
CHMP1B	-0.138908	10.8003	-5.22713	2.32138e-07	8.36606e-07	5.76452
CHMP2A	0.106548	12.4593	2.6397	0.00849647	0.0160433	-4.14323
CHMP2B	-0.043344	10.7753	-1.88444	0.0599499	0.0945852	-5.83645
CHMP4B	-0.111093	11.8656	-3.8041	0.000155709	0.000394782	-0.455779
CHMP4C	-0.356244	7.63296	-6.95234	8.74677e-12	4.90368e-11	15.6846
CHMP5	0.204169	11.2887	8.97882	2.9082e-18	2.76279e-17	30.359
CHMP6	0.0457997	9.20982	0.858441	0.390965	0.481656	-7.23767
CHMP7	-0.114773	10.306	-6.17508	1.16364e-09	5.38013e-09	10.9053
CHN1	0.288823	10.0875	11.1435	1.61406e-26	2.81045e-25	49.1615
CHN2	-0.275919	10.4253	-6.26117	6.93353e-10	3.28968e-09	11.4101
CHODL	0.148883	5.71867	2.8153	0.00502037	0.00991617	-3.67012
CHORDC1	-0.183891	10.3865	-3.73377	0.000205137	0.000508752	-0.714955
CHPF	0.0715705	10.7102	1.02448	0.30599	0.392882	-7.08171
CHPF2	-0.00165125	9.63181	-0.0530889	0.957677	0.971352	-7.60419
CHPT1	-0.398928	12.5791	-15.3608	1.1321e-45	5.94686e-44	92.9468
CHRAC1	-0.326875	9.9777	-15.1337	1.46829e-44	7.19866e-43	90.3996
CHRD	0.0508429	8.17816	1.3466	0.178577	0.248261	-6.701
CHRDL1	0.963551	8.72737	10.4275	1.1941e-23	1.70419e-22	42.6191
CHRDL2	-0.687688	7.11461	-7.09221	3.44818e-12	2.00414e-11	16.5967
CHRM2	-0.0249089	11.0571	-0.387194	0.698739	0.770047	-7.53071
CHRM3	0.0243889	4.74228	0.396002	0.692233	0.764109	-7.52727
CHRNA1	-0.0114825	5.56609	-0.143436	0.88599	0.920522	-7.59532
CHRNA10	-0.0701613	5.76655	-1.4287	0.153571	0.218026	-6.58752
CHRNA3	0.91874	5.35175	9.93178	9.67841e-22	1.21485e-20	38.2707
CHRNA5	-0.318177	6.93685	-5.3619	1.14475e-07	4.2683e-07	6.44796
CHRNB1	-0.0538701	8.82439	-1.84168	0.0659757	0.103246	-5.91562
CHRNE	0.310741	6.04755	4.33973	1.6533e-05	4.7787e-05	1.66887
CHST1	-0.198371	7.16021	-3.55084	0.00041167	0.000975123	-1.36732
CHST10	0.0438364	9.15372	1.46573	0.143206	0.2052	-6.53415
CHST11	0.095481	8.94235	2.47465	0.01359	0.0246414	-4.56071
CHST12	0.0386829	8.37678	0.754848	0.450613	0.540234	-7.32108
CHST14	0.214396	8.81642	9.31589	1.83288e-19	1.92237e-18	33.0881
CHST15	0.000956215	8.41559	0.024165	0.980728	0.986727	-7.6053
CHST2	-0.21673	7.95458	-4.73264	2.71982e-06	8.70315e-06	3.39486
CHST3	-0.158099	10.2168	-4.96064	8.97553e-07	3.02377e-06	4.46038
CHST5	0.152197	4.62937	2.36843	0.0181545	0.0321439	-4.8154
CHST6	0.340409	5.17785	4.32965	1.72859e-05	4.97944e-05	1.62645
[truncated: 10,503 more rows]

## Sheet: Male
id	logFC	AveExpr	t	P.Value	adj.P.Val	B
A1BG	0.0400716	4.53273	0.518907	0.604131	0.689863	-7.25603
A2M	-0.0896105	14.3126	-2.74006	0.00643596	0.014628	-3.67768
A4GALT	-0.236241	10.0119	-3.04066	0.00252621	0.00632565	-2.82879
AAAS	0.236817	10.5434	5.15155	4.18116e-07	2.16348e-06	5.41541
AACS	-0.178895	9.48728	-5.53133	5.96625e-08	3.4867e-07	7.29806
AADAT	0.144754	7.9204	2.38117	0.0177553	0.0361529	-4.57978
AAGAB	-0.0743239	9.87408	-2.57732	0.0103376	0.0223506	-4.10186
AAK1	0.0908013	10.9025	1.90824	0.0571223	0.0995497	-5.58053
AAMP	0.00394136	11.243	0.119238	0.90515	0.931188	-7.38337
AARS2	0.145998	8.71757	4.41455	1.3249e-05	5.34259e-05	2.09811
AASDH	0.0462282	8.91258	1.40712	0.160217	0.236808	-6.40414
AASDHPPT	-0.00562778	10.7159	-0.119929	0.904604	0.930844	-7.38328
AASS	-0.512787	10.5836	-6.42464	4.00631e-10	3.12951e-09	12.1652
AATK	-0.201968	7.21727	-2.35446	0.0190637	0.0384305	-4.64203
ABAT	0.45817	10.1956	6.44878	3.47181e-10	2.74271e-09	12.3049
ABCA1	-0.0618387	9.94877	-0.78833	0.431001	0.527943	-7.08033
ABCA11P	-0.0532412	6.94363	-0.939009	0.348329	0.446318	-6.95059
ABCA2	0.172584	9.53863	3.16169	0.00169605	0.00443644	-2.46326
ABCA3	0.10529	8.62424	2.14362	0.0327052	0.0617088	-5.10938
ABCA4	0.0835628	4.94144	1.40923	0.159594	0.236119	-6.40119
ABCA5	-0.049928	10.3078	-1.06663	0.286824	0.381369	-6.82309
ABCA6	0.0352431	10.9726	0.531437	0.59543	0.682534	-7.24946
ABCA7	-0.198004	7.70335	-2.95012	0.00337551	0.00821974	-3.09334
ABCA8	0.357125	11.7146	5.98671	5.00623e-09	3.38049e-08	9.70415
ABCA9	0.0653866	11.1109	0.928245	0.353876	0.451439	-6.96061
ABCB1	-0.480069	8.10428	-6.13208	2.19811e-09	1.55628e-08	10.5054
ABCB10	-0.0950371	9.84116	-1.5987	0.110729	0.174818	-6.11827
ABCB4	0.393769	8.53482	6.99996	1.18503e-11	1.11763e-10	15.6074
ABCB6	-0.422533	7.10153	-8.36069	1.23087e-15	1.83942e-14	24.6168
ABCB7	0.0106664	11.0447	0.412505	0.680204	0.756412	-7.3055
ABCB8	-0.0106521	9.25144	-0.227845	0.819891	0.867945	-7.36454
ABCB9	-0.151022	7.50662	-2.70137	0.00721826	0.0161863	-3.78078
ABCC1	-0.186136	10.3485	-7.75642	8.31394e-14	1.02519e-12	20.4729
ABCC10	-0.102957	8.97039	-3.06818	0.00230994	0.00584847	-2.74686
ABCC11	0.0546488	4.23779	0.659027	0.510282	0.60501	-7.17367
ABCC12	0.202262	3.99994	2.1275	0.0340297	0.0637669	-5.14335
ABCC2	-0.180913	5.26092	-2.20456	0.028091	0.0540341	-4.97869
ABCC3	-0.244558	6.28583	-2.99661	0.00291133	0.00717289	-2.95845
ABCC4	-0.21031	8.46003	-3.00957	0.00279275	0.00691016	-2.92048
ABCC5	0.0435717	11.4264	0.932826	0.351509	0.449475	-6.95636
ABCC8	0.0556097	7.53822	0.676981	0.498835	0.594683	-7.1617
ABCC9	-0.0310453	11.8188	-0.573436	0.566693	0.657701	-7.2263
ABCD1	-0.197056	8.83656	-3.03944	0.00253616	0.00634825	-2.83238
ABCD2	-0.123493	9.63918	-1.39099	0.165052	0.242499	-6.42657
ABCD3	-0.204287	11.5164	-4.62803	5.09143e-06	2.19707e-05	3.01227
ABCD4	0.151373	9.65315	4.31811	2.01628e-05	7.85549e-05	1.69786
ABCE1	-0.199199	10.8014	-4.51088	8.64461e-06	3.59681e-05	2.50583
ABCF1	-0.0570058	11.2019	-1.92961	0.0544083	0.0955228	-5.53997
ABCF2	-0.0836867	10.6357	-3.60196	0.000358271	0.00108423	-1.02022
ABCF3	-0.0385574	10.8171	-1.15676	0.248107	0.338789	-6.72334
ABCG1	-0.19817	8.8591	-3.68267	0.000264658	0.000825611	-0.736624
ABCG2	1.11029	7.98887	16.0596	1.48685e-44	3.21801e-42	90.5608
ABCG4	-0.133868	6.89068	-2.15916	0.0314702	0.0597016	-5.07638
ABHD1	0.386682	7.61386	6.10429	2.57565e-09	1.80425e-08	10.351
ABHD10	0.165859	11.0037	4.19378	3.42573e-05	0.000127757	1.19373
ABHD11	0.407522	9.51659	7.12034	5.51565e-12	5.42193e-11	16.3566
ABHD12	-0.0466543	10.0823	-1.031	0.303204	0.39838	-6.86031
ABHD13	-0.0720505	9.96269	-1.40791	0.159986	0.236494	-6.40305
ABHD14B	0.157916	9.28329	2.96685	0.00320126	0.00783188	-3.04505
ABHD15	-0.28479	8.68666	-7.57289	2.86264e-13	3.29073e-12	19.2585
ABHD2	-0.172742	12.1201	-3.1216	0.001938	0.00499133	-2.58583
ABHD3	-0.213921	8.34823	-3.99318	7.8439e-05	0.000273361	0.408615
ABHD4	-0.0573807	9.52123	-1.85426	0.0644864	0.110226	-5.68103
ABHD5	-0.452945	10.1699	-7.56951	2.92793e-13	3.35656e-12	19.2364
ABHD6	-0.363917	8.61385	-9.24447	1.79991e-18	3.66196e-17	31.0517
ABHD8	-0.290443	7.54481	-3.25209	0.00124924	0.00336589	-2.18142
ABI1	0.0455569	10.4286	1.08614	0.278115	0.371995	-6.80218
ABI2	0.211393	11.6945	6.33991	6.60007e-10	5.02125e-09	11.6781
ABI3	-0.150185	8.23077	-2.38197	0.0177175	0.0360817	-4.57791
ABI3BP	0.636065	11.1209	8.48073	5.19856e-16	8.15719e-15	25.4656
ABL1	-0.152396	10.6443	-3.46235	0.000597142	0.00172996	-1.49692
ABL2	-0.0846585	9.5013	-2.33334	0.0201574	0.0404082	-4.69076
ABLIM1	-0.0922582	14.9349	-2.28943	0.0226085	0.0447289	-4.79072
ABLIM2	-0.262667	9.10582	-4.93487	1.20779e-06	5.84253e-06	4.39338
ABLIM3	-0.170371	12.6067	-4.70479	3.57753e-06	1.58913e-05	3.35041
ABO	0.229277	6.23362	2.22586	0.0266166	0.0515455	-4.93216
ABR	0.00966411	11.9866	0.274447	0.783892	0.841042	-7.35285
ABRA	-0.377543	10.3883	-3.99269	7.85935e-05	0.000273747	0.406754
ABT1	-0.0304494	9.11298	-0.82046	0.412474	0.509575	-7.05455
ABTB1	0.00989154	9.79214	0.16505	0.868994	0.904067	-7.37686
ABTB2	0.0618308	9.37969	1.12501	0.261303	0.353578	-6.75939
ACAA1	0.0197535	10.7635	0.488836	0.625243	0.708301	-7.27115
ACAA2	-0.185645	12.1206	-5.13924	4.44525e-07	2.28881e-06	5.35632
ACACB	-0.314385	12.2702	-6.20645	1.43421e-09	1.04067e-08	10.9214
ACAD10	0.404603	9.88412	10.1797	1.17712e-21	3.30568e-20	38.2944
ACAD8	0.183271	11.0995	6.25559	1.0793e-09	7.96497e-09	11.1985
ACAD9	0.0470721	10.1737	1.60069	0.110286	0.174185	-6.11511
ACADL	-0.060924	6.73728	-0.777083	0.437599	0.534044	-7.08911
ACADM	0.0901467	13.9782	1.45566	0.146323	0.219528	-6.33513
ACADS	-0.12939	10.6838	-1.4738	0.141374	0.21343	-6.30874
ACADSB	0.255277	11.7784	4.97751	9.83097e-07	4.81687e-06	4.59147
ACADVL	-0.179889	14.4536	-5.05884	6.61254e-07	3.32029e-06	4.97342
ACAN	0.0355097	5.74894	0.391982	0.695294	0.768739	-7.31374
ACAP1	-0.0290622	7.16829	-0.369211	0.712178	0.782972	-7.32239
ACAP2	0.0726985	10.0583	1.01572	0.310417	0.405903	-6.87589
ACAP3	-0.0478544	9.67881	-0.687637	0.492106	0.587932	-7.15445
ACAT1	0.0633288	13.4173	1.65923	0.097904	0.157583	-6.02046
ACAT2	-0.225133	8.27317	-6.01666	4.23079e-09	2.88323e-08	9.8679
ACBD3	0.169031	11.1293	3.74681	0.000207241	0.000661959	-0.507113
ACBD4	0.21242	8.47301	3.9043	0.000112019	0.000377597	0.0720625
ACBD5	-0.0510905	11.5108	-1.04988	0.294446	0.38899	-6.84074
ACBD6	0.0240605	7.8626	0.602515	0.547195	0.639838	-7.20924
ACCS	0.273672	8.87358	4.42715	1.25349e-05	5.07092e-05	2.15097
ACD	0.032431	8.14301	0.512649	0.608498	0.693776	-7.25925
ACE	0.791889	7.30821	9.16917	3.1894e-18	6.35502e-17	30.4872
ACE2	0.100514	11.1094	1.36434	0.173277	0.252367	-6.46306
ACER3	-0.233057	9.68808	-5.6379	3.38742e-08	2.05223e-07	7.84678
ACHE	0.0157099	5.71025	0.230519	0.817814	0.866623	-7.36393
ACIN1	0.0581998	11.2353	2.65513	0.00826518	0.0183032	-3.90217
ACLY	-0.231312	10.5535	-7.11719	5.62792e-12	5.52363e-11	16.3368
ACO1	0.0192699	11.9818	0.598486	0.549877	0.642263	-7.21165
ACO2	0.161946	14.1707	4.57903	6.36182e-06	2.70345e-05	2.79904
ACOT11	0.0451333	10.0318	0.783554	0.433796	0.530357	-7.08407
ACOT13	-0.11477	11.7554	-2.82338	0.00500521	0.0116763	-3.45086
ACOT4	0.133262	6.15134	2.22924	0.0263889	0.051152	-4.92474
ACOT7	-0.180916	8.30585	-2.72127	0.00680583	0.0153658	-3.72793
ACOT8	-0.0339276	9.49226	-0.572141	0.567569	0.658414	-7.22704
ACOT9	0.0442576	12.0392	1.77712	0.0763582	0.12726	-5.81972
ACOX1	-0.00799705	11.3711	-0.299159	0.764984	0.826336	-7.34577
ACOX2	0.318926	10.2253	7.09949	6.30121e-12	6.15558e-11	16.2261
ACOX3	0.0174673	9.40897	0.448431	0.654101	0.733693	-7.29006
ACP1	-0.127604	11.5458	-6.25911	1.05747e-09	7.80849e-09	11.2184
ACP2	-0.178538	9.98931	-3.97151	8.56079e-05	0.000295636	0.325948
ACP5	-0.0555237	6.9103	-0.530335	0.596193	0.68316	-7.25004
ACP6	0.153871	9.16546	3.03415	0.00258002	0.00644774	-2.84807
ACR	-0.324565	5.43077	-3.76615	0.000192374	0.000619357	-0.437167
ACRBP	-0.210982	6.26363	-3.90859	0.000110122	0.000371602	0.0881751
ACSBG1	-0.205017	5.06924	-1.18702	0.235969	0.325544	-6.68804
ACSF2	0.116211	9.32726	1.78794	0.0745922	0.124854	-5.80061
ACSF3	0.0545723	8.91098	1.34835	0.178359	0.258658	-6.48463
ACSL1	-0.354291	13.6012	-6.36669	5.63998e-10	4.3355e-09	11.8314
ACSL3	0.0212934	11.446	0.613849	0.539687	0.633148	-7.20236
ACSL4	0.000903016	10.8274	0.0147781	0.988217	0.99209	-7.39036
ACSL5	-0.252217	9.71795	-6.87727	2.55833e-11	2.32379e-10	14.854
ACSL6	0.0926696	6.93074	1.28203	0.200624	0.285137	-6.57136
ACSM1	0.0414849	5.09042	0.633984	0.526477	0.620842	-7.18982
ACSM3	-0.361597	8.41445	-3.98592	8.07754e-05	0.000280568	0.380866
ACSM5	-0.197499	7.10792	-1.51484	0.130653	0.200401	-6.24783
ACSS1	-0.0733022	11.523	-1.39457	0.163969	0.241161	-6.42162
ACSS2	-0.133961	11.9472	-4.52022	8.29063e-06	3.45985e-05	2.54579
ACSS3	-0.27715	10.9231	-7.52567	3.92148e-13	4.44281e-12	18.9495
ACTA1	0.196866	15.9923	2.82075	0.00504554	0.0117595	-3.45812
ACTA2	0.16816	11.6601	2.52007	0.0121469	0.0257743	-4.24513
ACTB	-0.143145	14.5127	-2.88029	0.00420086	0.00997228	-3.29217
ACTC1	0.0770211	16.6259	2.50307	0.0127359	0.0269285	-4.28708
ACTG2	-0.470557	8.47101	-3.99433	7.80748e-05	0.00027217	0.413016
ACTL6A	-0.044437	9.79303	-1.18771	0.235697	0.325263	-6.68722
ACTN1	0.0368896	12.065	0.780251	0.435734	0.53219	-7.08665
ACTN2	0.170697	15.811	5.33275	1.67434e-07	9.2468e-07	6.29931
ACTN4	0.0894455	12.1464	1.88123	0.0607145	0.104994	-5.63118
ACTR10	0.0210906	11.9022	0.98477	0.325371	0.421853	-6.90673
ACTR1A	-0.0765915	12.2825	-2.93967	0.00348876	0.00844637	-3.12338
ACTR1B	0.0619597	11.0807	1.81635	0.0701135	0.118441	-5.7499
ACTR2	-0.0388896	12.4477	-0.767099	0.443504	0.539871	-7.09679
ACTR3	-0.209429	12.1588	-5.37715	1.3328e-07	7.47907e-07	6.51994
ACTR3B	0.0308139	8.84981	0.926072	0.355003	0.452652	-6.96262
ACTR3C	-0.154698	6.83465	-2.8111	0.00519601	0.0120699	-3.48469
ACTR5	0.018215	8.23798	0.525493	0.59955	0.686443	-7.25259
ACTR6	0.0417952	9.01704	0.946839	0.34433	0.441915	-6.94323
ACTR8	0.122188	10.2602	4.47924	9.95428e-06	4.10905e-05	2.37105
ACVR1	-0.0559834	10.1878	-1.45887	0.145437	0.218434	-6.33048
ACVR1B	-0.151475	9.06138	-3.7532	0.000202212	0.000647706	-0.484032
ACVR1C	-0.0717418	6.26484	-0.56853	0.570015	0.660519	-7.2291
ACVR2A	0.0587205	9.3048	1.693	0.0912846	0.148461	-5.96434
ACVR2B	0.197018	8.38186	4.5102	8.67112e-06	3.60665e-05	2.5029
ACVRL1	-0.480485	10.352	-9.02711	9.31219e-18	1.77384e-16	29.4301
ACY1	-0.00347952	6.52936	-0.0642677	0.948791	0.963373	-7.3884
ACYP1	0.093404	8.79668	2.28819	0.0226813	0.0448517	-4.79351
ADA	-0.48354	8.99906	-10.0162	4.36616e-21	1.16862e-19	36.9987
ADAD2	-0.0840847	5.73261	-0.755755	0.45027	0.546797	-7.10541
ADAL	0.12021	10.6618	3.05952	0.00237609	0.00599299	-2.77272
ADAM10	-0.0157881	11.5846	-0.389152	0.697384	0.770622	-7.31484
ADAM11	-0.722834	8.45754	-7.33307	1.39538e-12	1.47567e-11	17.704
ADAM12	0.0745234	6.08547	0.609795	0.542366	0.635876	-7.20483
ADAM15	-0.386501	10.8389	-7.76397	7.89853e-14	9.77813e-13	20.5233
ADAM17	-0.0673499	9.9466	-2.3313	0.0202657	0.0405994	-4.69544
ADAM18	0.339757	4.44572	2.75884	0.00608456	0.0138973	-3.62713
ADAM19	0.703387	9.9715	8.05989	1.02938e-14	1.40914e-13	22.5267
ADAM20	0.478925	5.06766	6.45584	3.32923e-10	2.63671e-09	12.3459
ADAM21	0.200323	5.03998	2.3795	0.0178349	0.0362796	-4.5837
ADAM22	0.417582	7.27362	5.97452	5.36041e-09	3.60607e-08	9.63765
ADAM23	-0.101149	11.8968	-2.17574	0.0301979	0.0576101	-5.04094
ADAM28	0.0694373	7.26254	0.961062	0.337139	0.434687	-6.92971
ADAM32	-0.149807	7.21161	-2.14335	0.032727	0.0617407	-5.10995
ADAM33	0.22691	9.49021	3.78421	0.000179406	0.000581785	-0.371558
ADAM8	-0.0224992	6.94044	-0.262707	0.792921	0.847975	-7.356
ADAM9	-0.286803	12.1867	-4.24612	2.74486e-05	0.00010412	1.40432
ADAMTS1	-0.430753	11.4458	-5.60897	3.95333e-08	2.37332e-07	7.69696
ADAMTS10	0.162203	8.50521	3.03812	0.00254704	0.00637293	-2.8363
ADAMTS12	-0.12939	7.62475	-2.07506	0.0386612	0.0713487	-5.25213
ADAMTS13	0.137552	7.647	2.22471	0.0266947	0.0516558	-4.93469
ADAMTS14	0.323255	6.34235	3.43345	0.000662387	0.00189732	-1.59341
ADAMTS15	-0.796315	9.44733	-15.0987	1.37096e-40	1.97813e-38	81.5003
ADAMTS17	0.0176426	6.49146	0.328662	0.742594	0.808481	-7.33652
ADAMTS19	0.00102809	4.74836	0.0114607	0.990862	0.994109	-7.3904
ADAMTS2	-0.444339	8.9066	-6.21518	1.36372e-09	9.92967e-09	10.9705
ADAMTS3	-0.000331639	6.00653	-0.00410547	0.996726	0.997919	-7.39046
ADAMTS4	-1.54435	9.19522	-14.6121	1.32772e-38	1.57235e-36	76.9624
ADAMTS5	-0.762227	9.28387	-9.23109	1.99282e-18	4.03483e-17	30.9512
ADAMTS6	0.228072	7.00553	3.04283	0.00250853	0.00628785	-2.82236
ADAMTS7	-0.143467	8.82643	-1.86459	0.0630181	0.108128	-5.662
ADAMTS8	-0.071899	6.24804	-0.939354	0.348153	0.446138	-6.95027
ADAMTS9	-1.1328	10.5446	-18.2347	1.15647e-53	5.58352e-51	111.381
ADAMTSL1	0.60482	6.66211	7.3949	9.30768e-13	1.0055e-11	18.1013
ADAMTSL2	0.303839	7.42171	3.55576	0.000425046	0.00126797	-1.17995
ADAMTSL3	0.392553	9.4922	4.76756	2.67138e-06	1.21104e-05	3.6306
ADAMTSL4	-0.271504	9.63928	-4.68626	3.89732e-06	1.71841e-05	3.26834
ADAMTSL5	0.346726	9.61332	5.50509	6.8496e-08	3.98069e-07	7.1643
ADAP1	-0.140815	6.72366	-1.17116	0.242275	0.332453	-6.70665
ADAP2	-0.175172	8.79786	-3.60692	0.000351731	0.00106713	-1.00299
ADAR	0.102324	11.6483	3.34246	0.000913847	0.00253011	-1.89218
ADARB1	-0.0105465	9.76573	-0.411956	0.680607	0.75659	-7.30572
ADAT1	-0.00522345	9.05923	-0.105973	0.91566	0.938462	-7.38486
ADAT2	-0.105049	7.97796	-2.56148	0.0108124	0.023253	-4.14182
ADCK1	-0.15595	9.05684	-3.03275	0.00259168	0.00647043	-2.85219
ADCK2	-0.0273254	8.27396	-0.585916	0.558284	0.650286	-7.21908
ADCK5	-0.175463	7.47222	-1.99481	0.0467856	0.0839732	-5.41347
ADCY1	0.0132231	8.44747	0.288976	0.772759	0.831871	-7.34876
ADCY10	0.0987665	4.99208	1.30495	0.19271	0.27623	-6.54187
ADCY2	0.126803	5.88899	1.86299	0.0632445	0.108487	-5.66497
ADCY3	-0.484074	9.89824	-12.5003	3.21256e-30	1.92035e-28	57.8172
ADCY4	0.0856429	10.9071	1.91921	0.0557152	0.0975768	-5.55977
ADCY5	0.231722	12.2629	4.7658	2.69355e-06	1.21977e-05	3.62266
ADCY6	0.337422	12.3762	7.55853	3.15058e-13	3.59965e-12	19.1644
ADCY7	0.10189	8.76958	1.88165	0.0606561	0.104907	-5.63038
ADCY9	-0.174594	10.6193	-5.04182	7.18791e-07	3.59052e-06	4.89303
ADCYAP1	0.123692	5.5077	0.997859	0.31899	0.415425	-6.8938
ADCYAP1R1	-0.440801	7.94977	-6.15261	1.95449e-09	1.39165e-08	10.6198
ADD1	-0.133547	12.2286	-5.33747	1.63435e-07	9.03786e-07	6.32269
ADD2	-0.0564207	7.38857	-1.07625	0.282507	0.376546	-6.81283
ADD3	0.241633	12.1509	4.38398	1.51477e-05	6.048e-05	1.97037
ADH1B	-0.968372	11.5227	-9.58476	1.30983e-19	3.01142e-18	33.6386
ADH1C	-0.485367	8.43637	-5.37745	1.33075e-07	7.47422e-07	6.52143
ADH5	0.171446	12.5211	5.00547	8.58297e-07	4.24014e-06	4.72218
ADHFE1	0.210555	11.5691	4.81718	2.11595e-06	9.75717e-06	3.85439
ADI1	0.0186005	13.2848	0.607039	0.544192	0.637183	-7.20651
ADIPOQ	0.184085	8.85238	0.736216	0.462059	0.558143	-7.11995
ADIPOR1	-0.0439712	12.3522	-1.99543	0.0467183	0.0838871	-5.41226
ADIPOR2	-0.0907682	11.365	-3.12269	0.00193102	0.00497613	-2.58252
ADK	-0.10744	10.8311	-3.67574	0.000271696	0.000845464	-0.761228
ADM	-0.454633	9.59468	-5.61487	3.83097e-08	2.30648e-07	7.72745
ADNP	0.0861001	10.9363	2.48453	0.0134073	0.0281629	-4.33252
ADNP2	0.10683	9.35075	3.19608	0.00151103	0.00399159	-2.35692
ADO	-0.0235921	10.2968	-0.787805	0.431307	0.528163	-7.08074
ADORA1	-0.163344	8.67693	-2.72803	0.00667058	0.0150902	-3.70989
ADORA2B	0.135878	6.37583	2.30994	0.0214328	0.0426381	-4.74425
ADPGK	-0.0247703	9.55791	-0.744133	0.457261	0.55384	-7.1141
ADPRH	-0.272267	9.06087	-8.19433	4.0099e-15	5.70706e-14	23.4542
ADPRHL1	0.477578	12.9982	8.84619	3.5902e-17	6.44746e-16	28.0994
ADRA1A	-0.243324	9.11296	-2.75542	0.00614728	0.0140252	-3.63637
ADRA1B	-0.138268	6.38357	-1.78791	0.0745963	0.124854	-5.80066
ADRA1D	-0.197864	4.83964	-2.35681	0.0189454	0.038235	-4.63658
ADRA2A	0.0589751	6.62267	0.601857	0.547632	0.640196	-7.20963
ADRA2C	-0.0627028	8.10741	-0.75195	0.452552	0.548984	-7.10827
ADRB1	-0.473152	9.79279	-6.57631	1.61873e-10	1.33071e-09	13.0501
ADRB2	-0.192374	8.52954	-5.05026	6.89678e-07	3.45472e-06	4.93287
ADRM1	-0.276975	10.7462	-3.91734	0.000106355	0.000359763	0.121015
ADSL	-0.11704	11.3449	-4.75852	2.78674e-06	1.26061e-05	3.59002
AEBP1	1.20294	10.8963	12.7524	3.39215e-31	2.13978e-29	60.0457
AEBP2	0.0545861	9.99076	0.930066	0.352934	0.450655	-6.95892
AEN	-0.153182	8.78708	-3.13349	0.00186313	0.00481563	-2.54964
AFAP1	0.116055	8.74383	2.46603	0.0141078	0.0294766	-4.37751
AFAP1L1	0.0373947	10.8899	1.32385	0.186359	0.268522	-6.51717
AFAP1L2	0.0992557	8.0534	2.20353	0.0281638	0.0541491	-4.98092
AFF1	-0.125019	11.8549	-3.15764	0.00171914	0.00448751	-2.4757
AFF2	-0.248596	5.26638	-2.49171	0.0131437	0.0276973	-4.31496
AFF3	0.482384	8.41051	9.99587	5.13507e-21	1.35993e-19	36.8384
AFF4	0.0721347	11.4104	1.24208	0.21498	0.301559	-6.6215
AFG3L1P	0.0490265	8.60915	1.61739	0.106633	0.169395	-6.08844
AFG3L2	0.0420746	12.3697	1.22306	0.222075	0.309952	-6.64483
AFMID	-0.023432	8.93032	-0.479896	0.631581	0.714091	-7.27548
AFTPH	0.0690274	9.98215	2.06588	0.0395252	0.0727934	-5.27091
AGA	-0.128323	8.88235	-3.23473	0.00132552	0.00354933	-2.23613
AGAP1	-0.0427758	9.98473	-1.33477	0.182761	0.264065	-6.50274
AGAP2	-0.0590666	8.66372	-0.848049	0.396951	0.493946	-7.03161
AGAP3	-0.0419095	9.64638	-0.791534	0.429132	0.525961	-7.0778
AGAP4	0.162156	7.82375	1.53895	0.124658	0.192903	-6.21128
AGAP6	0.0591247	9.35561	1.26867	0.205345	0.290542	-6.5883
AGBL2	0.0692211	4.68233	0.90623	0.365395	0.462672	-6.98073
AGBL3	0.0281526	6.37843	0.515169	0.606738	0.692084	-7.25796
AGBL4	0.0440886	4.98911	0.509394	0.610775	0.695993	-7.26091
AGBL5	0.255581	8.79445	8.88502	2.69132e-17	4.89625e-16	28.3835
AGER	0.294235	7.73425	4.83184	1.97438e-06	9.15569e-06	3.9209
AGFG1	-0.283221	11.7793	-9.05032	7.82199e-18	1.50367e-16	29.6021
AGFG2	-0.108023	8.81754	-2.8973	0.00398449	0.00950719	-3.24417
AGGF1	0.0912532	10.3565	2.67782	0.00773558	0.0172141	-3.84287
AGK	0.0569006	10.5372	1.39527	0.163759	0.24098	-6.42065
AGL	-0.0756106	12.1205	-1.43801	0.151263	0.225565	-6.36049
AGMAT	-0.0183735	4.27553	-0.214372	0.830374	0.876013	-7.36751
AGPAT1	0.0572272	11.1391	1.6597	0.0978102	0.157452	-6.0197
AGPAT2	-0.172889	9.98223	-1.87202	0.0619811	0.106743	-5.64828
AGPAT3	-0.255275	10.683	-8.43614	7.16734e-16	1.11351e-14	25.1493
AGPAT4	0.0990659	7.93951	2.48971	0.0132164	0.0278179	-4.31984
AGPAT5	-0.0311305	8.42292	-0.578802	0.563069	0.655071	-7.22322
AGPS	-0.00750956	10.7128	-0.195504	0.845104	0.886619	-7.37138
AGRN	0.256908	8.73025	3.59534	0.000367195	0.0011091	-1.04323
AGT	0.0942227	11.7809	1.82469	0.0688423	0.116702	-5.73488
AGTPBP1	-0.197744	11.1328	-4.35332	1.7312e-05	6.82103e-05	1.84307
AGTR1	-0.680017	8.17877	-8.30473	1.83454e-15	2.69976e-14	24.2239
AGTR2	0.579405	4.93004	4.84297	1.87309e-06	8.72139e-06	3.9715
AGTRAP	-0.0489413	9.2997	-0.662042	0.50835	0.603206	-7.17168
AHCTF1	-0.272259	10.5915	-6.10436	2.57465e-09	1.80425e-08	10.3514
AHCY	-0.295926	11.0688	-7.52512	3.93592e-13	4.45515e-12	18.9459
AHCYL1	-0.135857	11.9119	-5.53552	5.83593e-08	3.4185e-07	7.31945
AHCYL2	0.0894242	9.1805	1.5569	0.120337	0.187325	-6.18371
AHDC1	-0.183223	9.12852	-3.21299	0.00142708	0.00379297	-2.30423
AHI1	0.188688	9.68911	5.31615	1.82263e-07	1.00085e-06	6.21727
AHNAK	0.0565296	13.9958	0.893069	0.372392	0.469436	-6.99254
AHNAK2	-0.380683	8.14233	-5.9713	5.45788e-09	3.66574e-08	9.62012
AHR	-0.0353252	10.8764	-0.572963	0.567012	0.658011	-7.22657
AHRR	0.00488226	5.40475	0.0471931	0.962384	0.972534	-7.38935
AHSA1	0.035261	11.8047	1.20615	0.228519	0.317182	-6.66526
AIDA	-0.00940757	10.1458	-0.12821	0.898051	0.926314	-7.38226
AIF1	-0.198755	8.94475	-2.69198	0.00742067	0.0166105	-3.8056
AIF1L	-0.550655	10.313	-11.494	2.09863e-26	9.27609e-25	49.1141
AIFM1	0.0714139	12.4566	1.96728	0.0498868	0.0886006	-5.46739
AIFM2	-0.12908	9.65215	-2.68611	0.00754979	0.0168685	-3.82107
AIFM3	-0.110532	5.22301	-1.42409	0.155251	0.230745	-6.38028
AIG1	0.0893874	11.1022	2.22362	0.0267686	0.0517681	-4.93708
AIM2	0.0507241	4.4013	0.638565	0.523495	0.618022	-7.18691
AIMP1	-0.0140324	10.5768	-0.637295	0.524321	0.618823	-7.18772
AIMP2	-0.185894	10.6343	-4.60235	5.72323e-06	2.45201e-05	2.90028
AIP	-0.0895589	9.8183	-1.36722	0.172374	0.251369	-6.45916
AIRE	-0.0278957	4.7094	-0.306287	0.759556	0.822194	-7.34362
AJAP1	0.0140787	5.12799	0.180971	0.856488	0.895734	-7.37411
AK1	-0.00779796	11.0198	-0.120563	0.904102	0.930567	-7.38321
AK2	-0.125699	11.5576	-4.20551	3.26042e-05	0.0001221	1.24072
AK3	-0.144271	13.2154	-3.70374	0.000244318	0.000769618	-0.661624
AK5	0.848091	5.62148	11.0297	1.07792e-24	4.0226e-23	45.2146
AK7	0.0570688	5.06343	0.966848	0.334242	0.431616	-6.92416
AKAP1	-0.0826286	12.5715	-1.86209	0.0633711	0.108645	-5.66662
AKAP10	0.0639657	9.35563	1.51571	0.130434	0.200164	-6.24653
AKAP11	0.202486	10.8658	2.98577	0.003014	0.00740986	-2.99008
AKAP12	0.162889	10.5213	2.61352	0.00932164	0.0203716	-4.00967
AKAP13	0.319009	13.0175	5.86078	1.00877e-08	6.55101e-08	9.02287
AKAP3	-0.0177714	6.77806	-0.237475	0.812418	0.862871	-7.3623
AKAP5	0.0100805	5.24904	0.152453	0.878912	0.911666	-7.37886
AKAP6	0.391027	12.7323	5.75019	1.84846e-08	1.15845e-07	8.43458
AKAP7	-0.0790044	8.46751	-1.56718	0.117916	0.184265	-6.16778
AKAP8	-0.227454	10.146	-9.12891	4.32538e-18	8.49711e-17	30.1866
AKAP8L	0.0117414	10.7772	0.324314	0.745881	0.811285	-7.33794
AKAP9	0.00660528	10.7897	0.114133	0.909193	0.934123	-7.38396
AKIRIN1	-0.257005	11.2484	-6.71987	6.7657e-11	5.80121e-10	13.9027
AKIRIN2	0.146322	10.5645	4.64836	4.63922e-06	2.01718e-05	3.10136
AKNA	0.0573583	8.08741	1.1061	0.269389	0.362565	-6.78039
AKR1A1	-0.0565082	10.5554	-1.32971	0.184422	0.26622	-6.50944
AKR1B1	-0.109969	13.312	-2.89863	0.00396796	0.00947782	-3.2404
AKR1B10	-0.140202	4.06971	-1.46394	0.144046	0.216734	-6.32312
AKR1C1	-0.398311	9.94676	-5.87059	9.55608e-09	6.22832e-08	9.07549
AKR1C3	-0.298702	9.68739	-5.38646	1.27035e-07	7.15101e-07	6.56636
AKR1E2	-0.0612487	7.00851	-1.49674	0.1353	0.205987	-6.27489
AKR7A2	0.235772	10.4618	4.46731	1.04963e-05	4.30869e-05	2.32041
AKR7A3	0.0391043	6.05433	0.563168	0.573657	0.663758	-7.23213
AKT1	0.0125058	12.164	0.347999	0.728036	0.79644	-7.32999
AKT1S1	-0.193884	9.86075	-3.26998	0.00117492	0.0031841	-2.12475
AKT2	0.00566025	11.4194	0.17313	0.862642	0.899323	-7.3755
AKT3	-0.0665274	9.97762	-1.12595	0.260908	0.353238	-6.75834
AKTIP	-0.307246	11.8613	-9.74476	3.74796e-20	9.03963e-19	34.8744
ALAD	-0.3526	11.4584	-6.20622	1.43615e-09	1.04148e-08	10.9201
ALAS1	0.131097	12.1433	4.01734	7.11165e-05	0.000249853	0.501303
ALB	0.156414	3.95776	2.03152	0.0429057	0.0782045	-5.34044
ALCAM	0.0185449	8.88762	0.316089	0.75211	0.816293	-7.34057
ALDH16A1	-0.321643	8.02461	-4.09131	5.25233e-05	0.000189407	0.788264
ALDH18A1	0.287274	9.21571	8.38911	1.00441e-15	1.52091e-14	24.817
ALDH1A1	0.353941	9.74444	5.41683	1.08565e-07	6.16378e-07	6.71838
ALDH1A2	0.68427	8.78177	11.6694	4.64935e-27	2.16161e-25	50.6067
ALDH1A3	-0.333052	7.68585	-4.03742	6.55272e-05	0.000231708	0.578759
ALDH1B1	0.0518074	10.1179	1.27027	0.204774	0.289866	-6.58628
ALDH1L1	-0.277362	10.284	-4.38332	1.51916e-05	6.06167e-05	1.96761
ALDH1L2	-0.135515	8.09553	-1.65636	0.0984851	0.158335	-6.02519
ALDH2	0.11077	13.2135	3.30247	0.00105032	0.00287309	-2.02108
ALDH3A2	0.135386	11.6174	5.43762	9.74537e-08	5.56568e-07	6.82288
ALDH3B1	0.0164441	8.11515	0.321676	0.747877	0.812757	-7.33879
ALDH4A1	0.307235	9.93405	5.10245	5.33433e-07	2.71871e-06	5.18048
ALDH5A1	0.293244	10.4121	6.41619	4.21181e-10	3.2839e-09	12.1163
ALDH6A1	0.280204	11.7578	5.901	8.07531e-09	5.30174e-08	9.23915
ALDH7A1	0.226799	10.7948	5.98842	4.95858e-09	3.35011e-08	9.71346
ALDH8A1	-0.0151241	5.36067	-0.191328	0.848372	0.889023	-7.37218
ALDH9A1	0.165995	10.929	6.40243	4.5687e-10	3.55114e-09	12.037
ALDOA	-0.0513285	13.8617	-1.12697	0.260473	0.352807	-6.75719
ALDOAP2	-0.181864	5.03712	-2.00548	0.0456283	0.0822266	-5.39237
ALDOB	0.086701	4.96462	1.17937	0.238997	0.329178	-6.69705
ALDOC	0.0673061	13.0959	1.16521	0.244675	0.334998	-6.71357
ALG1	-0.106238	8.83389	-2.25222	0.0248854	0.048628	-4.87398
ALG10	0.114135	7.1112	1.62017	0.106036	0.168696	-6.08399
ALG12	-0.0994307	9.08081	-2.11333	0.0352314	0.0657635	-5.173
ALG13	0.103518	9.81631	3.01523	0.00274244	0.00679681	-2.90387
ALG14	-0.0295652	8.89224	-0.751766	0.452663	0.549065	-7.10841
ALG2	-0.120195	9.58264	-4.25465	2.64691e-05	0.00010087	1.43887
ALG3	-0.469479	9.58997	-8.91432	2.16419e-17	3.98345e-16	28.5985
ALG5	-0.113565	9.0303	-2.96613	0.00320854	0.00784664	-3.04712
ALG6	-0.0877677	8.15794	-1.94881	0.0520623	0.0919829	-5.50315
ALG8	-0.0996671	10.136	-3.82589	0.000152558	0.000500669	-0.219029
ALG9	-0.0294564	9.21708	-0.906585	0.365208	0.462562	-6.98041
ALK	0.0868515	4.3805	1.08001	0.280829	0.374986	-6.80879
ALKBH1	-0.0898631	9.66275	-3.38918	0.000775338	0.00218421	-1.73971
ALKBH2	0.0272907	8.30215	0.571835	0.567776	0.658538	-7.22722
ALKBH3	-0.190749	9.49182	-4.57615	6.44533e-06	2.73708e-05	2.78657
ALKBH4	-0.0201774	7.84221	-0.350533	0.726135	0.794905	-7.32911
ALKBH5	-0.0350761	12.3196	-1.21587	0.224796	0.312846	-6.65354
ALKBH6	-0.056193	7.45415	-1.06522	0.287459	0.382051	-6.82459
ALKBH7	0.0794966	9.65997	0.715865	0.474519	0.570505	-7.13469
ALKBH8	0.0455941	8.76961	1.15408	0.2492	0.340096	-6.72641
ALLC	0.165199	4.15326	1.92638	0.0548109	0.0961623	-5.54612
ALMS1	0.32004	9.11313	6.94914	1.63193e-11	1.51074e-10	15.2941
ALOX15	0.058652	4.59824	0.542443	0.587835	0.676489	-7.24356
ALOX15B	-1.16678	5.92007	-7.77944	7.10936e-14	8.83602e-13	20.6267
ALOX5	-0.90804	8.37901	-15.2083	4.86828e-41	7.27518e-39	82.5278
ALOX5AP	-1.03822	9.38433	-14.1274	1.21401e-36	1.17227e-34	72.4823
ALPK1	-0.0221773	8.40938	-0.524832	0.60001	0.686781	-7.25294
ALPK2	0.149883	12.7674	2.64612	0.00848449	0.0187411	-3.9256
ALPK3	0.32341	12.7787	6.69208	8.01947e-11	6.80652e-10	13.7365
ALPL	-0.569857	9.08891	-8.85206	3.43732e-17	6.19952e-16	28.1423
ALS2	0.0523788	10.7	1.29669	0.195535	0.279383	-6.55256
ALS2CL	-0.103341	10.2943	-2.27332	0.0235708	0.0463624	-4.82692
ALX4	-0.139484	4.54	-1.50163	0.134033	0.204487	-6.26762
AMACR	0.0161408	6.61764	0.242601	0.808447	0.859672	-7.36107
AMBRA1	0.0704691	9.2454	2.70585	0.00712355	0.0159968	-3.76892
AMD1	-0.626863	11.8713	-14.7869	2.58036e-39	3.27185e-37	78.5878
AMDHD1	-0.248396	5.76074	-3.4628	0.000596179	0.00172757	-1.49542
AMFR	-0.0700397	11.0013	-2.71566	0.00691997	0.0155982	-3.74288
AMHR2	0.251398	4.70551	2.77194	0.00584977	0.0134368	-3.59166
AMIGO1	0.0176926	9.95757	0.453808	0.650229	0.730671	-7.28764
AMIGO2	0.0152342	7.83393	0.309367	0.757214	0.820413	-7.34267
AMMECR1	-0.0421872	7.57703	-0.80176	0.423199	0.520162	-7.06968
AMMECR1L	-0.152869	9.90724	-5.05422	6.76424e-07	3.39239e-06	4.95157
AMN1	-0.293266	9.70352	-6.81559	3.75253e-11	3.32431e-10	14.4792
AMOT	0.50922	8.48469	10.399	1.99276e-22	5.92777e-21	40.0505
AMOTL1	0.250019	10.7657	6.00089	4.62322e-09	3.13704e-08	9.78159
AMOTL2	0.0957467	10.575	2.28353	0.0229568	0.0453465	-4.804
AMPD2	-0.19337	8.83428	-4.5367	7.70001e-06	3.23704e-05	2.61644
AMPD3	-0.113282	7.64019	-2.20174	0.0282908	0.0543518	-4.9848
AMPH	0.398527	7.65157	6.45807	3.2854e-10	2.60528e-09	12.3588
AMT	0.541349	10.409	10.7101	1.5485e-23	5.08855e-22	42.5776
AMZ2	0.190032	12.0794	7.43582	7.11016e-13	7.7815e-12	18.3655
AMZ2P1	0.372455	10.213	9.05634	7.47589e-18	1.43934e-16	29.6468
ANAPC10	0.0401938	8.69643	0.993457	0.321127	0.417645	-6.89817
ANAPC11	-0.218755	10.0109	-2.68786	0.00751105	0.0167888	-3.81646
ANAPC13	0.0387249	11.389	1.10422	0.270203	0.363504	-6.78246
ANAPC16	0.0825129	12.8822	2.95047	0.0033718	0.00821389	-3.09233
ANAPC2	-0.0574337	9.13066	-1.06616	0.287035	0.381568	-6.82359
ANAPC4	0.143844	10.5009	5.88834	8.66248e-09	5.6665e-08	9.17092
ANAPC5	0.0074451	11.6792	0.409695	0.682263	0.757715	-7.30665
ANAPC7	-0.0614627	10.7896	-2.63059	0.00887435	0.0195062	-3.96576
ANG	0.0724874	7.85998	1.07952	0.28105	0.375042	-6.80932
ANGEL1	-0.00666829	9.89123	-0.210287	0.833557	0.87817	-7.36838
ANGEL2	0.0949994	9.79647	2.81135	0.00519215	0.0120631	-3.48402
ANGPT1	0.0850383	7.75355	0.865166	0.3875	0.484504	-7.01699
ANGPT2	-0.308923	8.33775	-3.52549	0.000474919	0.00140539	-1.2835
ANGPTL1	0.0979289	10.1043	1.52038	0.129257	0.198722	-6.23949
ANGPTL2	0.156163	11.0647	3.23264	0.00133496	0.00357155	-2.24268
ANGPTL4	-0.791391	8.14357	-5.81924	1.26777e-08	8.14862e-08	8.80082
ANGPTL7	0.220951	6.29243	1.9758	0.0489085	0.0871962	-5.45077
ANK1	-0.00473575	10.41	-0.0672271	0.946437	0.961838	-7.38821
ANK2	0.141966	12.5342	3.53665	0.000455928	0.00135334	-1.24543
ANK3	-0.0538164	12.5075	-0.988262	0.323661	0.420156	-6.9033
ANKAR	0.261137	7.41028	4.53515	7.75357e-06	3.2552e-05	2.60982
ANKDD1A	-0.00431171	7.566	-0.0995788	0.920732	0.942275	-7.38551
ANKFY1	0.0411324	10.5167	1.38389	0.167214	0.245079	-6.43637
ANKH	0.2438	11.6544	9.72954	4.22392e-20	1.00996e-18	34.7563
ANKIB1	0.157393	10.902	2.67685	0.00775748	0.0172536	-3.8454
ANKLE1	0.00945261	5.1295	0.135275	0.892467	0.921917	-7.38133
ANKLE2	-0.0667469	10.2892	-3.4782	0.000563969	0.00164258	-1.4437
ANKMY1	0.108957	7.87993	3.00675	0.00281823	0.00696266	-2.92878
ANKMY2	0.485043	10.9732	14.8216	1.86201e-39	2.40967e-37	78.9116
ANKRA2	0.151311	9.26712	2.99634	0.00291389	0.0071778	-2.95925
ANKRD1	0.2302	15.9744	3.73749	0.000214784	0.000684659	-0.540691
ANKRD10	0.121717	11.2452	3.87093	0.000127834	0.000425649	-0.0524714
ANKRD11	-0.132537	10.3281	-3.66318	0.000284882	0.000883212	-0.805643
ANKRD12	0.0758631	10.7944	1.84143	0.0663467	0.113082	-5.70449
ANKRD13A	-0.429326	10.3335	-8.59794	2.2235e-16	3.61081e-15	26.3022
ANKRD13B	-0.0945892	7.9181	-1.85618	0.0642114	0.10983	-5.67751
ANKRD13C	-0.136799	9.74624	-4.07676	5.57693e-05	0.000199735	0.731445
ANKRD13D	-0.0401272	8.83069	-0.830049	0.407038	0.504	-7.04666
ANKRD16	0.141081	7.51377	4.08175	5.46339e-05	0.000196341	0.750933
ANKRD17	0.171587	11.7717	3.82655	0.000152165	0.00049951	-0.216602
ANKRD18A	-0.0901647	5.54469	-0.725864	0.468374	0.56436	-7.1275
ANKRD2	-1.1175	12.5221	-10.1875	1.10528e-21	3.11788e-20	38.3566
ANKRD22	0.133437	4.33595	1.26817	0.205524	0.29073	-6.58893
ANKRD23	0.202799	7.25129	3.11899	0.00195478	0.00502834	-2.59375
ANKRD24	0.258265	5.64204	3.0126	0.00276571	0.00684773	-2.91159
ANKRD26	0.0384469	9.43418	0.656908	0.511642	0.606425	-7.17506
ANKRD27	-0.154388	10.1206	-6.84691	3.09022e-11	2.7728e-10	14.6692
ANKRD28	-0.197087	10.3479	-5.15972	4.01431e-07	2.08747e-06	5.4547
ANKRD29	0.612319	9.09095	11.4342	3.50161e-26	1.49754e-24	48.6072
ANKRD31	0.0395871	3.81653	0.472143	0.637099	0.719315	-7.27916
ANKRD34C	0.970644	6.60457	8.98226	1.3032e-17	2.44896e-16	29.0987
ANKRD35	0.0277569	6.73243	0.39552	0.692684	0.766846	-7.31235
ANKRD36	0.426577	7.62422	4.65524	4.49522e-06	1.95728e-05	3.13157
ANKRD36B	0.432138	7.28968	4.91491	1.3293e-06	6.36656e-06	4.30117
ANKRD37	-0.319405	8.70595	-5.00298	8.68787e-07	4.2869e-06	4.71048
ANKRD39	-0.0698069	8.85611	-1.36898	0.171823	0.250714	-6.45676
ANKRD40	-0.135828	11.3297	-4.50277	8.96384e-06	3.72223e-05	2.47117
ANKRD44	0.166699	7.61862	1.68349	0.0931121	0.151013	-5.98027
ANKRD45	-0.026971	3.85939	-0.298785	0.76527	0.82638	-7.34588
ANKRD46	0.061599	10.4234	1.2521	0.211313	0.297211	-6.60907
ANKRD49	-0.0444721	8.93381	-1.0949	0.274264	0.367903	-6.79267
ANKRD50	0.0927266	9.50574	1.61446	0.107267	0.170122	-6.09314
ANKRD52	-0.137299	10.2266	-3.08617	0.00217789	0.0055477	-2.69291
ANKRD53	-0.0609218	5.30048	-0.831862	0.406016	0.503031	-7.04516
ANKRD54	-0.046337	9.04281	-1.08141	0.28021	0.374438	-6.80729
ANKRD55	0.0978811	4.14464	1.20352	0.229534	0.318274	-6.66842
ANKRD6	0.0957699	9.60197	2.68137	0.00765564	0.0170665	-3.83355
ANKRD7	-0.0576703	3.99969	-0.673429	0.501089	0.596394	-7.16409
ANKRD9	-0.221082	10.1814	-3.60729	0.000351236	0.00106628	-1.00167
ANKS1A	0.0155033	11.1519	0.495527	0.620518	0.704137	-7.26787
ANKS1B	0.0742651	5.84965	1.0601	0.289778	0.384077	-6.83
ANKS3	0.0573757	8.24257	1.03368	0.30195	0.39694	-6.85756
ANKS6	0.0946284	8.33857	2.87558	0.00426274	0.0101077	-3.30544
ANKZF1	0.11231	9.91192	2.51435	0.0123423	0.0261667	-4.25928
ANLN	-0.413653	6.19859	-3.6678	0.00027997	0.000869055	-0.789344
ANO1	0.597756	9.8017	12.9689	4.85296e-32	3.20628e-30	61.9734
ANO10	-0.0321126	9.71127	-0.974237	0.330566	0.427705	-6.91701
ANO2	-0.206799	8.44101	-3.98775	8.01782e-05	0.000278648	0.387882
ANO3	0.286717	4.12784	2.62462	0.00902853	0.0198138	-3.98115
ANO4	0.0314727	4.09806	0.395652	0.692587	0.766805	-7.3123
ANO5	-0.10533	12.268	-1.94616	0.0523808	0.0924414	-5.50825
ANO6	-0.0145918	11.7066	-0.286616	0.774564	0.833171	-7.34944
ANO7	0.00941498	5.83674	0.146176	0.883861	0.915286	-7.37979
ANO8	-0.0216527	8.16281	-0.377256	0.706197	0.777944	-7.3194
ANO9	-0.0972048	5.42054	-1.04605	0.296211	0.390787	-6.84475
ANP32A	0.358181	12.2206	13.5782	1.91348e-34	1.51068e-32	67.463
ANP32B	0.139734	11.446	3.64777	0.000301897	0.000929534	-0.859988
ANP32E	0.355501	10.6209	8.52228	3.8505e-16	6.12615e-15	25.7612
ANPEP	-1.26941	7.90246	-15.5713	1.56076e-42	2.72115e-40	85.9419
ANTXR1	0.759883	11.02	13.8799	1.19652e-35	1.05034e-33	70.2125
ANTXR2	0.151967	11.4593	3.92597	0.00010276	0.000349202	0.153469
ANXA1	-0.132804	12.1127	-2.33114	0.0202744	0.0406102	-4.69581
ANXA11	0.0175284	13.281	0.599232	0.549379	0.64176	-7.21121
ANXA2	-0.268203	12.4903	-5.27415	2.25726e-07	1.2203e-06	6.01058
ANXA2P1	-0.172942	5.60899	-2.10248	0.0361763	0.0672374	-5.19558
ANXA2P2	-0.36169	8.89877	-5.84878	1.07775e-08	6.95577e-08	8.95859
ANXA3	-0.549229	11.2937	-11.0276	1.09769e-24	4.07671e-23	45.1966
ANXA4	0.392702	10.1691	10.7131	1.51101e-23	4.97839e-22	42.6018
ANXA5	-0.0280617	12.9967	-0.709326	0.478563	0.574705	-7.13934
ANXA6	0.152554	13.2579	6.02766	3.9764e-09	2.7202e-08	9.92825
ANXA7	0.187268	12.3399	7.42171	7.80303e-13	8.48065e-12	18.2743
ANXA9	-0.169838	4.88864	-2.1329	0.0335809	0.0631238	-5.132
AOAH	0.231859	7.63678	3.04937	0.00245578	0.00616919	-2.80292
AOC2	-0.0754036	5.59007	-1.09918	0.272395	0.365787	-6.788
AOC3	0.359603	9.98091	5.59946	4.15864e-08	2.49062e-07	7.64787
AOX1	-1.83103	8.27488	-17.9484	1.85642e-52	6.854e-50	108.626
AP1AR	-0.0853856	8.91652	-1.16272	0.245681	0.336062	-6.71645
AP1B1	-0.215274	10.244	-4.59362	5.95483e-06	2.5391e-05	2.86231
AP1G1	-0.0328526	11.3083	-0.960683	0.33733	0.434829	-6.93008
AP1G2	-0.0843667	8.83057	-1.97482	0.0490205	0.0873586	-5.45269
AP1M1	-0.0862923	10.1539	-1.8057	0.0717656	0.120777	-5.769
AP1S1	-0.0983969	8.96981	-2.2735	0.0235599	0.0463481	-4.82652
AP1S2	-0.30265	11.9412	-7.47692	5.4193e-13	5.98842e-12	18.632
AP1S3	0.155609	4.85632	1.92476	0.0550142	0.096492	-5.54921
AP2A1	-0.21947	10.4018	-4.89233	1.48101e-06	7.03408e-06	4.19724
AP2A2	-0.0866087	10.3278	-2.172	0.030481	0.058062	-5.04896
AP2B1	0.118638	12.4309	6.25032	1.11283e-09	8.20276e-09	11.1687
AP2M1	0.118356	12.955	4.40686	1.37043e-05	5.512e-05	2.06588
AP2S1	-0.195803	10.3952	-2.86905	0.00434975	0.0102926	-3.32376
AP3B1	-0.0286208	10.5831	-0.706261	0.480464	0.576492	-7.1415
AP3B2	-0.0231351	4.95429	-0.267932	0.788899	0.844609	-7.35461
AP3D1	-0.113942	11.3362	-2.68757	0.00751752	0.0168003	-3.81723
AP3M1	-0.0735777	10.8533	-1.77935	0.0759917	0.126818	-5.81579
AP3M2	0.54809	9.96754	14.4921	4.07926e-38	4.61324e-36	75.8487
AP3S1	-0.0460506	11.3591	-1.54435	0.123345	0.191297	-6.20302
AP4B1	0.257169	9.73807	8.12989	6.30878e-15	8.80914e-14	23.0083
AP4E1	-0.0616048	9.05809	-1.20683	0.228257	0.316889	-6.66444
AP4M1	0.00330147	8.77866	0.0685397	0.945393	0.961166	-7.38812
AP4S1	0.119514	8.40732	3.33245	0.000946351	0.00260917	-1.92457
APAF1	0.116417	8.46884	2.06831	0.0392953	0.0724019	-5.26595
APBA1	0.173071	7.46917	3.06042	0.00236911	0.00597899	-2.77002
APBA2	-0.153183	5.19861	-1.86835	0.0624913	0.107459	-5.65506
APBA3	-0.18417	7.92396	-3.108	0.00202703	0.00519503	-2.62706
APBB1	-0.139016	10.4804	-3.24791	0.00126723	0.00340997	-2.19462
APBB1IP	-0.422474	7.34526	-6.91262	2.05166e-11	1.88264e-10	15.07
APBB2	0.133105	11.133	3.45094	0.00062214	0.00179287	-1.53509
APC	0.120393	10.0421	2.55293	0.0110768	0.0237485	-4.16329
APC2	-0.376984	4.50936	-3.98783	8.0154e-05	0.000278641	0.388167
APCDD1	-0.197122	10.5975	-3.52669	0.000472856	0.00139994	-1.27944
APCDD1L	1.35927	6.10754	11.7186	3.03908e-27	1.43961e-25	51.0279
APEH	0.0076833	10.9209	0.202904	0.83932	0.882411	-7.3699
APEX1	-0.199378	11.9636	-7.92819	2.56591e-14	3.33435e-13	21.6284
APEX2	-0.0665018	8.97545	-1.81515	0.070299	0.11869	-5.75207
APH1A	0.0469418	10.8731	1.67269	0.0952211	0.153817	-5.99823
APH1B	0.0662344	9.02031	1.87874	0.0610548	0.105437	-5.63581
API5	-0.028426	11.3746	-1.18812	0.235537	0.325171	-6.68674
APIP	-0.0165709	9.33483	-0.394051	0.693767	0.767435	-7.31293
APLF	0.222	7.66474	4.67229	4.15641e-06	1.82177e-05	3.20665
APLN	0.0354701	8.85848	0.536676	0.591809	0.679437	-7.24667
APLNR	1.05098	9.53756	11.1258	4.80039e-25	1.83717e-23	46.0152
APLP1	0.50262	8.60554	7.03013	9.79248e-12	9.33856e-11	15.7942
APLP2	0.178761	13.6256	5.57522	4.73035e-08	2.80757e-07	7.523
APOA1	0.945916	9.85525	7.90399	3.03127e-14	3.91879e-13	21.4646
APOB	-0.543567	10.1701	-6.21812	1.34077e-09	9.77393e-09	10.987
APOBEC2	-0.263111	12.7286	-5.29102	2.07174e-07	1.1268e-06	6.09345
APOBEC3B	-0.249525	5.92091	-3.41406	0.000709821	0.00202187	-1.6577
APOBEC3C	0.0976351	10.1507	2.84348	0.00470632	0.0110696	-3.39515
APOBEC3D	0.162757	6.89165	3.5266	0.000472997	0.00140003	-1.27972
APOBEC3F	0.157939	7.32933	2.97141	0.00315519	0.0077237	-3.03183
APOBEC3G	0.329506	7.47131	8.49069	4.83832e-16	7.61095e-15	25.5363
APOC1	0.0482504	6.34545	0.445659	0.6561	0.735407	-7.29129
APOD	-0.265776	13.7971	-3.47637	0.000567693	0.00165074	-1.44983
APOE	-0.173292	8.72259	-1.50336	0.133587	0.204005	-6.26504
APOL1	-0.0762388	9.77476	-1.43186	0.153016	0.227909	-6.36926
APOL2	-0.116947	9.88885	-3.13789	0.0018361	0.00475366	-2.53621
APOL3	0.0398745	10.4259	1.12513	0.261253	0.353547	-6.75926
APOL4	0.126267	8.32229	1.42111	0.156115	0.231754	-6.3845
APOL5	-0.00648898	4.02054	-0.0821216	0.934594	0.952733	-7.3871
APOL6	0.192809	9.55526	3.85448	0.000136389	0.000451261	-0.113515
APOLD1	-0.0392078	11.1384	-0.425038	0.671052	0.749108	-7.30026
APOM	-0.020645	6.77459	-0.361289	0.718087	0.787663	-7.32528
APOO	0.050462	11.9065	1.21054	0.226833	0.315366	-6.65998
APOOL	-0.164824	9.23852	-2.01945	0.04415	0.0800773	-5.36459
APP	0.168039	13.8688	3.90113	0.000113435	0.000381858	0.0602118
APPBP2	0.0121901	10.106	0.327788	0.743255	0.808881	-7.33681
APPL1	0.099729	11.8071	2.56728	0.0106364	0.022906	-4.12722
APPL2	0.0284104	10.4771	0.805566	0.421003	0.518224	-7.06663
APRT	-0.243746	9.36015	-3.05073	0.00244498	0.00614452	-2.79888
APTX	0.0325739	9.35377	1.04907	0.294823	0.389446	-6.8416
AQP1	-0.07304	12.9574	-1.6257	0.104852	0.167115	-6.07508
AQP10	0.920535	5.22918	9.37585	6.58838e-19	1.40653e-17	32.0436
AQP11	-0.12016	5.88388	-1.86691	0.0626927	0.107702	-5.65772
AQP3	-1.2383	8.89972	-14.9423	5.9834e-40	8.2538e-38	80.0381
AQP4	-1.47186	7.83208	-9.53641	1.90728e-19	4.33733e-18	33.2675
AQP5	-0.0132296	4.75293	-0.13959	0.889059	0.919304	-7.38073
AQP9	-0.368986	7.00407	-3.24115	0.00129679	0.0034843	-2.21591
AQR	-0.00758854	10.024	-0.149819	0.880988	0.913216	-7.37926
AR	0.179779	10.3576	4.2394	2.82447e-05	0.000106863	1.37713
ARAF	-0.175215	10.9494	-4.09601	5.15121e-05	0.000186081	0.806688
ARAP1	0.232055	10.5054	4.88087	1.56427e-06	7.40993e-06	4.14466
ARAP3	0.183918	10.1546	5.64146	3.32342e-08	2.01638e-07	7.86528
ARC	-0.0481447	5.04055	-0.41038	0.681761	0.757559	-7.30637
ARCN1	-0.0503412	12.1882	-1.7558	0.0799371	0.132539	-5.85702
ARF1	0.0528981	12.6894	1.38326	0.167407	0.245297	-6.43723
ARF3	0.00622528	11.136	0.222532	0.824021	0.871068	-7.36573
ARF4	0.0421918	12.4452	1.2971	0.195393	0.279231	-6.55202
ARF5	-0.00936954	10.6928	-0.176956	0.859638	0.897533	-7.37483
ARF6	-0.118592	10.185	-4.2351	2.87654e-05	0.000108632	1.35976
ARFGAP1	-0.0599989	9.82802	-0.934741	0.350523	0.448396	-6.95458
ARFGAP2	0.0913668	11.0118	2.51056	0.0124734	0.0264178	-4.26863
ARFGAP3	-0.214444	10.5084	-6.72551	6.53625e-11	5.61599e-10	13.9364
ARFGEF1	-0.0101757	10.8087	-0.248731	0.803705	0.856153	-7.35957
ARFGEF2	-0.00540463	11.2278	-0.0918344	0.926879	0.947176	-7.38625
ARFIP1	0.136979	9.76957	3.45677	0.000609244	0.00176136	-1.5156
ARFIP2	-0.0935115	9.80108	-3.1618	0.00169543	0.00443575	-2.46292
ARFRP1	-0.0365429	9.58603	-0.527058	0.598464	0.685449	-7.25177
ARG1	0.0177879	4.29963	0.141504	0.887547	0.918044	-7.38047
ARG2	-0.788208	7.49499	-7.94651	2.26113e-14	2.97214e-13	21.7528
ARGLU1	0.266156	11.7677	7.42033	7.87438e-13	8.55079e-12	18.2653
ARHGAP1	0.598236	11.9555	18.2066	1.51817e-53	7.05837e-51	111.111
ARHGAP10	-0.033034	10.3458	-1.2533	0.210875	0.296662	-6.60757
ARHGAP11A	-0.249212	6.3123	-3.33778	0.000928904	0.00256727	-1.90732
ARHGAP12	0.187451	10.6824	4.13608	4.36239e-05	0.00015984	0.964293
ARHGAP17	0.134974	10.2004	1.60616	0.10908	0.172519	-6.10641
ARHGAP18	-0.170381	9.52619	-2.78107	0.00569097	0.0131056	-3.56684
ARHGAP19	0.24969	8.84294	8.23296	3.05236e-15	4.38402e-14	23.7227
ARHGAP20	0.143899	5.65685	1.45934	0.145308	0.218289	-6.3298
ARHGAP21	0.0781347	11.5562	1.69956	0.0900414	0.146734	-5.95331
ARHGAP22	0.408725	7.27535	7.06194	8.00316e-12	7.71618e-11	15.9919
ARHGAP24	0.355322	9.98159	7.42755	7.50846e-13	8.16756e-12	18.312
ARHGAP25	0.122133	8.46647	3.02463	0.00266056	0.00662002	-2.87617
ARHGAP26	-0.158973	11.2514	-4.24251	2.78733e-05	0.00010558	1.38972
ARHGAP27	-0.220078	9.45465	-6.03255	3.86825e-09	2.652e-08	9.95508
ARHGAP28	0.363828	6.71819	4.27295	2.44799e-05	9.38882e-05	1.51319
ARHGAP29	-0.0704779	10.9512	-1.05152	0.293698	0.388287	-6.83903
ARHGAP30	-0.086166	8.15519	-1.67754	0.0942695	0.152554	-5.99018
ARHGAP31	-0.323595	11.1503	-7.71981	1.06571e-13	1.30134e-12	20.229
ARHGAP32	-0.0934744	8.50941	-1.57317	0.116521	0.182358	-6.15844
ARHGAP33	0.27336	7.48016	4.46706	1.05075e-05	4.31187e-05	2.3194
ARHGAP39	-0.0920194	6.42113	-1.29239	0.197015	0.281037	-6.55808
ARHGAP4	-0.339802	8.54757	-3.86089	0.000132993	0.00044119	-0.0897615
ARHGAP42	0.147693	8.94451	1.8191	0.069693	0.117842	-5.74496
ARHGAP44	-0.0648208	8.61441	-1.72704	0.0849829	0.139632	-5.90665
ARHGAP5	0.0147429	11.6865	0.217672	0.827803	0.873962	-7.3668
ARHGAP6	-0.166742	8.73878	-3.64237	0.000308078	0.00094694	-0.87897
ARHGAP9	-0.141675	7.70303	-2.16614	0.030929	0.058826	-5.06149
ARHGDIA	-0.320926	10.5125	-3.95566	9.12427e-05	0.000313193	0.265721
ARHGDIB	0.0490631	11.5393	1.04614	0.296168	0.390771	-6.84465
ARHGDIG	-0.0354024	7.30718	-0.318206	0.750505	0.814903	-7.3399
ARHGEF1	-0.152244	9.70633	-2.62846	0.00892928	0.0196097	-3.97127
ARHGEF10	0.030565	9.94172	0.866409	0.386819	0.483977	-7.01591
ARHGEF10L	-0.143317	10.3646	-3.34466	0.000906811	0.0025134	-1.88502
ARHGEF11	-0.00908718	10.0226	-0.204099	0.838387	0.881686	-7.36966
ARHGEF12	0.161353	12.3839	2.92478	0.0036562	0.00881266	-3.16603
ARHGEF15	0.127363	10.2195	3.23397	0.00132895	0.00355624	-2.23852
ARHGEF16	-0.137946	5.6223	-1.53145	0.126501	0.195147	-6.22272
ARHGEF17	-0.0422207	11.1393	-1.09765	0.27306	0.366563	-6.78967
ARHGEF18	0.0065994	8.32777	0.141949	0.887197	0.917778	-7.3804
ARHGEF19	-0.152695	7.2944	-2.35664	0.018954	0.0382462	-4.63698
ARHGEF2	0.158794	10.3147	5.13125	4.62506e-07	2.37361e-06	5.31807
ARHGEF25	0.190843	9.61892	4.07463	5.62598e-05	0.000201377	0.723148
ARHGEF26	0.184753	7.676	2.87713	0.00424224	0.010068	-3.30107
ARHGEF3	0.0608109	9.75559	1.82162	0.0693074	0.1173	-5.74041
ARHGEF37	-0.0749416	10.244	-2.2171	0.0272145	0.0525413	-4.95134
ARHGEF4	0.144326	6.80057	1.97971	0.0484659	0.0865424	-5.44314
ARHGEF40	0.120023	9.62949	3.54383	0.000444076	0.00132027	-1.22084
ARHGEF5	-0.0624861	6.36778	-1.08315	0.279436	0.373523	-6.80541
ARHGEF6	0.225538	11.9618	4.90491	1.39458e-06	6.65887e-06	4.25506
ARHGEF7	-0.00383619	10.8737	-0.151256	0.879855	0.912268	-7.37904
ARHGEF9	0.325108	11.4033	8.47513	5.41317e-16	8.47276e-15	25.4257
ARID1A	-0.0225798	10.9253	-0.81476	0.415726	0.512886	-7.0592
ARID1B	0.00878652	10.5886	0.252229	0.801002	0.854665	-7.35869
ARID2	0.0845156	10.1693	2.11608	0.0349959	0.0653725	-5.16727
ARID3A	-0.125046	7.688	-3.55264	0.000429941	0.00128147	-1.19064
ARID3B	0.0688754	7.09993	1.63059	0.103814	0.165736	-6.06718
ARID4A	0.12097	9.83579	2.34437	0.0195795	0.0393314	-4.66536
ARID4B	0.128143	9.70599	2.73562	0.00652167	0.0147987	-3.68958
ARID5A	0.464865	9.53061	5.68118	2.68509e-08	1.65387e-07	8.07219
ARID5B	0.247008	10.8298	4.36563	1.64097e-05	6.4961e-05	1.89408
ARIH1	0.0651863	11.8831	2.32774	0.0204568	0.0409298	-4.70362
ARIH2	0.134669	11.8528	4.3383	1.84773e-05	7.2472e-05	1.781
ARL1	0.138304	11.9571	6.19617	1.52174e-09	1.101e-08	10.8636
ARL10	0.0967559	9.06218	2.05574	0.0404982	0.0743454	-5.29154
ARL11	-0.213203	5.69255	-3.53397	0.000460425	0.00136507	-1.25459
ARL13B	0.143759	8.32321	1.80363	0.072091	0.121227	-5.77271
ARL15	0.136588	10.2657	2.97295	0.00313972	0.00769031	-3.02735
ARL2	-0.0878309	11.1138	-0.93742	0.349145	0.447089	-6.95208
ARL2BP	-0.230251	11.7311	-9.01125	1.04886e-17	1.99188e-16	29.3128
ARL3	0.0537109	10.5585	1.37704	0.169321	0.247784	-6.44577
ARL4A	0.0163225	8.9263	0.416408	0.677349	0.754393	-7.30388
ARL4C	-0.18062	7.87716	-2.82754	0.00494189	0.0115587	-3.43935
ARL4D	-0.269676	8.07115	-4.28132	2.36184e-05	9.07227e-05	1.54728
ARL5B	-0.229811	10.0783	-3.70297	0.000245037	0.000771688	-0.664379
ARL6	0.0134258	7.43393	0.284187	0.776424	0.834599	-7.35013
ARL6IP1	-0.0694218	11.5823	-1.54846	0.122354	0.189945	-6.19672
ARL6IP4	-0.0416855	7.20026	-0.532725	0.594539	0.6817	-7.24878
ARL6IP5	-0.0983213	13.7891	-3.22921	0.00135063	0.00360655	-2.25345
ARL6IP6	-0.0347639	8.32443	-0.530603	0.596007	0.683009	-7.2499
ARL8A	-0.081906	10.8562	-1.85121	0.0649248	0.1109	-5.68663
ARL8B	-0.0657753	11.9714	-2.37053	0.018267	0.0370505	-4.60467
ARMC1	-0.044672	10.5703	-0.948755	0.343355	0.44098	-6.94142
ARMC10	0.161988	9.90929	5.78331	1.54336e-08	9.78475e-08	8.60975
ARMC2	0.220998	8.17558	3.32664	0.000965711	0.00265904	-1.94333
ARMC5	-0.122842	7.84123	-1.50453	0.133284	0.203654	-6.26328
ARMC6	-0.0276927	8.93982	-0.480431	0.631201	0.713825	-7.27522
ARMC7	0.0624708	8.35251	1.16233	0.24584	0.33619	-6.71691
ARMC8	-0.310601	10.6317	-9.1937	2.64782e-18	5.32662e-17	30.6708
ARMC9	0.349595	7.02678	8.90451	2.32809e-17	4.26635e-16	28.5265
ARMCX1	0.139262	10.5985	3.97762	8.35279e-05	0.000289328	0.349193
ARMCX2	0.373504	10.0319	10.6588	2.36492e-23	7.61202e-22	42.1586
ARMCX3	0.0958613	11.2067	2.34614	0.019488	0.0391726	-4.66127
ARMCX4	0.230937	8.35985	5.10895	5.16559e-07	2.63485e-06	5.21148
ARMCX5	-0.00120596	8.46453	-0.0321399	0.974378	0.982518	-7.38995
ARMCX6	0.183731	9.23567	4.23478	2.88037e-05	0.000108744	1.3585
ARNT	-0.00730553	10.9739	-0.284963	0.775829	0.83423	-7.34991
ARNT2	0.164178	8.20846	2.83215	0.00487274	0.0114161	-3.4266
ARPC1A	0.0749104	12.0696	2.26946	0.0238065	0.046738	-4.83556
ARPC1B	-0.386916	10.4941	-5.2439	2.63091e-07	1.40835e-06	5.8626
ARPC2	-0.0167498	13.1565	-0.783429	0.433869	0.530368	-7.08417
ARPC3	-0.123692	11.6428	-3.68788	0.000259491	0.000811304	-0.718134
ARPC4	-0.227951	10.2384	-2.91973	0.00371453	0.0089378	-3.18042
ARPC5	-0.0900748	11.4431	-2.41003	0.0164313	0.0337306	-4.51177
ARPC5L	-0.189788	10.4718	-4.51287	8.56821e-06	3.56739e-05	2.51431
ARPP19	-0.138998	12.2624	-4.24819	2.72073e-05	0.000103432	1.41271
ARRB1	0.11973	10.068	3.40262	0.00073928	0.00209816	-1.69548
ARRB2	-0.189603	9.92612	-3.38233	0.000794329	0.0022292	-1.76217
ARRDC1	-0.330206	8.81724	-5.23509	2.75059e-07	1.46866e-06	5.81964
ARRDC2	-0.108643	10.4483	-1.55082	0.121786	0.189252	-6.19308
ARRDC3	0.628547	10.7485	9.09117	5.75118e-18	1.11756e-16	29.9055
ARRDC4	-0.61278	10.3149	-9.1345	4.14659e-18	8.17145e-17	30.2282
ARSA	0.0678565	9.19951	0.91839	0.359004	0.456548	-6.96968
ARSB	-0.0165711	9.49713	-0.4582	0.647074	0.727907	-7.28564
ARSD	0.212537	9.12108	6.42292	4.04716e-10	3.15945e-09	12.1553
ARSG	0.301185	7.99619	6.43939	3.67082e-10	2.8854e-09	12.2505
ARSI	0.100058	5.17131	0.929512	0.353221	0.450882	-6.95943
ARSJ	0.297503	6.99543	3.10492	0.00204777	0.00524177	-2.63641
ARSK	-0.354561	7.93586	-5.61761	3.77521e-08	2.274e-07	7.74167
ART3	-0.712529	11.8443	-10.8559	4.61462e-24	1.63637e-22	43.7754
ART4	0.0124854	8.1983	0.145431	0.884449	0.915731	-7.3799
ART5	-0.0868539	5.92021	-0.960635	0.337354	0.434829	-6.93012
ARTN	-0.0321061	5.14311	-0.362503	0.71718	0.787023	-7.32484
ARV1	0.0667129	10.4891	1.72286	0.0857363	0.140686	-5.91379
ARVCF	0.176024	8.92118	2.35824	0.0188734	0.0381141	-4.63325
ASAH1	0.037214	14.705	1.07895	0.281305	0.375262	-6.80994
ASAP1	0.024442	11.3092	0.414364	0.678844	0.755254	-7.30473
ASAP2	0.241362	10.1155	5.61322	3.86479e-08	2.32462e-07	7.71893
ASAP3	-0.10384	10.1073	-3.50386	0.000513885	0.00151037	-1.35704
ASB1	0.059672	10.8056	1.83011	0.0680261	0.115537	-5.72507
ASB10	-0.174675	8.44608	-1.73821	0.0829942	0.136866	-5.88748
ASB11	-0.155177	11.2504	-2.12542	0.0342037	0.0640643	-5.14771
ASB13	-0.056872	9.24291	-1.52996	0.12687	0.195592	-6.22499
ASB14	0.49372	8.9763	4.44959	1.13532e-05	4.62867e-05	2.24548
ASB15	-0.110289	10.3377	-0.828957	0.407655	0.504572	-7.04757
ASB16	-0.0801835	7.59618	-1.15163	0.250205	0.341166	-6.72923
ASB2	-0.0734474	11.473	-1.11201	0.266845	0.359874	-6.77387
ASB4	-0.0837315	7.38488	-0.989456	0.323077	0.419616	-6.90212
ASB5	0.132435	8.44407	1.81937	0.0696514	0.117787	-5.74447
ASB6	-0.110739	8.75728	-2.94614	0.00341827	0.00830293	-3.1048
ASB7	-0.0419779	8.93484	-1.34281	0.180144	0.260734	-6.49203
ASB8	-0.100542	12.1794	-3.36489	0.000844704	0.0023553	-1.81923
ASB9	0.0667435	6.29334	0.768657	0.44258	0.538971	-7.0956
ASCC1	-0.203005	10.3793	-7.13678	4.96507e-12	4.91534e-11	16.4596
ASCC2	0.0161156	10.5864	0.348166	0.72791	0.796431	-7.32993
ASCC3	0.0896076	9.99485	2.18185	0.0297396	0.0568914	-5.02779
ASCL2	0.0495493	3.95093	0.505016	0.613844	0.698475	-7.26313
ASF1A	-0.0629261	10.4228	-1.90487	0.0575601	0.100229	-5.58688
ASF1B	-0.359397	5.79101	-4.69497	3.74369e-06	1.65824e-05	3.30689
ASGR1	-0.248297	5.21199	-2.65982	0.00815308	0.0180727	-3.88995
ASGR2	0.0232866	5.24528	0.234508	0.814719	0.864438	-7.363
ASH1L	0.10811	11.5321	1.79357	0.073686	0.123594	-5.79062
ASH2L	0.0454049	11.2808	2.39854	0.0169474	0.034671	-4.53893
ASIP	-0.368435	7.92857	-3.5071	0.000507851	0.0014956	-1.34603
ASL	-0.0789305	8.26964	-1.48552	0.138244	0.209637	-6.2915
ASNS	0.0322991	9.21343	0.606913	0.544275	0.637217	-7.20658
ASNSD1	-0.176161	10.9583	-7.30732	1.65055e-12	1.72518e-11	17.5393
ASPA	0.495771	7.22842	7.50616	4.46437e-13	4.99476e-12	18.8223
ASPG	-0.191929	7.92356	-1.86706	0.0626726	0.107698	-5.65746
ASPH	0.00942494	11.7251	0.225958	0.821357	0.869204	-7.36497
ASPHD1	0.00022805	4.31656	0.00229961	0.998166	0.998803	-7.39046
ASPHD2	-0.0363381	4.6805	-0.470828	0.638037	0.719935	-7.27978
ASPM	0.0391766	5.63905	0.471117	0.637831	0.719896	-7.27964
ASPN	2.0405	11.2136	22.2808	1.09226e-70	2.74222e-67	150.286
ASPRV1	0.190352	6.63609	3.54817	0.000437072	0.00130075	-1.206
ASPSCR1	-0.154303	9.15065	-1.89413	0.0589758	0.102311	-5.60708
ASRGL1	-0.511915	7.83271	-9.42271	4.59418e-19	1.00297e-17	32.3995
ASS1	-0.31035	11.2243	-5.81118	1.32508e-08	8.47797e-08	8.75786
ASTE1	0.141685	7.92175	3.1878	0.0015538	0.00409092	-2.38263
ASTN1	0.129401	6.41736	1.72494	0.0853605	0.140179	-5.91024
ASTN2	-0.140322	7.82277	-2.36268	0.0186522	0.0377343	-4.62294
ASXL1	-0.0482612	10.436	-1.83238	0.0676868	0.115038	-5.72096
ASXL2	0.0316695	10.4783	0.625799	0.531827	0.625975	-7.19497
ASXL3	0.0928732	7.24873	1.80785	0.0714293	0.120324	-5.76515
ATAD1	0.0338278	12.2818	0.992334	0.321673	0.418182	-6.89928
ATAD2	-0.235395	9.73022	-3.6156	0.000340533	0.00103604	-0.972723
ATAD2B	0.129255	8.93057	2.23362	0.0260965	0.0506634	-4.9151
ATAD3A	-0.322961	8.83262	-3.4446	0.000636448	0.00182948	-1.55625
ATAD3B	-0.105293	8.90385	-1.65143	0.0994871	0.159619	-6.03327
ATAD3C	-0.220691	6.02116	-2.78569	0.00561215	0.0129407	-3.55426
ATAD5	-0.0312672	6.11198	-0.4365	0.662725	0.741394	-7.29533
ATAT1	0.182035	8.13794	4.43464	1.21276e-05	4.92361e-05	2.18249
ATE1	0.031387	11.043	0.671683	0.502198	0.597544	-7.16527
ATF1	0.0261553	10.0676	0.521173	0.602553	0.688687	-7.25485
ATF2	0.207463	10.786	3.61503	0.000341253	0.00103773	-0.974698
ATF3	-0.329451	9.39612	-3.77118	0.000188673	0.00060822	-0.418905
ATF4	-0.296959	12.3867	-7.62763	1.98411e-13	2.31689e-12	19.6185
ATF5	-0.0444935	8.26275	-0.781302	0.435117	0.531584	-7.08583
ATF6	-0.133393	11.0257	-4.86382	1.6966e-06	7.97061e-06	4.0666
ATF6B	0.184255	10.3179	5.09768	5.4617e-07	2.77497e-06	5.15773
ATF7	0.00607029	10.3127	0.161923	0.871453	0.905726	-7.37737
ATF7IP	0.148485	10.8815	3.02995	0.00261525	0.0065202	-2.86047
ATF7IP2	0.100172	10.1501	2.62195	0.00909851	0.01995	-3.98804
ATG10	0.137981	8.955	2.39902	0.016926	0.0346327	-4.53782
ATG12	-0.0740672	10.0142	-2.68074	0.0076697	0.0170887	-3.8352
ATG13	0.128438	11.2428	5.57816	4.65721e-08	2.77465e-07	7.53811
ATG14	0.341033	10.6601	10.4755	1.06687e-22	3.2506e-21	40.6684
ATG16L1	-0.0377315	9.33702	-1.29026	0.197754	0.281899	-6.56082
ATG16L2	0.169552	9.35897	3.58953	0.000375193	0.00112945	-1.06338
ATG2A	-0.235313	9.09845	-4.38732	1.49284e-05	5.96801e-05	1.98428
ATG2B	0.0864217	10.4957	1.94021	0.0531018	0.0935036	-5.51968
ATG3	0.00493576	11.2789	0.228594	0.819309	0.867475	-7.36437
ATG4A	-0.0722423	9.59215	-3.16628	0.00167017	0.00437331	-2.44911
ATG4B	0.0151697	9.82907	0.310959	0.756004	0.819385	-7.34218
ATG4C	0.0273305	9.28739	0.666216	0.505682	0.600892	-7.16892
ATG4D	-0.364322	10.0927	-5.2638	2.3789e-07	1.28275e-06	5.95987
ATG5	-0.123049	10.1096	-5.34186	1.59798e-07	8.86407e-07	6.34445
ATG7	0.0226539	9.36836	0.907654	0.364643	0.462088	-6.97945
ATG9A	-0.229617	11.3104	-5.95085	6.11893e-09	4.08569e-08	9.50892
ATG9B	-0.247186	4.57982	-2.5001	0.0128413	0.0271239	-4.29437
ATIC	-0.161275	10.5917	-4.45371	1.11481e-05	4.55246e-05	2.26288
ATL1	0.167515	6.98003	3.09453	0.00211896	0.00540967	-2.66776
ATL2	-0.106138	10.1025	-1.89851	0.0583947	0.101418	-5.59885
ATL3	-0.157513	10.137	-3.8382	0.000145386	0.00047876	-0.173692
ATM	0.244161	10.5397	3.873	0.000126796	0.000422418	-0.0447887
ATMIN	0.0770621	11.1311	3.11762	0.00196367	0.00504811	-2.59791
ATN1	-0.166926	10.8161	-3.99701	7.72307e-05	0.000269524	0.423294
ATOH7	0.0116791	4.07375	0.142598	0.886684	0.917378	-7.38031
ATOH8	-0.102279	9.89887	-1.49612	0.135463	0.206142	-6.27582
ATOX1	-0.1404	10.0842	-1.91059	0.056819	0.0991173	-5.5761
ATP10A	0.0325474	7.38283	0.65471	0.513056	0.607711	-7.1765
ATP10D	0.229382	9.93232	3.51363	0.000495928	0.00146376	-1.32388
ATP11A	-0.162755	11.0708	-2.63506	0.00876069	0.0192698	-3.95424
ATP11B	-0.0562875	10.8809	-1.10826	0.26846	0.361702	-6.77802
ATP11C	-0.188595	8.59459	-3.16647	0.00166914	0.00437157	-2.44855
ATP13A1	-0.0927654	9.41285	-1.79251	0.0738558	0.123792	-5.7925
ATP13A2	-0.267542	8.56333	-4.26862	2.49367e-05	9.54367e-05	1.4956
ATP13A3	0.325832	12.1391	3.63851	0.000312574	0.000958414	-0.892537
ATP13A4	0.0858301	4.38681	1.09863	0.272633	0.366067	-6.78859
ATP1A1	-0.49707	13.6364	-11.5531	1.26502e-26	5.6917e-25	49.6154
ATP1A2	-0.118485	13.3484	-1.78947	0.0743445	0.124499	-5.7979
ATP1A4	0.541111	5.05776	6.07508	3.04084e-09	2.10893e-08	10.1893
ATP1B1	-0.365242	13.413	-9.33841	8.78121e-19	1.84951e-17	31.76
ATP1B2	0.812236	8.44003	13.0818	1.75165e-32	1.18856e-30	62.9838
ATP1B3	-0.60183	10.4548	-11.1783	3.08244e-25	1.19795e-23	46.4537
ATP1B4	1.0336	5.87999	6.84466	3.13379e-11	2.80788e-10	14.6555
ATP2A1	0.0583709	5.33049	0.928646	0.353669	0.451378	-6.96024
ATP2A2	-0.453434	15.2007	-8.11081	7.21156e-15	1.00251e-13	22.8767
ATP2A3	0.137136	8.26666	2.62411	0.009042	0.0198399	-3.98248
ATP2B1	0.118959	9.95214	2.45176	0.0146705	0.0305101	-4.41201
ATP2B2	0.138544	4.1785	1.79799	0.0729822	0.122594	-5.78277
ATP2B4	0.241369	12.8995	4.51847	8.35605e-06	3.48368e-05	2.53828
ATP2C1	0.18259	11.4179	4.72654	3.23436e-06	1.44848e-05	3.44712
ATP6AP1	0.0357238	12.087	0.921685	0.357285	0.454683	-6.96665
ATP6AP1L	0.470145	8.34821	9.36096	7.38662e-19	1.56629e-17	31.9307
ATP6AP2	0.0304017	11.5469	0.786463	0.432092	0.528763	-7.08179
ATP6V0A1	0.0325436	10.6502	0.981558	0.32695	0.423594	-6.90988
ATP6V0A2	-0.0808901	9.46541	-2.91884	0.00372502	0.00895959	-3.18299
ATP6V0B	-0.116062	11.0936	-2.07242	0.0389083	0.0717625	-5.25754
ATP6V0C	-0.247061	7.10759	-2.36245	0.0186635	0.037745	-4.62347
ATP6V0D1	-0.0662748	11.5844	-1.31253	0.190143	0.273066	-6.532
ATP6V0E1	-0.0406104	12.8863	-1.31639	0.188846	0.271576	-6.52696
ATP6V0E2	0.0321027	10.8763	0.475644	0.634604	0.716964	-7.2775
ATP6V1A	-0.146703	9.87587	-3.46432	0.00059293	0.00172054	-1.49034
ATP6V1B1	-0.122233	5.72579	-1.43099	0.153265	0.228144	-6.3705
ATP6V1B2	-0.0148379	11.8655	-0.654815	0.512988	0.607711	-7.17643
ATP6V1C1	0.0628236	10.933	2.28822	0.0226795	0.0448517	-4.79344
ATP6V1D	0.0803839	12.1608	2.89358	0.00403085	0.00961233	-3.25468
ATP6V1E1	0.0256891	12.9787	1.04299	0.297623	0.392279	-6.84793
ATP6V1E2	-0.0496463	7.34898	-1.06341	0.288281	0.382734	-6.82651
ATP6V1G1	0.0100761	11.4296	0.412365	0.680307	0.756412	-7.30555
ATP6V1G2	0.558161	7.3397	10.7335	1.27588e-23	4.23706e-22	42.7692
ATP6V1H	0.0557681	10.0989	1.87501	0.061567	0.106175	-5.64273
ATP7A	0.125458	9.14652	2.47347	0.0138221	0.0289375	-4.35944
ATP7B	0.248051	8.43032	4.39136	1.46666e-05	5.8746e-05	2.00115
ATP8A1	0.343919	10.5154	5.09807	5.45109e-07	2.77147e-06	5.1596
ATP8A2	-0.0940369	4.907	-1.1729	0.241578	0.331714	-6.70462
ATP8B1	0.133218	9.29073	2.25886	0.024465	0.047866	-4.85922
ATP8B2	0.0911451	9.66528	1.82133	0.069352	0.11736	-5.74094
ATP8B3	-0.0347909	5.99284	-0.558172	0.57706	0.666774	-7.23492
ATP8B4	0.0559993	7.86164	0.969525	0.332907	0.430202	-6.92157
ATP8B5P	-0.165306	5.32039	-2.49826	0.0129073	0.0272541	-4.29891
ATP9A	0.0927148	10.3715	2.43035	0.0155517	0.0321246	-4.46339
ATP9B	0.0942121	8.66285	3.24355	0.00128625	0.00345892	-2.20837
ATPAF1	0.105236	12.1983	3.66138	0.00028682	0.000888343	-0.811997
ATPAF2	0.053803	10.1275	1.2514	0.211569	0.297472	-6.60995
ATR	0.0646631	9.48048	1.47253	0.141715	0.213918	-6.31059
ATRN	0.0219993	11.0803	0.653071	0.51411	0.608832	-7.17757
ATRNL1	1.40956	7.4594	11.9196	5.31594e-28	2.64805e-26	52.7549
ATRX	0.0967118	11.1891	1.76198	0.0788862	0.130952	-5.84625
ATXN1	0.194608	10.3861	5.34955	1.53615e-07	8.54377e-07	6.3826
ATXN10	0.088496	12.3965	4.99312	9.11408e-07	4.48487e-06	4.66436
ATXN2	0.0793937	10.981	2.61686	0.00923268	0.0202159	-4.00111
ATXN2L	-0.0243212	9.98221	-0.588981	0.556228	0.648072	-7.21728
ATXN3	0.129488	9.37794	2.77916	0.00572389	0.0131693	-3.57204
ATXN7	0.0554803	10.3878	1.05461	0.292282	0.386823	-6.83579
ATXN7L1	0.158117	8.07976	3.06531	0.00233166	0.00589393	-2.75543
ATXN7L2	-0.0384506	7.603	-0.635548	0.525458	0.619815	-7.18883
ATXN7L3	-0.262643	9.62	-7.65105	1.69507e-13	2.00738e-12	19.7731
ATXN7L3B	0.0315084	10.9169	1.06362	0.288182	0.382734	-6.82628
AUH	0.0917926	11.3229	2.89204	0.00405021	0.00965115	-3.25903
AUP1	-0.126242	11.2589	-3.22178	0.00138518	0.00369254	-2.27675
AURKA	-0.346672	8.20895	-7.59171	2.52413e-13	2.9257e-12	19.3821
AURKAIP1	-0.32092	10.8708	-3.51902	0.000486279	0.00143731	-1.30556
AURKB	-0.109976	4.98207	-0.976445	0.329473	0.42651	-6.91486
AURKC	-0.0607902	7.1412	-0.89989	0.368755	0.46588	-6.98644
AUTS2	0.184132	8.52768	4.62209	5.23128e-06	2.25049e-05	2.98633
AVEN	-0.363765	10.3664	-7.60454	2.31631e-13	2.69442e-12	19.4665
AVIL	0.062028	8.02651	1.07078	0.284955	0.379326	-6.81867
AVL9	-0.114428	9.49867	-3.17695	0.00161149	0.00423024	-2.41619
AVPI1	-0.0853293	8.96914	-1.84561	0.0657358	0.112178	-5.69686
AVPR1A	0.141786	5.76272	1.18666	0.236112	0.325705	-6.68847
AVPR2	-0.207085	7.15029	-2.08605	0.0376488	0.0696956	-5.22956
AXIN1	-0.111538	8.54864	-1.97802	0.0486564	0.0868084	-5.44643
AXIN2	-0.221788	8.8549	-4.67859	4.03768e-06	1.77469e-05	3.23443
AXL	-0.174789	10.3013	-3.72042	0.000229278	0.000726434	-0.602002
AZGP1	-0.312672	11.7512	-3.86299	0.000131897	0.000438365	-0.0819629
AZI2	-0.0843832	10.6703	-2.91339	0.00378918	0.00909127	-3.19851
AZIN1	0.481648	11.6377	9.39872	5.52624e-19	1.19399e-17	32.2172
B2M	0.0957853	14.0348	2.61424	0.00930252	0.020344	-4.00784
B3GALNT1	0.307761	11.2378	6.36877	5.57126e-10	4.28529e-09	11.8434
B3GALNT2	0.195951	9.16506	2.14178	0.0328538	0.0619425	-5.11326
B3GALT1	-0.16651	4.21274	-1.86033	0.0636209	0.108984	-5.66987
B3GALT2	-0.149929	11.3355	-1.64402	0.101009	0.161833	-6.04538
B3GALT4	-0.0156282	8.03847	-0.230188	0.818071	0.866735	-7.364
B3GALT5	0.283499	4.81384	2.59064	0.00995275	0.021593	-4.06808
B3GALT6	-0.0863852	8.81734	-1.40822	0.159894	0.236385	-6.40261
B3GAT1	-0.0546767	4.66422	-0.630246	0.528917	0.623076	-7.19218
B3GAT2	-0.391644	4.56711	-3.02634	0.00264592	0.00659013	-2.87113
B3GAT3	-0.105824	8.82891	-1.22783	0.22028	0.307858	-6.63901
B3GNT2	0.0696017	9.60859	1.10255	0.270927	0.364361	-6.78429
B3GNT5	0.212234	8.10775	2.6551	0.0082658	0.0183032	-3.90224
B3GNT7	-0.492919	7.0904	-6.77561	4.8037e-11	4.20353e-10	14.2376
B3GNT8	-0.217965	6.99978	-2.03068	0.0429915	0.0783042	-5.34213
B3GNT9	0.306684	8.71108	8.29638	1.94676e-15	2.85821e-14	24.1654
B3GNTL1	0.0593715	7.67586	1.30062	0.194188	0.277923	-6.54748
B4GALNT1	0.171313	8.20057	3.63679	0.000314597	0.00096391	-0.898577
B4GALNT3	0.103043	10.4045	1.86628	0.0627814	0.107781	-5.65889
B4GALNT4	-0.290572	5.19213	-3.09589	0.00210951	0.00538774	-2.66366
B4GALT1	-0.0927246	10.863	-2.67623	0.00777163	0.0172805	-3.84703
B4GALT2	-0.0161095	10.2687	-0.29922	0.764938	0.826336	-7.34575
B4GALT3	-0.188767	9.92952	-4.99971	8.82695e-07	4.3504e-06	4.69519
B4GALT4	-0.130987	9.1587	-4.39101	1.4689e-05	5.87994e-05	1.99969
B4GALT5	-0.261686	11.6414	-6.50906	2.42405e-10	1.95434e-09	12.6557
B4GALT6	-0.316041	8.1735	-4.2216	3.04597e-05	0.000114651	1.30536
B4GALT7	-0.0135228	9.04075	-0.229268	0.818786	0.867214	-7.36421
B9D1	0.234863	8.14573	4.31566	2.03768e-05	7.92488e-05	1.6878
B9D2	-0.112773	6.67214	-1.41955	0.156567	0.232288	-6.38669
BAALC	0.117783	7.48201	1.9688	0.0497106	0.0883627	-5.46443
BAAT	0.130376	4.86755	1.36653	0.172589	0.251569	-6.46009
BACE1	0.00306518	10.092	0.119715	0.904773	0.930875	-7.38331
BACE2	0.0877559	9.77354	2.21392	0.0274343	0.0529168	-4.95828
BACH1	0.0555532	9.65175	1.0377	0.300078	0.394821	-6.85341
BACH2	0.648228	7.76621	12.8509	1.40234e-31	9.07402e-30	60.9214
BAD	-0.234203	9.44056	-2.54755	0.0112459	0.0240822	-4.17675
BAG1	-0.0643727	11.145	-1.34796	0.178483	0.258808	-6.48514
BAG2	-0.251791	10.5446	-6.48841	2.74232e-10	2.20245e-09	12.5352
BAG3	-0.0573124	12.2692	-1.45454	0.146632	0.21993	-6.33674
BAG4	-0.0364995	8.85461	-0.871992	0.38377	0.480545	-7.01108
BAG5	0.0588056	9.89029	2.30781	0.0215523	0.0428486	-4.74909
BAHD1	-0.0795915	9.38311	-2.86031	0.00446878	0.0105603	-3.34823
BAIAP2	-0.391399	8.41289	-5.71136	2.28166e-08	1.4165e-07	8.23019
BAIAP2L1	-0.15321	8.04807	-3.27812	0.00114246	0.00310693	-2.09886
BAIAP2L2	0.0412423	5.37999	0.488028	0.625815	0.708756	-7.27155
BAIAP3	-0.0468029	7.13351	-0.608036	0.543531	0.636766	-7.2059
BAK1	-0.22522	9.41183	-5.7693	1.6659e-08	1.05053e-07	8.53554
BAMBI	0.337292	10.0426	6.81736	3.71176e-11	3.29284e-10	14.4899
BANF1	0.166245	11.2957	3.23869	0.00130775	0.00350698	-2.22368
BANK1	-0.181248	5.19727	-1.92343	0.0551823	0.0967599	-5.55176
BANP	-0.012615	8.07897	-0.268568	0.78841	0.84423	-7.35444
BAP1	-0.147683	10.8681	-4.41344	1.3314e-05	5.36536e-05	2.09344
BARD1	-0.250455	7.75327	-3.30738	0.0010326	0.0028277	-2.00533
BASP1	-0.0868469	7.85369	-1.3368	0.182096	0.263226	-6.50003
BATF	-0.300854	5.77028	-2.8214	0.00503553	0.0117384	-3.45633
BATF2	-0.0191081	7.07142	-0.302783	0.762223	0.824346	-7.34468
BATF3	-0.0433998	7.03011	-0.664865	0.506545	0.601711	-7.16981
BAX	-0.180409	9.12877	-2.92076	0.0037026	0.00891421	-3.1775
BAZ1A	-0.392629	9.44396	-7.63516	1.88622e-13	2.21702e-12	19.6682
BAZ1B	0.069013	10.7952	2.2582	0.0245066	0.04794	-4.86069
BAZ2A	0.0138826	11.0094	0.347919	0.728096	0.79644	-7.33002
BAZ2B	0.225122	10.6123	5.21638	3.02239e-07	1.6004e-06	5.72864
BBS1	0.0386449	7.21997	0.737072	0.461539	0.557784	-7.11932
BBS10	0.298959	9.50193	3.96958	8.62783e-05	0.000297705	0.318577
BBS12	-0.588349	8.52017	-10.1262	1.80974e-21	4.98193e-20	37.8692
BBS2	0.326095	11.2367	8.73243	8.31418e-17	1.40658e-15	27.2716
BBS4	0.235895	9.61563	6.378	5.27651e-10	4.07105e-09	11.8964
BBS5	0.0977048	8.24358	2.03646	0.0424056	0.0773943	-5.33052
BBS7	-0.0823726	8.37038	-1.8039	0.0720488	0.121189	-5.77223
BBS9	0.0733532	9.54707	1.42979	0.15361	0.228548	-6.37221
BBX	0.0967239	10.9136	1.79772	0.0730249	0.122649	-5.78325
BCAM	0.0681761	10.2174	0.900223	0.368579	0.465704	-6.98614
BCAN	-0.0267265	5.29927	-0.31674	0.751617	0.815898	-7.34036
BCAP29	-0.106616	11.4649	-3.23692	0.00131566	0.00352668	-2.22924
BCAP31	-0.114725	11.445	-2.24829	0.0251369	0.0490538	-4.88269
BCAR1	-0.147063	9.48618	-1.98922	0.0474018	0.0848958	-5.42448
BCAR3	0.00110976	9.36605	0.0278955	0.97776	0.984995	-7.39008
BCAS2	0.0323793	10.9402	1.04091	0.298587	0.393302	-6.85009
BCAS3	0.129557	9.69117	3.81839	0.000157089	0.000514465	-0.246584
BCAS4	0.0272137	7.13167	0.370901	0.710921	0.781932	-7.32177
BCAT1	-0.698007	8.47189	-10.7889	8.05999e-24	2.74938e-22	43.2236
BCAT2	0.00713393	10.1798	0.108814	0.913408	0.936689	-7.38455
BCCIP	-0.0125428	10.8605	-0.545545	0.585703	0.674823	-7.24188
BCDIN3D	0.00637477	7.70594	0.188485	0.850599	0.890762	-7.37272
BCHE	0.17434	7.01162	2.60196	0.00963605	0.0209893	-4.03926
BCKDHA	0.103136	6.59698	1.29038	0.197714	0.281874	-6.56068
BCKDHB	-0.167247	10.9134	-3.25305	0.00124512	0.0033555	-2.17836
BCKDK	-0.0098272	10.9101	-0.197055	0.843891	0.885807	-7.37107
BCL10	-0.0871233	8.38441	-1.85263	0.0647191	0.110563	-5.68401
BCL11A	-0.346334	8.63097	-6.75572	5.42959e-11	4.71679e-10	14.1178
BCL11B	0.0891795	5.05196	1.015	0.310761	0.406225	-6.87662
BCL2	0.116011	9.65374	2.17485	0.0302648	0.0577201	-5.04284
BCL2A1	-0.126131	5.99165	-1.20012	0.230851	0.319712	-6.67249
BCL2L1	-0.542342	11.2085	-14.7495	3.66548e-39	4.55572e-37	78.2395
BCL2L11	0.168817	8.61565	3.79705	0.000170692	0.000555824	-0.324729
BCL2L12	-0.134076	7.80626	-2.43665	0.0152877	0.0316583	-4.44832
BCL2L13	-0.399285	11.6724	-12.8489	1.42748e-31	9.18931e-30	60.9038
BCL2L15	0.201407	5.11669	3.12636	0.00190772	0.00491837	-2.57137
BCL2L2	-0.0314279	10.5382	-0.880963	0.378901	0.475587	-7.00324
BCL6	-0.773922	11.2738	-17.3967	3.87125e-50	1.18526e-47	103.325
BCL6B	0.482916	9.79167	7.9262	2.60128e-14	3.37682e-13	21.615
BCL7A	0.167605	9.44709	4.74062	3.02933e-06	1.36494e-05	3.50994
BCL7B	-0.0935268	11.5574	-2.44581	0.0149109	0.0309689	-4.42633
BCL7C	-0.082329	10.0075	-1.14853	0.251479	0.342611	-6.73277
BCL9	0.144381	9.76277	3.47842	0.000563512	0.00164201	-1.44295
BCL9L	-0.430927	9.82392	-8.42837	7.57896e-16	1.17166e-14	25.0943
BCLAF1	0.0713029	11.8877	1.61732	0.106649	0.1694	-6.08857
BCO2	0.053429	11.7675	0.887846	0.375192	0.472016	-6.99717
BCOR	0.0854202	9.55532	1.91614	0.0561062	0.0980784	-5.56559
BCORL1	-0.213972	8.41135	-6.6558	1.00038e-10	8.39986e-10	13.5204
BCR	-0.236187	9.30293	-5.4503	9.12304e-08	5.22691e-07	6.88676
BCS1L	0.0226825	10.3968	0.657482	0.511274	0.606103	-7.17468
BDH1	0.155884	10.4591	2.55375	0.0110513	0.0237018	-4.16124
BDH2	0.323118	9.84504	8.10779	7.36584e-15	1.02282e-13	22.8559
BDKRB2	-0.0134175	6.25991	-0.148231	0.88224	0.914212	-7.37949
BDNF	0.476243	8.62598	4.72002	3.33368e-06	1.49083e-05	3.41811
BDP1	0.126106	10.2776	1.89006	0.0595203	0.10317	-5.6147
BEAN1	-0.374458	6.5557	-4.73796	3.06707e-06	1.37996e-05	3.49806
BECN1	-0.10746	11.2635	-3.97707	8.37106e-05	0.000289881	0.347128
BEGAIN	0.165593	6.03407	2.24903	0.0250897	0.048974	-4.88106
BEND3	-0.00921244	7.05108	-0.192379	0.847549	0.888532	-7.37198
BEND5	0.359508	7.30744	6.85341	2.96797e-11	2.66693e-10	14.7087
BEND6	0.268587	5.83911	3.3872	0.000780778	0.00219854	-1.7462
BEND7	-0.186923	8.91677	-4.92268	1.28068e-06	6.16664e-06	4.33701
BEST1	-0.329908	8.397	-3.00378	0.00284521	0.00702378	-2.93748
BEST3	0.134027	4.81964	1.46145	0.144727	0.21755	-6.32673
BEST4	0.0928786	4.88785	1.16679	0.244033	0.334354	-6.71173
BET1	0.0380081	9.71377	1.15366	0.249372	0.34022	-6.72689
BET1L	0.0640314	9.58248	2.17831	0.0300045	0.0573108	-5.03542
BEX1	1.25918	8.5611	10.7509	1.10407e-23	3.686e-22	42.9123
BEX2	0.140316	6.76196	1.74703	0.0814498	0.134638	-5.87224
BEX4	0.309284	11.4928	10.0043	4.80269e-21	1.27729e-19	36.9045
BEX5	0.0251611	6.3169	0.318309	0.750427	0.814889	-7.33987
BFAR	-0.109661	10.8244	-5.24145	2.66361e-07	1.42525e-06	5.85068
BFSP1	0.184823	5.85403	3.13904	0.00182906	0.00473993	-2.53268
BGN	0.638854	12.2803	7.47933	5.33362e-13	5.89894e-12	18.6477
BHLHE22	-0.0529439	5.74231	-0.722685	0.470323	0.566382	-7.12979
BHLHE40	-0.0482777	10.3495	-0.543913	0.586824	0.675693	-7.24276
BHLHE41	0.342315	9.74109	7.17193	3.96286e-12	3.97013e-11	16.6806
BHMT	0.13496	4.23436	1.59239	0.112139	0.176753	-6.12826
BHMT2	-0.371892	8.67256	-5.04344	7.13095e-07	3.56349e-06	4.9007
BICC1	0.508956	9.31588	9.69957	5.34336e-20	1.26796e-18	34.5241
BICD1	0.435976	9.09964	7.27505	2.0359e-12	2.09138e-11	17.3335
BICD2	0.00784052	10.7109	0.332702	0.739545	0.806007	-7.33519
BID	-0.631623	9.26509	-17.044	1.16548e-48	3.25117e-46	99.945
BIN1	-0.0798764	9.06027	-1.38129	0.168011	0.24607	-6.43994
BIN2	-0.0859653	7.45785	-1.36464	0.173182	0.252258	-6.46265
BIN3	-0.0643627	9.06622	-1.23419	0.217903	0.305079	-6.63122
BIRC2	-0.106079	11.2769	-3.65582	0.000292892	0.000905139	-0.831623
BIRC3	-0.525315	8.86669	-7.6346	1.89334e-13	2.22331e-12	19.6645
BIRC5	0.10018	5.29031	0.936791	0.349468	0.447275	-6.95266
BIRC6	0.218453	11.3881	4.37945	1.54504e-05	6.15126e-05	1.95151
BIRC7	-0.0927949	4.99841	-0.698943	0.48502	0.580904	-7.14663
BIVM	0.0253632	10.2266	0.789737	0.430179	0.527193	-7.07922
BLCAP	0.104349	12.0743	3.72312	0.000226922	0.000719693	-0.592303
BLM	-1.33904	8.7068	-16.1316	7.46815e-45	1.7045e-42	91.2443
BLMH	0.0894348	10.1245	2.97144	0.00315487	0.0077237	-3.03174
BLNK	0.0524394	6.44222	0.752174	0.452418	0.548874	-7.1081
BLOC1S1	-0.0764788	10.3944	-1.17389	0.241182	0.331355	-6.70346
BLOC1S2	-0.001609	10.3699	-0.0552336	0.955982	0.967917	-7.38894
BLOC1S3	0.0501323	8.2343	1.16754	0.243734	0.334017	-6.71087
BLVRA	-0.0929338	10.0686	-2.18608	0.0294262	0.0563261	-5.01868
BLVRB	-0.15925	10.7337	-2.12444	0.034286	0.0641898	-5.14977
BLZF1	0.059915	10.6492	1.38128	0.168013	0.24607	-6.43995
BMF	0.051559	7.92398	1.00899	0.313629	0.409378	-6.88268
BMP1	-0.178018	9.21665	-4.06457	5.86333e-05	0.00020886	0.684007
BMP2	0.08877	7.86992	1.53363	0.125963	0.19442	-6.21941
BMP2K	-0.0252199	10.162	-0.506447	0.61284	0.697713	-7.2624
BMP4	0.71167	8.62591	10.8924	3.40296e-24	1.21702e-22	44.0768
BMP5	-0.131099	8.53287	-1.68545	0.0927318	0.150551	-5.97698
BMP6	0.572764	8.33153	8.78568	5.61673e-17	9.75198e-16	27.6582
BMP7	-0.681273	7.23176	-5.72951	2.06812e-08	1.2916e-07	8.32556
BMP8B	-0.159534	6.15497	-2.35624	0.0189739	0.0382741	-4.6379
BMPER	-0.328174	6.331	-3.71854	0.000230925	0.000730544	-0.608718
BMPR1A	0.136184	11.105	3.55883	0.000420267	0.0012555	-1.16939
BMPR1B	-0.155844	7.04215	-1.99248	0.0470415	0.0843589	-5.41806
BMPR2	0.182011	12.26	3.89717	0.000115234	0.000387291	0.0453685
BMS1	-0.0378746	10.9868	-1.98036	0.0483919	0.0864225	-5.44186
BMX	0.107759	7.56794	1.503	0.133679	0.204095	-6.26557
BNC1	-0.036016	5.11838	-0.420695	0.674218	0.75164	-7.30209
BNC2	0.153426	8.28107	2.6413	0.00860369	0.0189726	-3.93808
BNIP1	-0.0228627	8.34816	-0.614122	0.539507	0.633056	-7.20219
BNIP2	-0.028601	11.8323	-0.821113	0.412103	0.509266	-7.05402
BNIP3	-0.0859179	11.9721	-2.15547	0.03176	0.0601604	-5.08424
BNIP3L	0.0935455	12.1787	2.76166	0.00603335	0.0137954	-3.61951
BNIPL	0.0145232	5.7946	0.195886	0.844805	0.886416	-7.3713
BOC	0.75435	8.61622	15.6144	1.03597e-42	1.83163e-40	86.3487
BOD1	0.136594	11.0425	4.36134	1.67188e-05	6.61011e-05	1.8763
BOK	0.0378108	8.26741	0.464154	0.642806	0.72395	-7.28289
BOLA1	-0.0698819	8.75437	-1.21387	0.225561	0.313806	-6.65597
BOLA3	-0.0148886	11.5206	-0.356213	0.721881	0.791145	-7.3271
BPGM	-0.244162	9.91428	-8.91955	2.08151e-17	3.84253e-16	28.6369
BPHL	0.379243	9.59384	9.43985	4.02574e-19	8.85029e-18	32.5299
BPNT1	0.0479439	9.56449	1.50959	0.131988	0.202054	-6.25571
BPTF	0.148934	10.8883	3.78341	0.000179965	0.000583444	-0.374479
BRAF	0.188495	10.7574	5.27993	2.19197e-07	1.18654e-06	6.03894
BRAP	0.0873265	10.0247	4.31453	2.04767e-05	7.95801e-05	1.68315
BRCA1	0.288587	8.4404	6.26937	9.96286e-10	7.37404e-09	11.2765
BRCA2	-0.0688799	5.04577	-0.694676	0.487688	0.583487	-7.14959
BRCC3	-0.0314087	10.2247	-0.989326	0.323141	0.419655	-6.90225
BRD1	-0.044094	9.32923	-1.49655	0.135351	0.205996	-6.27518
BRD2	0.00639086	11.6573	0.178566	0.858375	0.896736	-7.37454
BRD3	0.101382	9.76488	4.31286	2.06239e-05	8.01026e-05	1.67633
BRD4	-0.167942	10.3291	-5.94787	6.22173e-09	4.14992e-08	9.49271
BRD7	0.214669	10.3488	11.434	3.50735e-26	1.49754e-24	48.6056
BRD8	0.167448	9.98608	5.15823	4.04424e-07	2.10217e-06	5.44753
BRD9	0.11057	10.1056	3.64314	0.000307187	0.000944434	-0.876258
BRF1	-0.0275417	8.68512	-0.485973	0.62727	0.71002	-7.27255
BRF2	0.188305	8.993	5.39542	1.21289e-07	6.84902e-07	6.61114
BRI3	-0.173827	11.3198	-3.12171	0.00193729	0.00499052	-2.58549
BRI3BP	0.0774169	8.94473	2.13053	0.0337774	0.0634198	-5.13699
BRIP1	0.0850881	4.38229	0.883636	0.377458	0.474203	-7.00089
BRIX1	-0.0223809	9.33806	-0.780169	0.435783	0.53219	-7.08671
BRMS1	-0.236227	9.20735	-3.40556	0.000731589	0.00207775	-1.68577
BRMS1L	-0.100845	8.96151	-2.05171	0.040891	0.0749679	-5.29973
BRPF1	-0.0623097	9.09684	-1.71357	0.0874334	0.143097	-5.92962
BRPF3	-0.281376	9.65326	-6.81233	3.829e-11	3.38251e-10	14.4595
BRSK1	0.452231	7.5782	6.60725	1.34289e-10	1.11196e-09	13.2326
BRSK2	-0.0587545	5.2564	-0.708253	0.479227	0.575339	-7.14009
BRWD1	0.00873628	11.0831	0.217817	0.82769	0.87393	-7.36677
BRWD3	-0.120508	9.00854	-1.63383	0.103132	0.164794	-6.06194
BSDC1	0.0557808	10.6399	2.01517	0.0445992	0.080752	-5.37314
BSG	0.122904	14.457	1.86628	0.0627807	0.107781	-5.65888
BSN	0.140731	6.10156	2.54002	0.0114868	0.0245185	-4.19557
BSPRY	-0.336119	6.64075	-3.2114	0.00143481	0.00380947	-2.30921
BST1	0.32523	8.12465	6.45386	3.36874e-10	2.66632e-09	12.3344
BST2	0.161985	10.0892	2.14494	0.0325985	0.0615815	-5.10658
BTAF1	0.187924	10.4888	2.44288	0.0150306	0.0311919	-4.43338
BTBD1	0.0439701	13.2224	1.17746	0.239756	0.329934	-6.69928
BTBD10	0.139672	10.6372	3.98344	8.15877e-05	0.000283076	0.371407
BTBD16	0.072882	4.22098	0.776913	0.437699	0.534115	-7.08924
BTBD2	-0.174717	10.2006	-2.08509	0.037736	0.069826	-5.23153
BTBD3	0.0360726	10.6768	0.852158	0.394669	0.491448	-7.02812
BTBD6	-0.206205	10.4302	-4.9039	1.40131e-06	6.6834e-06	4.25043
BTBD7	0.081255	9.98482	1.88033	0.0608363	0.105161	-5.63284
BTBD8	0.29928	5.30331	2.64309	0.00855916	0.0188845	-3.93344
BTBD9	-0.024431	9.55501	-0.661017	0.509006	0.603814	-7.17236
BTC	0.0630891	5.27382	0.781338	0.435096	0.531584	-7.0858
BTD	-0.0516209	8.96385	-1.52771	0.127426	0.19634	-6.2284
BTF3	-0.0122701	12.4386	-0.51069	0.609868	0.695199	-7.26025
BTF3L4	-0.112042	10.9409	-3.69266	0.000254826	0.00079931	-0.701125
BTG1	0.0607753	12.005	1.67999	0.0937911	0.151937	-5.9861
BTG2	0.00905617	11.8497	0.112024	0.910864	0.935074	-7.3842
BTG3	-0.104515	8.55973	-2.6148	0.00928736	0.0203144	-4.00638
BTK	-0.188639	7.01487	-3.10119	0.00207306	0.00530117	-2.64767
BTLA	0.0453748	4.17686	0.542437	0.587839	0.676489	-7.24356
BTN2A1	0.00611953	9.89908	0.178413	0.858495	0.896787	-7.37457
BTN2A2	0.0831008	8.1969	2.03751	0.0422992	0.0772336	-5.3284
BTN3A1	0.737729	9.52086	12.6735	6.87174e-31	4.29159e-29	59.3459
BTN3A2	0.563259	9.47998	10.0986	2.25912e-21	6.13826e-20	37.65
BTN3A3	0.419603	9.41157	8.87252	2.95312e-17	5.357e-16	28.292
BTNL8	0.18204	4.6886	2.01024	0.04512	0.0815303	-5.38293
BTNL9	-0.179329	11.6272	-3.2185	0.00140069	0.00372992	-2.28702
BTRC	0.0182692	10.8586	0.505164	0.61374	0.698421	-7.26305
BUB1	-0.120605	5.84353	-1.81367	0.0705259	0.119009	-5.75472
BUB1B	-0.261658	5.52687	-2.92638	0.00363786	0.00877351	-3.16146
BUB3	0.00828224	10.4208	0.345625	0.729818	0.797687	-7.33081
BUD13	0.104799	8.94386	3.89866	0.000114554	0.000385263	0.050953
BUD31	0.0714654	9.62533	1.34742	0.178658	0.259001	-6.48587
BVES	-0.259046	12.4045	-4.95995	1.07025e-06	5.2073e-06	4.50971
BYSL	-0.249029	8.67106	-5.14072	4.4126e-07	2.27293e-06	5.36343
BZW1	-0.287715	11.3383	-7.90864	2.93575e-14	3.79923e-13	21.4961
BZW2	0.0465739	13.673	1.36854	0.17196	0.250885	-6.45736
C10orf55	0.17453	4.16828	1.85597	0.0642414	0.109867	-5.67789
C10orf62	-0.118954	5.90833	-1.138	0.255847	0.347732	-6.74476
C10orf67	0.113288	5.79921	1.8844	0.0602829	0.104391	-5.62526
C10orf71	0.703183	11.7025	9.97317	6.15345e-21	1.61938e-19	36.6596
C10orf88	-0.077093	8.92529	-2.47584	0.0137323	0.0287782	-4.35368
C11orf21	0.124077	10.0866	2.13181	0.0336712	0.0632557	-5.13429
C11orf24	0.0871877	10.2059	1.65337	0.0990907	0.159105	-6.03009
C11orf54	-0.154099	10.713	-3.69252	0.000254961	0.000799532	-0.70162
C11orf58	-0.0899799	12.4511	-2.35087	0.0192458	0.0387578	-4.65034
C11orf65	0.597573	5.75108	8.12532	6.51429e-15	9.06584e-14	22.9768
C11orf68	0.0483973	10.073	0.878034	0.380486	0.477338	-7.00581
C11orf71	0.16487	8.42311	2.86085	0.00446135	0.0105448	-3.34673
C11orf96	-0.430725	9.25367	-4.5489	7.28885e-06	3.07863e-05	2.66892
C12orf4	0.0749533	9.99902	3.07513	0.00225812	0.00573114	-2.72607
C12orf43	-0.0132083	8.93016	-0.458926	0.646553	0.727452	-7.2853
C12orf54	0.140986	4.38511	1.75978	0.0792598	0.131485	-5.8501
C12orf57	0.114922	11.341	1.30216	0.19366	0.277291	-6.54548
C12orf60	-0.0993742	7.8058	-1.73401	0.0837365	0.137837	-5.89469
C12orf75	0.636862	6.82856	7.94928	2.21831e-14	2.92197e-13	21.7716
C12orf76	0.121735	7.84119	3.93555	9.88989e-05	0.000337175	0.189627
C14orf132	0.66217	8.43014	8.14967	5.4911e-15	7.70165e-14	23.1449
C14orf180	0.0673133	10.8326	0.796123	0.426464	0.523253	-7.07417
C14orf28	0.110752	8.8337	2.75581	0.00613998	0.0140111	-3.6353
C14orf93	-0.00929176	8.13064	-0.262015	0.793454	0.848194	-7.35618
C15orf39	-0.075865	8.77468	-1.38678	0.166331	0.244062	-6.43238
C15orf40	0.0162474	8.94793	0.475448	0.634744	0.717057	-7.2776
C15orf48	-0.0453536	3.72662	-0.454279	0.64989	0.730486	-7.28742
C15orf61	-0.117084	9.43309	-1.9058	0.0574389	0.100046	-5.58513
C15orf62	-0.0294839	4.51739	-0.366284	0.714359	0.784619	-7.32347
C16orf46	-0.11813	5.47857	-2.05373	0.0406941	0.0746505	-5.29563
C16orf54	-0.121234	5.96606	-1.63637	0.1026	0.164111	-6.05782
C16orf74	-0.142459	5.85975	-1.49998	0.13446	0.205066	-6.27008
C16orf86	-0.165318	7.33377	-1.78359	0.0752985	0.125862	-5.80831
C16orf87	-0.0933465	9.24351	-2.01456	0.044663	0.0808558	-5.37434
C16orf89	1.17364	8.34659	11.9666	3.52859e-28	1.80793e-26	53.1609
C17orf58	-0.0707019	8.70992	-1.78309	0.0753799	0.125981	-5.80919
C17orf75	0.221074	9.93911	5.90407	7.939e-09	5.22045e-08	9.2557
C17orf80	0.0538251	9.9778	1.54683	0.122747	0.190487	-6.19923
C18orf21	-0.122747	9.18429	-2.92925	0.00360522	0.0087065	-3.15326
C18orf54	0.022666	7.01472	0.391956	0.695313	0.768739	-7.31375
C19orf12	-0.394955	10.4574	-12.6421	9.09197e-31	5.59468e-29	59.0684
C19orf18	0.254105	7.88376	3.58368	0.00038342	0.00115311	-1.08365
C19orf25	-0.114762	8.93699	-1.47033	0.142311	0.214766	-6.31381
C19orf44	0.125154	7.77336	2.89805	0.00397516	0.00949034	-3.24205
C19orf47	-0.356872	10.1503	-5.89938	8.14806e-09	5.34392e-08	9.23043
C19orf53	-0.0387627	11.738	-0.636394	0.524907	0.61934	-7.1883
C19orf73	-0.00607191	5.87109	-0.0621961	0.95044	0.96436	-7.38853
C1D	0.0375346	10.1775	0.685825	0.493247	0.588959	-7.15569
C1GALT1	0.0242458	9.98414	0.505249	0.613681	0.698416	-7.26301
C1GALT1C1	-0.132179	9.5561	-4.11807	4.70157e-05	0.00017092	0.893277
C1orf105	-1.62761	7.95427	-14.7695	3.0376e-39	3.8131e-37	78.426
C1orf115	-0.275183	9.79586	-7.08396	6.95699e-12	6.76461e-11	16.1291
C1orf116	-0.152755	6.06869	-2.00639	0.0455307	0.0820835	-5.39057
C1orf122	0.026655	10.1812	0.371759	0.710282	0.781366	-7.32145
C1orf127	-0.0885697	5.74311	-1.1879	0.235622	0.325208	-6.687
C1orf131	-0.0407196	8.26267	-1.09117	0.275899	0.369505	-6.79673
C1orf159	-0.145828	7.19066	-1.62491	0.105021	0.167364	-6.07636
C1orf162	-0.861703	9.65545	-13.1713	7.79471e-33	5.52808e-31	63.7866
C1orf167	-0.369539	6.64035	-3.23712	0.00131477	0.00352505	-2.22862
C1orf174	-0.039629	9.55962	-1.63296	0.103316	0.165046	-6.06336
C1orf198	0.151986	11.7057	4.73397	3.12456e-06	1.40332e-05	3.48024
C1orf21	-0.0868322	11.944	-3.02584	0.00265022	0.00659841	-2.87261
C1orf216	0.00504262	9.28896	0.151506	0.879658	0.912238	-7.379
C1orf220	0.300673	4.83882	2.73322	0.00656843	0.0148914	-3.69601
C1orf35	0.0731036	8.55877	1.15452	0.249021	0.339927	-6.72591
C1orf43	-0.137523	12.9736	-7.66641	1.52853e-13	1.82046e-12	19.8747
C1orf50	0.062126	8.8034	1.29914	0.194692	0.278324	-6.54939
C1orf52	-0.0843979	9.58006	-2.96058	0.00326557	0.00797369	-3.06317
C1orf53	0.0020477	7.31115	0.0310769	0.975225	0.983056	-7.38998
C1orf54	0.291944	8.81686	5.1463	4.2918e-07	2.21525e-06	5.39021
C1orf56	-0.23566	8.84045	-4.37826	1.55311e-05	6.1775e-05	1.94654
C1orf74	-0.0675971	7.59445	-1.5217	0.128925	0.198259	-6.23749
C1QA	-0.268871	10.3888	-2.82665	0.00495541	0.0115795	-3.44182
C1QB	-0.762056	11.1157	-8.28511	2.10908e-15	3.08211e-14	24.0866
C1QBP	0.0721592	11.9953	2.92644	0.00363716	0.00877349	-3.16128
C1QC	-0.700903	10.4053	-7.93439	2.45845e-14	3.208e-13	21.6705
C1QL1	-0.219546	5.51162	-1.98393	0.0479913	0.0858414	-5.43487
C1QTNF1	-0.991386	11.5132	-11.4518	3.01229e-26	1.30842e-24	48.7563
C1QTNF2	1.00466	7.57888	13.748	4.0328e-35	3.37492e-33	69.0073
C1QTNF3	0.688087	7.02357	11.2482	1.70585e-25	6.81852e-24	47.0395
C1QTNF4	-0.181408	4.59555	-1.65834	0.0980844	0.157813	-6.02193
C1QTNF6	0.0874515	6.9942	1.46148	0.14472	0.21755	-6.32669
C1QTNF7	1.12147	7.62062	16.6409	5.65235e-47	1.44804e-44	96.092
C1R	-0.321579	12.0337	-4.65907	4.41679e-06	1.92647e-05	3.14843
C1RL	-0.39008	9.13809	-8.7895	5.4606e-17	9.53365e-16	27.686
C1S	-0.0627534	12.2746	-1.06218	0.288834	0.38327	-6.82781
C2	-0.177786	7.13876	-2.09804	0.0365697	0.067858	-5.2048
C20orf203	0.223578	4.55692	2.57038	0.0105432	0.022738	-4.11939
C20orf96	0.165506	7.81611	3.04261	0.00251032	0.00629109	-2.82301
C21orf58	-0.00238028	6.41101	-0.0477584	0.961934	0.972235	-7.38933
C21orf62	-0.0452456	4.66779	-0.388917	0.697558	0.770733	-7.31494
C21orf91	0.396451	9.33992	6.58527	1.53362e-10	1.26655e-09	13.1028
C22orf15	-0.450505	4.72552	-3.21577	0.0014137	0.00375978	-2.29555
C22orf23	0.0797303	5.46763	1.26091	0.208124	0.293713	-6.59806
C22orf39	0.140823	11.0349	4.72225	3.29944e-06	1.47657e-05	3.42801
C2CD2	0.0473317	9.44175	1.31137	0.190534	0.273577	-6.53352
C2CD2L	-0.165408	9.06545	-4.93745	1.19292e-06	5.7773e-06	4.4053
C2CD3	0.0901692	9.20106	2.04196	0.0418537	0.076565	-5.31944
C2CD4B	-0.112301	5.95429	-1.05136	0.29377	0.388301	-6.8392
C2CD4C	-0.113234	6.76228	-1.03647	0.300651	0.395439	-6.85468
C2orf42	0.108382	8.80736	3.71905	0.000230476	0.000729526	-0.606893
C2orf49	0.0168988	10.0448	0.507811	0.611884	0.696751	-7.26171
C2orf68	0.0364262	9.88466	1.54132	0.12408	0.192199	-6.20766
C2orf69	-0.223681	9.21281	-4.0456	6.33745e-05	0.000224666	0.610378
C2orf73	0.240752	3.72755	2.99855	0.0028933	0.00712987	-2.95278
C2orf76	0.134066	7.95069	3.5406	0.000449383	0.00133486	-1.23193
C2orf88	-0.244534	9.91887	-6.00804	4.441e-09	3.01829e-08	9.82072
C3	-0.735097	12.7419	-9.13322	4.18693e-18	8.23802e-17	30.2187
C3AR1	-0.609459	9.15541	-8.83083	4.02307e-17	7.16335e-16	27.9872
C3orf18	0.0343896	10.4891	0.841811	0.400429	0.497765	-7.03686
C3orf20	0.152307	4.90844	1.5926	0.11209	0.176701	-6.12792
C3orf33	0.157689	8.17012	3.85811	0.000134459	0.000445934	-0.100088
C3orf38	-0.00937278	9.33296	-0.23321	0.815725	0.865067	-7.3633
C3orf52	-0.144748	8.41731	-1.87003	0.0622575	0.107116	-5.65196
C3orf62	0.0126287	8.75033	0.241284	0.809466	0.860538	-7.36139
C3orf70	0.227228	7.9025	5.19889	3.30009e-07	1.7384e-06	5.64378
C4BPB	0.0848833	4.73806	0.930689	0.352612	0.450393	-6.95834
C4orf19	0.0393091	5.25441	0.374216	0.708455	0.780062	-7.32054
C4orf3	0.0819385	11.8006	2.79438	0.00546656	0.0126352	-3.53054
C4orf33	0.0542046	8.20811	1.15967	0.246919	0.337424	-6.71998
C4orf36	0.32677	7.99432	5.23697	2.72456e-07	1.456e-06	5.82882
C4orf46	0.184205	8.78553	3.61138	0.000345928	0.00105118	-0.987431
C5	-0.232935	7.22707	-4.1388	4.3132e-05	0.000158176	0.97505
C5AR1	-0.436903	8.86843	-5.94644	6.27151e-09	4.17646e-08	9.48496
C5orf15	-0.00419019	10.8156	-0.115505	0.908107	0.933541	-7.3838
C5orf22	0.0154247	10.4853	0.368614	0.712623	0.783255	-7.32261
C5orf24	-0.082209	10.8018	-1.15932	0.247061	0.337581	-6.72038
C5orf34	-0.0643076	5.64775	-1.19869	0.231405	0.320339	-6.67419
C5orf46	0.446108	8.1967	5.16765	3.85854e-07	2.01063e-06	5.49289
C5orf47	0.146046	4.71829	1.62219	0.105601	0.168172	-6.08073
C6	0.693643	11.9713	6.91113	2.07086e-11	1.89887e-10	15.0609
C6orf132	-0.00242445	6.95747	-0.0461224	0.963237	0.973239	-7.3894
C6orf136	-0.0354585	10.3932	-0.72788	0.46714	0.563143	-7.12603
C6orf141	-0.112633	5.48822	-1.26899	0.205231	0.290447	-6.5879
C6orf163	0.208682	7.10246	3.66296	0.000285127	0.000883754	-0.80645
C6orf226	-0.00939341	6.96539	-0.10113	0.919501	0.941323	-7.38536
C6orf47	-0.0696418	9.67794	-2.07274	0.038878	0.0717172	-5.25688
C6orf52	0.0542916	5.10799	0.624768	0.532503	0.626594	-7.19561
C6orf62	0.176524	11.1382	4.85342	1.78252e-06	8.3275e-06	4.01912
C6orf89	-0.0589475	11.8215	-2.15656	0.031674	0.0600247	-5.08192
C7	-0.196109	13.5521	-3.14481	0.00179431	0.00466143	-2.51505
C7orf50	0.0417374	9.88419	0.448379	0.654138	0.733693	-7.29008
C8G	-0.195236	5.74563	-1.56787	0.117755	0.184081	-6.16671
C8orf33	0.0819679	10.4654	3.60474	0.000354589	0.00107421	-1.01056
C8orf34	0.343159	5.08273	4.13138	4.44858e-05	0.000162571	0.945734
C8orf48	-0.065637	6.40067	-1.39099	0.165053	0.242499	-6.42658
C8orf58	-0.0721559	8.1672	-1.36512	0.173032	0.252068	-6.462
C8orf76	-0.10183	8.35239	-1.61757	0.106594	0.169356	-6.08816
C9orf40	-0.0558264	7.83329	-1.25691	0.209567	0.295219	-6.60307
C9orf43	0.120906	5.45829	1.79678	0.0731741	0.122883	-5.78492
C9orf72	-0.112039	9.74924	-1.90395	0.0576809	0.100412	-5.58863
C9orf78	0.0398512	10.8163	2.23656	0.0259013	0.0503623	-4.90861
C9orf85	0.105096	8.49166	3.75433	0.000201333	0.00064555	-0.479939
CA11	-0.316967	8.04024	-5.57724	4.67995e-08	2.78424e-07	7.53339
CA12	-0.125293	5.09348	-1.25492	0.210287	0.295934	-6.60555
CA14	-1.22891	7.72141	-10.4749	1.07242e-22	3.25958e-21	40.6633
CA2	-0.205883	9.09603	-3.16646	0.00166916	0.00437157	-2.44855
CA3	1.16593	8.82226	10.3127	4.0187e-22	1.17046e-20	39.3569
CA4	-0.00334031	9.58101	-0.0476482	0.962022	0.972245	-7.38933
CA5B	0.444495	8.17218	9.31394	1.05906e-18	2.21943e-17	31.5751
CA8	-0.198954	8.44663	-3.46692	0.000587396	0.00170606	-1.4816
CAB39	-0.130231	12.2304	-4.26147	2.57097e-05	9.81851e-05	1.46656
CAB39L	-0.128335	10.1937	-3.19403	0.0015215	0.00401162	-2.36327
CABIN1	0.118081	10.0936	2.69622	0.00732875	0.0164223	-3.79441
CABLES1	0.459298	7.90558	8.28319	2.13808e-15	3.12085e-14	24.0732
CABLES2	-0.220398	8.99202	-5.45111	9.08463e-08	5.20966e-07	6.89084
CABP1	-0.238981	8.12842	-3.81327	0.000160257	0.000524427	-0.265372
CABP4	-0.156937	5.72053	-2.51465	0.0123319	0.0261491	-4.25853
CABYR	-0.0131218	4.92787	-0.186502	0.852152	0.891902	-7.37309
CACHD1	0.0709681	8.54221	1.2947	0.19622	0.280238	-6.55512
CACNA1B	0.276712	4.86105	2.944	0.00344148	0.00835285	-3.11096
CACNA1C	-0.0503433	11.1972	-1.23349	0.218166	0.305379	-6.63208
CACNA1D	0.0626583	5.27185	0.874427	0.382444	0.479124	-7.00896
CACNA1E	-0.403598	4.96344	-3.67199	0.00027557	0.00085688	-0.774497
CACNA1F	0.0261152	4.82913	0.388781	0.697659	0.770733	-7.31499
CACNA1G	0.0179283	5.23589	0.223175	0.82352	0.870612	-7.36559
CACNA1H	-0.488117	8.28113	-6.6491	1.04199e-10	8.74341e-10	13.4805
CACNA2D1	0.343671	12.0413	4.98854	9.31917e-07	4.57682e-06	4.64294
CACNA2D2	0.453352	7.53801	7.60443	2.31815e-13	2.69442e-12	19.4657
CACNA2D3	-0.584863	9.82799	-9.05679	7.45082e-18	1.43671e-16	29.6501
CACNA2D4	-0.208671	6.69939	-4.10253	5.01432e-05	0.000181554	0.832218
CACNB1	-0.190464	8.14636	-3.82223	0.000154756	0.000507486	-0.232498
CACNB2	-0.252219	10.9799	-3.919	0.000105653	0.000357676	0.127268
CACNB3	-0.00394003	8.17913	-0.0978674	0.92209	0.943477	-7.38568
CACNB4	0.164755	5.8295	2.24438	0.0253897	0.0494518	-4.89135
CACNG8	0.00186715	5.55257	0.025169	0.979934	0.986456	-7.39015
CACYBP	-0.292024	10.5494	-9.53548	1.92103e-19	4.35574e-18	33.2604
CAD	0.100944	8.60589	2.5012	0.0128024	0.0270461	-4.29168
CADM1	0.132492	10.5714	2.90885	0.00384335	0.00921245	-3.21141
CADM2	-0.157383	6.51916	-1.40366	0.161245	0.23785	-6.40897
CADM3	-0.186489	7.95201	-2.72012	0.00682907	0.0154099	-3.731
CADM4	-0.244543	8.12095	-6.1038	2.58289e-09	1.80831e-08	10.3483
CADPS	0.512836	9.70377	7.35702	1.1932e-12	1.27042e-11	17.8576
CADPS2	-0.671568	9.60799	-13.5643	2.17505e-34	1.70646e-32	67.3359
CALB2	0.0710013	5.84612	0.53645	0.591965	0.679437	-7.24679
CALCA	0.0852785	4.67743	0.676551	0.499108	0.594826	-7.16199
CALCB	0.142045	3.85604	1.43052	0.153399	0.228305	-6.37116
CALCOCO1	-0.0349233	12.3032	-0.948083	0.343697	0.441374	-6.94206
CALCOCO2	-0.477326	12.7489	-14.5631	2.09957e-38	2.44036e-36	76.5077
CALCRL	-0.351307	10.5986	-3.97798	8.34039e-05	0.000288978	0.350597
CALD1	0.121679	13.0396	2.76088	0.00604738	0.0138199	-3.62161
CALHM2	-0.216358	9.28282	-5.17704	3.68174e-07	1.9249e-06	5.53815
CALM1	-0.0522435	13.4477	-1.9654	0.0501047	0.0889499	-5.47105
CALML4	-0.121458	6.66778	-2.85301	0.00457045	0.0107823	-3.36862
CALML6	0.0598881	4.44643	0.64495	0.519353	0.613883	-7.18283
CALR	-0.0143143	12.7357	-0.385131	0.700358	0.773011	-7.3164
CALU	-0.207138	13.1436	-4.11904	4.68261e-05	0.00017033	0.897109
CAMK1	-0.119471	9.03164	-2.40182	0.0167989	0.0344249	-4.5312
CAMK1D	-0.107344	8.32829	-1.7096	0.088165	0.14405	-5.93634
CAMK2A	0.132863	8.87946	2.59035	0.00996114	0.0216074	-4.06883
CAMK2B	0.284056	11.5778	5.23633	2.73342e-07	1.46011e-06	5.82569
CAMK2D	0.0574301	13.2957	1.17406	0.241116	0.331334	-6.70327
CAMK2G	0.137174	9.74506	4.01137	7.28614e-05	0.000255412	0.478372
CAMK2N1	0.0953287	9.86959	2.32335	0.0206939	0.0413449	-4.71367
CAMK4	-0.0286641	5.24594	-0.323008	0.746869	0.812079	-7.33836
CAMKK1	0.0212218	7.89135	0.433866	0.664635	0.743333	-7.29647
CAMKK2	0.131478	9.86329	5.57807	4.65956e-08	2.77474e-07	7.53762
CAMLG	0.0602043	10.1234	1.66834	0.0960814	0.155027	-6.00543
CAMP	0.233	4.60131	2.00981	0.0451658	0.081578	-5.38379
CAMSAP1	-0.0120042	9.95246	-0.425769	0.67052	0.748691	-7.29995
CAMTA1	0.262415	10.3364	6.56051	1.78035e-10	1.4531e-09	12.9571
CAMTA2	-0.148861	10.1357	-4.0802	5.49848e-05	0.000197376	0.744866
CAND1	0.0578105	10.6054	1.80837	0.0713484	0.12022	-5.76423
CAND2	0.242617	10.7477	4.84311	1.87182e-06	8.71873e-06	3.97215
CANT1	-0.023313	9.89721	-0.720663	0.471565	0.56766	-7.13125
CANX	-0.00686845	14.0973	-0.168035	0.866646	0.902448	-7.37636
CAP1	-0.199981	12.1632	-5.08931	5.69178e-07	2.88566e-06	5.11795
CAP2	0.160934	13.1054	2.56731	0.0106354	0.022906	-4.12714
CAPG	-0.226201	7.41147	-2.43362	0.0154143	0.0318721	-4.45558
CAPN1	-0.188468	10.5029	-4.80562	2.23449e-06	1.02708e-05	3.80204
CAPN10	-0.147637	8.57329	-2.15307	0.031949	0.060482	-5.08933
CAPN11	0.0766641	5.33865	0.92184	0.357204	0.454626	-6.96651
CAPN12	-0.000285131	6.26728	-0.00254068	0.997974	0.998803	-7.39046
CAPN2	-0.0331438	12.3345	-1.27808	0.20201	0.286762	-6.57638
CAPN3	0.288674	7.22478	2.78591	0.0056085	0.0129347	-3.55367
CAPN5	0.375981	8.01477	8.6156	1.95522e-16	3.20417e-15	26.4289
CAPN6	0.861392	4.72101	6.58069	1.57661e-10	1.30034e-09	13.0758
CAPN7	0.114442	10.7968	2.58819	0.0100227	0.0217335	-4.07432
CAPN9	0.0439058	4.24811	0.425923	0.670408	0.748655	-7.29988
CAPNS1	0.0123309	13.531	0.343772	0.73121	0.798788	-7.33145
CAPRIN1	0.135505	12.3541	4.2248	3.00496e-05	0.000113243	1.31825
CAPRIN2	0.069548	10.3569	2.02904	0.0431592	0.0785412	-5.34542
CAPS	0.137412	8.2159	2.8132	0.00516288	0.012004	-3.47891
CAPS2	0.0690897	8.82454	1.00756	0.314316	0.410147	-6.88412
CAPZA1	-0.124743	10.7499	-2.79448	0.00546494	0.0126338	-3.53027
CAPZA2	-0.0612904	12.753	-1.35574	0.175995	0.255732	-6.47469
CAPZB	-0.0650015	12.3082	-2.82697	0.0049505	0.0115702	-3.44092
CARD10	0.0391241	8.78795	0.722998	0.470131	0.56626	-7.12957
CARD11	0.0831179	5.48155	1.03074	0.303328	0.398459	-6.86058
CARD14	-0.173694	4.53692	-2.17886	0.0299628	0.0572573	-5.03422
CARD16	0.225124	7.46912	3.85615	0.000135499	0.000448791	-0.107348
CARD6	-0.19641	8.74837	-5.6222	3.68394e-08	2.22223e-07	7.7654
CARD8	0.0225237	10.6222	0.54083	0.588946	0.677328	-7.24443
CARHSP1	-0.122623	9.74628	-2.49301	0.0130965	0.0276118	-4.31178
CARM1	-0.205317	10.1343	-4.85523	1.76724e-06	8.27457e-06	4.0274
CARNS1	0.50999	9.21595	7.06826	7.68774e-12	7.43484e-11	16.0313
CARS2	-0.0479995	10.4581	-1.15157	0.250228	0.341166	-6.72929
CASC2	0.267616	6.42634	4.63636	4.90126e-06	2.12597e-05	3.04873
CASD1	0.27783	10.5107	4.2544	2.64969e-05	0.000100915	1.43787
CASK	0.104656	9.3584	3.26779	0.00118376	0.0032053	-2.13168
CASKIN1	-0.251252	5.95593	-2.36249	0.0186618	0.037745	-4.62339
CASKIN2	-0.247823	9.53534	-4.05813	6.02029e-05	0.000214269	0.658989
CASP1	0.432795	8.4458	11.2803	1.29883e-25	5.2257e-24	47.3093
CASP10	-0.0139213	8.58819	-0.366194	0.714426	0.784619	-7.3235
CASP12	0.317831	5.42251	4.24808	2.72202e-05	0.00010345	1.41226
CASP2	-0.00688895	9.47704	-0.254366	0.799352	0.853254	-7.35815
CASP3	-0.0764517	9.73719	-1.67585	0.0945989	0.15295	-5.99298
CASP4	-0.0227435	9.72345	-0.575899	0.565028	0.656257	-7.22489
CASP6	-0.0853331	7.85444	-2.95565	0.003317	0.00808824	-3.07741
CASP7	-0.170847	9.25527	-4.36961	1.61275e-05	6.39849e-05	1.91062
CASP8	-0.035703	7.77101	-0.593442	0.553243	0.645433	-7.21465
CASP8AP2	0.117436	9.2365	1.37176	0.170957	0.249799	-6.45297
CASP9	0.193703	9.67901	5.45292	8.99929e-08	5.16307e-07	6.89998
CASQ1	0.0901469	11.1442	1.20786	0.227862	0.316445	-6.66321
CASQ2	0.133878	15.6501	3.11217	0.00199939	0.00512944	-2.61446
CASS4	0.0555918	5.49946	0.540368	0.589263	0.677507	-7.24468
CAST	-0.00502854	13.7456	-0.129821	0.896778	0.92538	-7.38205
CASZ1	-0.0495566	10.11	-1.09936	0.272314	0.365757	-6.78779
CAT	0.0457138	11.9739	0.912977	0.36184	0.459224	-6.97462
CATSPER1	0.140641	4.3826	1.4206	0.156263	0.231918	-6.38521
CATSPER3	-0.0104941	5.75104	-0.165971	0.868269	0.903538	-7.37671
CATSPERB	-0.836081	5.27585	-9.96828	6.3975e-21	1.68008e-19	36.6212
CATSPERG	0.133713	6.02727	2.64718	0.00845835	0.0186932	-3.92284
CAV1	-0.168662	14.0918	-4.46522	1.0594e-05	4.34596e-05	2.31156
CAV2	-0.0966272	13.0142	-2.49555	0.0130044	0.0274361	-4.30554
CAV3	-0.0353127	10.0342	-0.496096	0.620117	0.703891	-7.26758
CBFA2T2	0.295	9.34863	8.63805	1.6599e-16	2.74167e-15	26.5902
CBFA2T3	-0.133615	8.63025	-3.04647	0.00247904	0.0062214	-2.81154
CBFB	-0.19102	10.6076	-3.32629	0.00096691	0.00266176	-1.94447
CBL	-0.0685708	9.60989	-1.16907	0.243119	0.333246	-6.70909
CBLB	-0.3361	11.758	-7.3123	1.59783e-12	1.67285e-11	17.5712
CBLL1	0.00861633	10.5437	0.22505	0.822063	0.86973	-7.36517
CBLN1	-0.0223131	7.71316	-0.274979	0.783484	0.840754	-7.3527
CBLN3	0.220988	6.80795	3.69069	0.000256738	0.000804099	-0.708132
CBR1	-0.204472	9.33849	-3.80642	0.00016459	0.000537206	-0.290477
CBR3	0.0916652	7.95338	1.12713	0.260406	0.352781	-6.75701
CBR4	0.00214427	10.4413	0.054812	0.956317	0.967961	-7.38897
CBS	-0.585695	8.62674	-7.9178	2.75634e-14	3.57442e-13	21.5581
CBX1	0.0443857	10.7275	1.67162	0.0954324	0.154138	-6.00001
CBX2	-0.103117	7.32827	-2.30708	0.0215935	0.042917	-4.75076
CBX3	-0.0920608	11.2146	-3.36315	0.00084988	0.0023671	-1.8249
CBX4	-0.172669	9.1258	-3.47825	0.000563851	0.00164258	-1.44351
CBX5	0.0443212	11.9144	1.94958	0.0519702	0.091833	-5.50167
CBX6	0.0163809	10.3192	0.386637	0.699244	0.771929	-7.31582
CBX7	0.226124	11.7187	6.13041	2.21921e-09	1.5692e-08	10.4961
CBX8	-0.0484471	7.44438	-0.867026	0.386481	0.483602	-7.01538
CBY1	0.276842	10.2594	7.4366	7.07347e-13	7.74811e-12	18.3706
CC2D1A	-0.0732796	9.07167	-1.38994	0.16537	0.242823	-6.42802
CC2D1B	-0.11789	9.63968	-4.19645	3.38753e-05	0.000126483	1.20438
CC2D2A	0.393099	8.64869	10.4923	9.29663e-23	2.86031e-21	40.8046
CC2D2B	0.0910818	4.33726	0.927706	0.354156	0.451709	-6.96111
CCAR1	-0.0523079	11.1493	-1.42357	0.155401	0.230913	-6.38102
CCBE1	0.293257	6.93996	2.59972	0.00969787	0.0211056	-4.04496
CCDC102A	-0.0964631	7.64993	-1.40891	0.159689	0.236221	-6.40164
CCDC102B	0.426444	8.08359	7.50164	4.6004e-13	5.12412e-12	18.7928
CCDC106	-0.113729	8.39427	-1.35101	0.177505	0.257628	-6.48105
CCDC107	-0.159301	10.5064	-2.41081	0.0163967	0.0336816	-4.50992
CCDC110	0.0615237	5.71421	0.926664	0.354696	0.452306	-6.96207
CCDC112	0.0361124	8.35423	0.625874	0.531778	0.625975	-7.19492
CCDC113	0.738303	8.52795	15.4827	3.622e-42	6.14418e-40	85.1064
CCDC115	0.277232	9.3946	9.56665	1.508e-19	3.44807e-18	33.4994
CCDC116	0.0560455	5.20349	0.77107	0.44115	0.537385	-7.09375
CCDC117	-0.0918764	9.45145	-2.29093	0.0225208	0.0445834	-4.78734
CCDC12	-0.0894136	9.96553	-1.31469	0.189415	0.272176	-6.52918
CCDC120	0.0698775	6.75842	1.8507	0.0649975	0.111009	-5.68755
CCDC121	0.0556584	8.19875	0.919693	0.358323	0.455866	-6.96848
CCDC122	0.0569541	7.3606	0.765094	0.444696	0.541075	-7.09833
CCDC124	-0.242987	10.0772	-2.37416	0.018091	0.0367411	-4.59619
CCDC125	0.423761	8.61526	10.7857	8.27506e-24	2.80748e-22	43.1976
CCDC126	-0.170517	8.54898	-2.55595	0.0109826	0.0235666	-4.1557
CCDC127	0.0449409	10.1349	1.71751	0.0867105	0.142043	-5.92292
CCDC13	-0.0632205	6.47624	-1.25707	0.209509	0.295204	-6.60287
CCDC134	-0.0594382	6.92496	-1.12622	0.26079	0.353184	-6.75803
CCDC136	0.123986	8.00339	2.04235	0.0418149	0.0765053	-5.31865
CCDC137	-0.0827079	8.499	-1.37123	0.171122	0.249924	-6.4537
CCDC138	0.0458591	5.63182	0.776479	0.437955	0.534219	-7.08957
CCDC14	0.177613	9.47389	3.42981	0.000671054	0.00191885	-1.60549
CCDC141	0.405688	11.5239	4.9243	1.27079e-06	6.12133e-06	4.34447
CCDC142	-0.0467447	7.20857	-0.994328	0.320703	0.417267	-6.89731
CCDC146	0.109612	9.00792	1.71511	0.087149	0.142706	-5.92699
CCDC148	0.000997763	4.63972	0.012926	0.989694	0.993334	-7.39038
CCDC149	-0.0545119	8.9826	-2.12948	0.0338644	0.063533	-5.13919
CCDC15	0.145498	5.13161	2.27365	0.0235511	0.0463381	-4.8262
CCDC150	0.0177069	5.52354	0.315337	0.752681	0.816629	-7.34081
CCDC153	0.0230174	5.8708	0.28791	0.773575	0.832321	-7.34907
CCDC154	-0.00742669	5.98121	-0.0797075	0.936512	0.954147	-7.38729
CCDC157	0.0384542	6.39938	0.605752	0.545046	0.637885	-7.20729
CCDC158	0.222829	4.6582	2.61336	0.00932593	0.0203774	-4.01008
CCDC159	0.281586	9.40932	4.66495	4.29915e-06	1.87951e-05	3.1743
CCDC17	-0.0334584	7.1094	-0.565363	0.572165	0.662704	-7.23089
CCDC18	-0.0887926	7.20295	-1.43026	0.153475	0.228375	-6.37154
CCDC22	-0.0175004	8.78853	-0.298236	0.765688	0.826456	-7.34605
CCDC24	0.00702263	6.29552	0.110224	0.912291	0.935788	-7.3844
CCDC25	0.00363312	10.6308	0.165868	0.86835	0.903548	-7.37673
CCDC28A	0.332606	9.39961	8.70156	1.04289e-16	1.75019e-15	27.0482
CCDC28B	-0.259282	7.94472	-3.00755	0.00281099	0.0069475	-2.92643
CCDC3	0.991622	9.78598	15.8429	1.1764e-43	2.24534e-41	88.5079
CCDC30	0.193677	6.54674	3.72259	0.000227378	0.000720777	-0.59419
CCDC34	0.0697946	7.48935	1.20076	0.230602	0.319509	-6.67172
CCDC38	0.134894	4.40827	1.60601	0.109113	0.172549	-6.10665
CCDC40	0.0303035	7.98539	0.645056	0.519285	0.613883	-7.18276
CCDC43	0.026869	10.4661	1.08067	0.280538	0.374685	-6.80808
CCDC47	-0.167839	11.6989	-5.87551	9.29946e-09	6.06737e-08	9.10195
CCDC50	-0.0465546	11.6013	-1.44171	0.150218	0.22414	-6.3552
CCDC51	-0.0375171	8.99458	-1.08597	0.278189	0.372055	-6.80237
CCDC57	-0.00708691	8.32338	-0.173927	0.862017	0.89882	-7.37536
CCDC59	0.0336456	9.87054	1.20038	0.230748	0.31964	-6.67217
CCDC6	-0.347535	10.8255	-8.71314	9.57973e-17	1.60983e-15	27.1319
CCDC61	-0.028641	7.62502	-0.363049	0.716772	0.786851	-7.32465
CCDC62	0.177911	5.49299	2.47824	0.0136418	0.0286028	-4.34784
CCDC65	-0.0355218	4.19784	-0.470984	0.637925	0.719935	-7.27971
CCDC66	0.0993361	9.3171	2.22951	0.0263705	0.0511241	-4.92413
CCDC68	-0.412604	8.84834	-4.75824	2.79031e-06	1.26177e-05	3.5888
CCDC69	-0.458764	12.1466	-12.2965	1.95307e-29	1.09941e-27	56.0285
CCDC71	0.0799577	8.91948	1.84952	0.0651687	0.111256	-5.68972
CCDC77	0.00116142	7.89742	0.0331802	0.973549	0.981918	-7.38992
CCDC78	0.017887	5.07222	0.186829	0.851896	0.891823	-7.37303
CCDC8	0.284563	10.0885	6.08332	2.9019e-09	2.01703e-08	10.2349
CCDC80	1.06774	12.3132	12.3671	1.0467e-29	5.97239e-28	56.6466
CCDC81	0.0802256	5.34417	1.21291	0.225926	0.314243	-6.65712
CCDC82	0.0756171	9.60214	1.51288	0.13115	0.201074	-6.25078
CCDC85A	-0.112865	6.56497	-0.900754	0.368296	0.465441	-6.98566
CCDC85B	-0.264897	8.23228	-1.75381	0.0802793	0.133018	-5.86049
CCDC85C	-0.306881	9.51581	-7.33821	1.34929e-12	1.43055e-11	17.737
CCDC86	-0.198527	8.79132	-4.46166	1.07623e-05	4.40926e-05	2.29651
CCDC87	0.238876	4.67235	3.05539	0.00240823	0.00606111	-2.78502
CCDC88A	0.134958	10.0186	2.61386	0.00931262	0.020359	-4.0088
CCDC88B	-0.246255	7.96163	-2.7105	0.00702637	0.0157983	-3.75659
CCDC88C	0.132261	7.73709	2.72456	0.00673965	0.01523	-3.71915
CCDC89	0.136629	5.63059	2.16441	0.0310626	0.0590265	-5.06519
CCDC9	-0.0571029	8.72112	-1.15089	0.25051	0.341402	-6.73008
CCDC90B	0.158318	9.89825	5.47023	8.22182e-08	4.74522e-07	6.98746
CCDC91	0.0674679	11.0489	1.44871	0.148254	0.221894	-6.34515
CCDC92	-0.125666	11.3398	-2.96497	0.00322041	0.00787106	-3.05048
CCDC93	0.0938555	11.5276	1.79642	0.073232	0.122964	-5.78557
CCDC96	-0.14314	5.61152	-2.26699	0.0239584	0.0470069	-4.84108
CCDC97	0.0472668	9.52194	1.44751	0.148589	0.222343	-6.34688
CCHCR1	0.0885074	8.51067	1.74962	0.0810001	0.134	-5.86775
CCL11	-0.45962	7.80601	-4.68293	3.95759e-06	1.74314e-05	3.25363
CCL13	-0.021833	6.51011	-0.20815	0.835225	0.879357	-7.36883
CCL19	-0.290907	5.90048	-1.82956	0.0681087	0.115614	-5.72607
CCL2	-0.912602	10.232	-7.33745	1.35604e-12	1.43649e-11	17.7321
CCL21	0.551868	8.90884	4.36362	1.6554e-05	6.54909e-05	1.88574
CCL22	-0.147306	4.5654	-1.443	0.149853	0.223701	-6.35334
CCL24	0.243704	4.73406	2.13126	0.0337168	0.0633224	-5.13545
CCL26	0.255218	4.46418	2.55877	0.0108956	0.0234078	-4.14863
CCL28	0.165659	5.38445	2.56977	0.0105615	0.022772	-4.12094
CCL8	0.139889	5.96992	1.25866	0.208933	0.294603	-6.60087
CCM2	-0.252572	9.7569	-4.86439	1.69199e-06	7.95192e-06	4.06921
CCNA1	0.112564	5.11834	1.19431	0.233112	0.322323	-6.67941
CCNA2	-0.11144	6.80605	-1.72933	0.0845724	0.139031	-5.90273
CCNB1	-0.0577706	6.88416	-1.23075	0.219187	0.306637	-6.63544
CCNB1IP1	-0.0363371	11.074	-1.19306	0.233601	0.322915	-6.68089
CCNB2	-0.181945	4.99544	-1.75624	0.0798619	0.132432	-5.85625
CCNB3	0.0453341	5.04215	0.565749	0.571902	0.662522	-7.23067
CCNC	-0.106188	10.274	-2.6408	0.00861623	0.0189953	-3.93938
CCND1	0.457278	11.3731	12.201	4.52686e-29	2.49235e-27	55.1954
CCND2	0.590248	13.0532	15.8605	9.94675e-44	1.95096e-41	88.6744
CCND3	-0.265019	10.7938	-5.31678	1.81679e-07	9.98518e-07	6.22037
CCNDBP1	0.105471	11.2813	5.38672	1.2686e-07	7.14755e-07	6.56769
CCNE1	-0.283679	7.00179	-5.53911	5.72625e-08	3.35818e-07	7.33784
CCNE2	-0.187952	6.49767	-2.38044	0.01779	0.0362117	-4.58149
CCNF	-0.171306	6.24365	-3.25527	0.00123572	0.00333488	-2.17137
CCNG1	-0.500611	12.1711	-12.1918	4.90958e-29	2.69126e-27	55.115
CCNG2	0.31245	9.40551	5.38221	1.29849e-07	7.30285e-07	6.54516
CCNH	-0.0539299	10.1409	-1.98833	0.0475004	0.0850239	-5.42623
CCNI	0.163264	13.6119	6.21355	1.37664e-09	1.00179e-08	10.9613
CCNJ	-0.0779234	8.16238	-1.16013	0.246733	0.337243	-6.71945
CCNJL	-0.212992	8.39652	-3.89863	0.000114569	0.000385263	0.0508263
CCNK	-0.0363334	10.2444	-1.8825	0.060541	0.104722	-5.62881
CCNL1	-0.0936627	10.7953	-2.14122	0.0328996	0.0620196	-5.11445
CCNL2	0.0942395	11.3576	2.61184	0.00936688	0.0204634	-4.01399
CCNT1	0.144351	10.3115	3.60518	0.000354007	0.00107313	-1.00902
CCNT2	0.142709	10.7344	2.86965	0.00434166	0.0102754	-3.32207
CCNY	-0.0291935	11.5609	-1.75284	0.0804445	0.133204	-5.86216
CCNYL1	-0.212437	9.06117	-3.93085	0.000100777	0.000343111	0.171869
CCPG1	0.162219	10.0759	3.59397	0.000369063	0.00111447	-1.04798
CCR1	-0.919046	7.92055	-13.1012	1.4697e-32	1.01369e-30	63.1578
CCR10	-0.159698	6.0088	-1.56309	0.118873	0.185483	-6.17412
CCR2	-0.206785	6.36905	-2.57036	0.0105439	0.022738	-4.11946
CCR4	-0.0103214	4.42448	-0.101411	0.919278	0.941171	-7.38533
CCR5	-0.0311538	6.24762	-0.375467	0.707525	0.779288	-7.32007
CCR7	0.141344	4.72444	1.43488	0.152153	0.226731	-6.36496
CCRL2	-0.0420312	6.89405	-0.812215	0.417183	0.514279	-7.06127
CCS	0.107725	9.53323	1.49574	0.13556	0.20624	-6.27638
CCT2	-0.43408	11.5546	-11.475	2.47101e-26	1.08837e-24	48.9524
CCT4	0.00587227	11.7986	0.20177	0.840206	0.88312	-7.37013
CCT5	-0.16253	11.9375	-5.88392	8.87672e-09	5.79758e-08	9.14717
CCT6A	-0.137452	11.9291	-5.97405	5.3744e-09	3.61354e-08	9.63512
CCT6B	0.0405679	7.37017	0.717109	0.473753	0.56991	-7.1338
CCT7	-0.079742	12.72	-3.70678	0.000241513	0.000761355	-0.650789
CCT8	-0.0835424	11.2287	-3.50806	0.000506085	0.00149164	-1.34278
CCZ1	-0.0679959	9.78474	-1.7924	0.0738733	0.123793	-5.7927
CD101	-0.076572	6.00182	-1.4567	0.146034	0.219174	-6.33362
CD109	-0.625756	9.7625	-11.5124	1.79273e-26	7.98019e-25	49.2702
CD14	-0.707003	10.2326	-6.66363	9.53804e-11	8.01413e-10	13.567
CD151	0.0939854	13.0671	1.51954	0.129468	0.198948	-6.24075
CD163	-2.01265	11.1463	-21.9879	1.82965e-69	3.82793e-66	147.49
CD163L1	0.377329	7.7579	5.07859	6.0007e-07	3.03004e-06	5.067
CD164	-0.27079	12.6801	-4.62944	5.05872e-06	2.18521e-05	3.01845
CD177	-0.753655	5.04556	-5.09765	5.46239e-07	2.77497e-06	5.15761
CD180	-0.627106	6.33878	-8.52444	3.79078e-16	6.04646e-15	25.7766
CD1C	0.726068	6.1969	6.64128	1.09269e-10	9.12608e-10	13.4341
CD1D	0.0497889	8.01912	0.8006	0.42387	0.520884	-7.07061
CD1E	0.29569	4.74156	2.87247	0.00430398	0.0101882	-3.31417
CD2	0.415056	6.29452	4.59439	5.93393e-06	2.53105e-05	2.86567
CD200	0.348877	7.15195	4.37767	1.55709e-05	6.19135e-05	1.9441
CD200R1	0.103608	5.88594	1.31134	0.190543	0.273577	-6.53355
CD209	-0.0942573	8.16374	-1.46661	0.143318	0.215952	-6.31922
CD22	0.022638	4.96116	0.252213	0.801014	0.854665	-7.3587
CD226	0.158142	5.45634	1.86946	0.0623362	0.107222	-5.65301
CD244	0.0907753	4.86216	1.1465	0.252316	0.343602	-6.73509
CD247	0.321377	6.14673	4.25259	2.67025e-05	0.000101544	1.43052
CD248	-0.381564	8.72268	-4.33222	1.897e-05	7.42777e-05	1.75593
CD27	0.20057	4.98778	1.91287	0.0565253	0.0987285	-5.57179
CD274	-0.212809	9.79321	-3.90832	0.000110241	0.000371903	0.0871575
CD276	-0.25802	9.70383	-5.66416	2.94253e-08	1.80271e-07	7.98336
CD28	-0.0456589	6.50617	-0.645822	0.518789	0.613505	-7.18226
CD2AP	-0.0982371	10.2009	-1.64954	0.099874	0.160199	-6.03637
CD2BP2	-0.00980966	10.6127	-0.249426	0.803167	0.855798	-7.3594
CD300A	-0.0614647	7.13775	-0.962725	0.336305	0.433923	-6.92812
CD300C	-0.380086	6.00466	-4.53446	7.77766e-06	3.26423e-05	2.60685
CD300LB	-0.0477789	5.18525	-0.574038	0.566286	0.657411	-7.22596
CD300LF	-0.0198171	5.6655	-0.222125	0.824337	0.871252	-7.36582
CD300LG	-0.406366	9.9546	-6.75218	5.54908e-11	4.81393e-10	14.0965
CD320	-0.183935	9.41292	-2.05813	0.040267	0.0740076	-5.28669
CD33	-0.481768	7.69526	-8.88274	2.73729e-17	4.97267e-16	28.3668
CD34	0.0573968	12.3266	1.34115	0.180682	0.261483	-6.49425
CD36	-0.14593	14.683	-2.7417	0.00640454	0.0145645	-3.67328
CD37	-0.168155	7.53872	-2.42925	0.0155984	0.0322156	-4.46603
CD38	-1.03785	8.63156	-12.7296	4.16161e-31	2.61204e-29	59.8431
CD3D	0.406561	5.7517	4.05956	5.98532e-05	0.000213085	0.664505
CD3E	0.557481	6.32316	5.8002	1.40723e-08	8.95788e-08	8.69943
CD3G	0.348044	4.87154	3.69702	0.000250648	0.000787582	-0.685619
CD4	-0.0306861	8.70463	-0.521314	0.602456	0.688687	-7.25478
CD40	-0.0479663	8.42458	-1.43386	0.152444	0.227082	-6.36641
CD40LG	-0.0164292	4.02053	-0.166318	0.867996	0.903479	-7.37665
CD44	0.126843	10.5045	1.9318	0.0541357	0.0951107	-5.53578
CD46	0.0578686	12.3233	1.06417	0.287934	0.382535	-6.8257
CD47	0.239309	11.5016	8.25998	2.5208e-15	3.65399e-14	23.9111
CD48	0.496342	6.91467	6.41944	4.13157e-10	3.22334e-09	12.1351
CD5	0.15974	5.2057	1.72721	0.0849528	0.139601	-5.90636
CD52	0.375067	8.04062	4.42596	1.26005e-05	5.09582e-05	2.14599
CD53	-0.735922	9.59187	-11.2548	1.61282e-25	6.46829e-24	47.095
CD55	-0.185599	11.8091	-5.66616	2.91106e-08	1.78431e-07	7.99379
CD58	-0.139653	10.8346	-3.92689	0.000102383	0.000348015	0.156937
CD59	-0.370851	14.2654	-15.9563	3.99118e-44	8.21332e-42	89.5807
CD5L	-0.209958	5.57631	-1.78646	0.0748318	0.125165	-5.80323
CD6	0.238258	5.85543	2.69075	0.00744751	0.0166587	-3.80884
CD63	-0.183422	13.3629	-4.13919	4.30629e-05	0.000157972	0.976573
CD69	0.162021	5.71974	1.37646	0.169498	0.247985	-6.44655
CD7	-0.166138	5.35311	-1.46432	0.143943	0.216627	-6.32257
CD72	0.000633005	6.42258	0.00834165	0.993349	0.99549	-7.39043
CD74	0.584809	12.7201	9.52308	2.11495e-19	4.77498e-18	33.1654
CD79B	-0.242409	7.84417	-3.11239	0.0019979	0.00512666	-2.61378
CD80	0.0543842	4.21883	0.721803	0.470865	0.56698	-7.13043
CD81	0.0298623	13.9347	0.571749	0.567834	0.658538	-7.22727
CD82	-0.38566	9.86334	-8.254	2.63003e-15	3.80354e-14	23.8693
CD83	0.512551	7.49378	7.79922	6.21309e-14	7.81493e-13	20.7592
CD84	-0.122855	7.88874	-1.64798	0.100192	0.160648	-6.03891
CD86	-0.293765	7.51428	-4.68104	3.99221e-06	1.75593e-05	3.24528
CD8A	0.184046	6.63146	2.23391	0.0260772	0.0506416	-4.91446
CD8B	-0.0704988	4.56673	-0.794931	0.427156	0.523981	-7.07512
CD9	0.015314	11.2311	0.342412	0.732233	0.799627	-7.33192
CD93	-0.117294	11.6934	-2.5429	0.0113942	0.0243582	-4.18838
CD96	0.409609	5.70055	4.58092	6.30751e-06	2.68128e-05	2.80725
CD99L2	0.00672894	11.3882	0.21386	0.830772	0.876286	-7.36762
CDA	-0.365684	7.1254	-4.66482	4.30162e-06	1.87951e-05	3.17374
CDADC1	-0.119669	9.06279	-4.43157	1.22931e-05	4.98757e-05	2.16956
CDAN1	0.0809832	8.46091	2.36685	0.0184469	0.0373491	-4.61325
CDC123	-0.0773763	11.3015	-3.50776	0.000506639	0.00149292	-1.3438
CDC14A	0.0343257	8.2127	0.546542	0.585018	0.674393	-7.24133
CDC14B	0.21765	9.91013	4.47243	1.02604e-05	4.22293e-05	2.34212
CDC16	0.034593	11.1075	1.62594	0.104801	0.167077	-6.07469
CDC20	-0.181178	5.87592	-2.18102	0.0298014	0.0569922	-5.02958
CDC23	0.0854526	10.1625	2.83914	0.00476943	0.0112033	-3.40721
CDC25A	0.0392678	6.24767	0.602395	0.547274	0.639838	-7.20931
CDC25B	-0.167784	9.19689	-3.87797	0.00012433	0.000415085	-0.026276
CDC26	-0.196988	9.9182	-5.45459	8.92144e-08	5.12544e-07	6.90839
CDC27	-0.0232999	11.4797	-0.648943	0.516772	0.611581	-7.18025
CDC34	-0.06247	10.4957	-0.924518	0.35581	0.453442	-6.96405
CDC37	-0.0803342	11.8931	-1.73448	0.0836539	0.137719	-5.89389
CDC37L1	-0.266041	11.2325	-6.06298	3.25684e-09	2.24879e-08	10.1225
CDC40	0.0561173	9.89355	0.986992	0.324282	0.420876	-6.90455
CDC42	-0.0315139	11.8467	-1.32582	0.185704	0.267746	-6.51457
CDC42BPA	0.00740978	11.3252	0.196298	0.844483	0.886206	-7.37122
CDC42BPB	0.0790307	11.267	1.89653	0.0586568	0.101842	-5.60257
CDC42BPG	0.0870771	5.37967	1.44703	0.148723	0.222452	-6.34756
CDC42EP1	-0.126324	9.11543	-1.49912	0.134683	0.205205	-6.27136
CDC42EP2	-0.298862	8.91544	-3.81427	0.000159634	0.000522524	-0.261705
CDC42EP3	0.132443	12.351	3.78954	0.000175737	0.000571065	-0.352122
CDC42EP4	-0.502298	10.3177	-12.014	2.33379e-28	1.21058e-26	53.5704
CDC42EP5	-0.101413	7.49114	-1.1443	0.253229	0.344659	-6.73761
CDC42SE1	0.0443277	11.0034	1.16229	0.245855	0.33619	-6.71695
CDC42SE2	-0.066797	10.1802	-1.99224	0.0470684	0.084395	-5.41854
CDC45	-0.278015	4.76006	-2.78754	0.00558099	0.0128736	-3.54923
CDC5L	0.0888055	11.1119	2.65454	0.00827942	0.0183301	-3.90371
CDC6	-0.152387	5.99729	-2.70902	0.00705712	0.0158589	-3.76051
CDC7	-0.261788	6.55222	-3.34635	0.000901487	0.0025003	-1.87956
CDC73	0.138288	11.223	2.94832	0.00339479	0.00825465	-3.09852
CDCA2	-0.417386	7.81143	-4.74026	3.03444e-06	1.36626e-05	3.50832
CDCA3	-0.13352	5.91081	-1.87768	0.0611999	0.105658	-5.63778
CDCA4	-0.0312261	7.49071	-0.834634	0.404454	0.501444	-7.04286
CDCA5	-0.0975759	6.31109	-1.45928	0.145323	0.218289	-6.32988
CDCA7	-0.231351	6.36446	-3.18089	0.00159034	0.00417996	-2.40403
CDCA7L	0.173415	10.2885	3.39158	0.000768783	0.00216915	-1.73183
CDCA8	-0.233614	5.58695	-3.80852	0.000163251	0.000533532	-0.282795
CDCP1	-0.378522	5.79461	-5.31643	1.82006e-07	9.99878e-07	6.21864
CDH11	0.330859	9.24551	3.9556	9.12658e-05	0.000313193	0.265482
CDH13	-0.103477	12.5779	-1.83382	0.0674714	0.114749	-5.71833
CDH16	-0.127996	4.19012	-1.13226	0.258248	0.350501	-6.75125
CDH17	-0.148188	4.52313	-1.55397	0.121034	0.18827	-6.18824
CDH19	-0.366365	11.1721	-5.6625	2.96885e-08	1.81795e-07	7.97472
CDH2	0.175966	14.0904	4.11702	4.72202e-05	0.000171614	0.889162
CDH20	0.124293	4.27707	1.21807	0.223963	0.312032	-6.65089
CDH22	-0.0876813	5.49439	-1.02939	0.303961	0.399133	-6.86197
CDH24	0.0390325	7.19984	0.644621	0.519566	0.614077	-7.18304
CDH26	-0.222793	6.42245	-4.14216	4.25325e-05	0.000156389	0.98833
CDH5	0.0230276	11.8025	0.577395	0.564018	0.655749	-7.22403
CDH6	0.401129	8.27434	8.84682	3.57355e-17	6.42676e-16	28.104
CDH8	0.0211701	4.31547	0.236015	0.81355	0.863634	-7.36265
CDHR1	0.0399393	5.6969	0.60727	0.544039	0.637123	-7.20637
CDHR3	-0.0356361	7.38206	-0.309259	0.757296	0.820432	-7.3427
CDIPT	0.0617436	11.4802	1.21993	0.223256	0.311276	-6.64863
CDK1	-0.311938	6.31662	-4.28824	2.2928e-05	8.83138e-05	1.57551
CDK10	0.0732672	9.4981	1.27047	0.204702	0.289796	-6.58602
CDK12	0.016172	10.123	0.391831	0.695405	0.768774	-7.3138
CDK13	0.0112128	10.6162	0.306019	0.75976	0.822319	-7.3437
CDK14	0.0750324	10.0035	1.52301	0.128597	0.197852	-6.23551
CDK15	0.191067	5.30254	2.63813	0.00868319	0.0191329	-3.9463
CDK16	-0.162109	11.9602	-5.19695	3.33221e-07	1.75385e-06	5.63443
CDK17	-0.058574	10.0737	-0.893395	0.372218	0.46931	-6.99224
CDK18	-0.0294944	11.8821	-0.560506	0.575468	0.665498	-7.23362
CDK19	-0.0345469	9.25252	-0.932298	0.351781	0.449777	-6.95685
CDK2	-0.392585	8.73244	-8.78796	5.52304e-17	9.62927e-16	27.6748
CDK20	-0.0759618	7.20036	-1.8605	0.063596	0.108956	-5.66955
CDK2AP1	-0.142218	11.6925	-2.3753	0.018036	0.0366563	-4.59352
CDK2AP2	-0.316048	10.1832	-3.69508	0.000252502	0.000792811	-0.69253
CDK4	0.158546	11.5101	4.96535	1.0427e-06	5.08116e-06	4.53481
CDK5	0.0660149	8.59434	1.13273	0.25805	0.350348	-6.75072
CDK5R1	-0.0108285	6.7568	-0.169421	0.865557	0.901538	-7.37613
CDK5RAP1	0.0380076	9.6764	1.32522	0.185904	0.267927	-6.51536
CDK5RAP2	-0.0255036	10.7294	-0.979523	0.327952	0.424761	-6.91187
CDK5RAP3	0.220691	10.8643	4.92873	1.244e-06	6.00384e-06	4.36496
CDK6	-0.00759795	10.0601	-0.177811	0.858967	0.89709	-7.37468
CDK7	-0.0333484	9.28963	-1.29666	0.195544	0.279383	-6.55259
CDK8	0.0545416	9.86515	1.48835	0.137498	0.208708	-6.28733
CDK9	-0.0401254	10.5959	-0.969436	0.332952	0.430215	-6.92166
CDKAL1	0.0329669	8.86388	0.725009	0.468898	0.564936	-7.12811
CDKL1	0.0428499	6.27489	0.575954	0.564991	0.656257	-7.22486
CDKL2	0.109008	4.24416	1.28121	0.200911	0.285427	-6.5724
CDKL3	0.2102	6.09547	4.21287	3.16064e-05	0.000118541	1.27025
CDKL5	0.162073	7.351	1.05951	0.29005	0.384291	-6.83063
CDKN1A	-0.4384	10.9725	-6.75178	5.56276e-11	4.82247e-10	14.0941
CDKN1B	0.206667	10.9969	5.73909	1.96335e-08	1.228e-07	8.37603
CDKN1C	-0.0853622	9.75553	-1.18836	0.235443	0.325171	-6.68646
CDKN2A	0.0733761	4.85768	0.877409	0.380825	0.47762	-7.00635
CDKN2AIP	0.0957731	9.51134	2.43631	0.0153019	0.0316762	-4.44913
CDKN2AIPNL	-0.108825	9.11526	-2.18733	0.0293343	0.0561759	-5.01599
CDKN2B	-0.0738365	7.22292	-1.22061	0.223001	0.310968	-6.64781
CDKN2C	-0.0929227	8.81624	-2.12383	0.034337	0.0642747	-5.15104
CDKN2D	-0.193064	8.2201	-3.26584	0.00119172	0.00322546	-2.13787
CDKN3	-0.474931	6.9435	-8.71924	9.1602e-17	1.54554e-15	27.1761
CDNF	0.0190172	7.31438	0.292527	0.770045	0.829803	-7.34773
CDO1	0.21659	8.9544	3.45291	0.000617766	0.0017819	-1.52853
CDON	0.106338	8.5195	2.14659	0.0324658	0.0613585	-5.10308
CDR2L	-0.193043	9.14789	-4.07971	5.5096e-05	0.000197658	0.742951
CDS1	0.0968219	6.33256	1.27466	0.203219	0.288216	-6.58072
CDS2	0.106159	12.3952	2.68377	0.00760185	0.0169737	-3.82723
CDT1	-0.126209	4.79083	-1.14062	0.254755	0.346435	-6.74179
CDV3	-0.185064	12.5215	-6.14678	2.02087e-09	1.43484e-08	10.5873
CDYL	-0.0982748	9.7668	-3.06702	0.00231867	0.00586576	-2.75031
CDYL2	-0.272012	7.94721	-5.59321	4.29942e-08	2.57003e-07	7.6156
CEACAM1	-0.250011	7.74672	-4.3221	1.98183e-05	7.73807e-05	1.71427
CEACAM19	-0.402031	8.70216	-5.90044	8.10031e-09	5.31538e-08	9.23615
CEACAM21	0.0233568	5.50381	0.318462	0.750311	0.814833	-7.33982
CEACAM3	0.204064	5.29522	2.02554	0.0435185	0.0790348	-5.35243
CEACAM4	-0.155833	5.79738	-1.61768	0.106572	0.169341	-6.08799
CEBPB	-0.461806	10.7706	-6.32041	7.39838e-10	5.59173e-09	11.5667
CEBPD	-0.596156	10.391	-6.7977	4.19153e-11	3.69496e-10	14.371
CEBPG	-0.272282	10.246	-9.30198	1.16053e-18	2.42399e-17	31.4848
CEBPZ	-0.0249489	10.1679	-0.940795	0.347415	0.445328	-6.94892
CECR2	-0.190184	8.47498	-2.3411	0.0197493	0.0396344	-4.6729
CEL	-0.358615	6.05425	-4.9316	1.22694e-06	5.92377e-06	4.37824
CELF1	0.0116838	11.7982	0.446091	0.655789	0.735207	-7.2911
CELF2	0.0511175	11.6858	1.39553	0.16368	0.240961	-6.42029
CELF4	-0.0198682	4.87996	-0.268128	0.788748	0.84452	-7.35456
CELSR1	0.117734	8.73139	2.84796	0.00464199	0.010936	-3.38269
CELSR2	-0.162733	8.57509	-3.53263	0.000462681	0.00137144	-1.25915
CELSR3	-0.00226957	5.85438	-0.044017	0.964914	0.974855	-7.3895
CEND1	-0.104564	5.35977	-0.95949	0.337929	0.435303	-6.93122
CENPA	0.963358	7.57315	6.35776	5.94373e-10	4.56341e-09	11.7803
CENPB	-0.0518749	10.2077	-0.871117	0.384246	0.480998	-7.01184
CENPE	-0.107791	5.40502	-1.39404	0.164131	0.241341	-6.42236
CENPF	-0.211799	6.16424	-2.65392	0.00829424	0.0183564	-3.90531
CENPH	-0.0475867	7.14657	-1.24292	0.214674	0.301298	-6.62047
CENPI	-0.158679	5.37981	-2.21295	0.0275016	0.053014	-4.9604
CENPJ	-0.0236326	8.43187	-0.692881	0.488813	0.584554	-7.15084
CENPK	-0.190923	5.42859	-2.08524	0.0377226	0.0698115	-5.23123
CENPL	-0.174108	6.82519	-2.90141	0.0039337	0.00941805	-3.23252
CENPM	-0.0958854	4.65373	-0.814495	0.415878	0.512895	-7.05942
CENPN	-0.169926	8.54864	-3.24844	0.00126492	0.00340521	-2.19293
CENPO	-0.240336	7.6681	-5.48483	7.61735e-08	4.40242e-07	7.0614
CENPQ	-0.158849	7.9962	-2.65217	0.00833673	0.0184402	-3.90989
CENPT	-0.000388441	9.54076	-0.00807842	0.993559	0.995541	-7.39043
CENPV	-0.544724	7.90222	-8.27964	2.19261e-15	3.19672e-14	24.0484
CENPW	-0.00457701	5.11189	-0.0637952	0.949167	0.963632	-7.38843
CEP120	0.103226	9.8881	2.68077	0.00766905	0.0170887	-3.83512
CEP135	-0.0348554	7.84267	-0.504453	0.614239	0.698735	-7.26341
CEP152	-0.186365	7.02213	-3.61719	0.000338521	0.00103042	-0.967178
CEP164	0.16086	8.58696	5.08372	5.8509e-07	2.96394e-06	5.09137
CEP192	0.132825	10.2249	2.43411	0.0153938	0.0318403	-4.45441
CEP250	0.00398028	8.49105	0.140062	0.888686	0.919044	-7.38067
CEP290	0.319006	9.1111	7.04386	8.9764e-12	8.60816e-11	15.8795
CEP350	0.0122357	11.0153	0.293952	0.768957	0.829356	-7.34731
CEP55	-0.549044	5.07077	-4.76084	2.75667e-06	1.24746e-05	3.60044
CEP57	0.228321	10.261	6.49362	2.65837e-10	2.13776e-09	12.5656
CEP57L1	-0.0722975	8.05213	-1.7999	0.0726785	0.122149	-5.77936
CEP63	-0.00617071	10.2015	-0.278868	0.780499	0.838119	-7.35163
CEP68	0.171055	10.3903	4.62399	5.18619e-06	2.23489e-05	2.99461
CEP70	-0.121841	9.75033	-4.06549	5.84135e-05	0.000208136	0.687565
CEP72	0.0556648	6.29279	1.06136	0.289208	0.383604	-6.82868
CEP76	-0.108424	7.85627	-2.20001	0.0284143	0.0545557	-4.98855
CEP78	0.177155	8.24327	4.88544	1.53056e-06	7.25299e-06	4.1656
CEP97	-0.00107291	8.73672	-0.0181632	0.985518	0.990014	-7.3903
CEPT1	0.0257533	9.65258	0.638269	0.523687	0.618191	-7.1871
CERCAM	0.523716	8.76549	7.12595	5.32138e-12	5.24739e-11	16.3917
CERK	-0.11504	12.0504	-4.05206	6.17214e-05	0.000219549	0.635403
CES1P1	0.136931	5.70411	1.17512	0.240692	0.33086	-6.70203
CES2	-0.408753	11.7339	-7.87974	3.58131e-14	4.5827e-13	21.3007
CES3	-0.11414	6.20117	-1.7357	0.0834378	0.137417	-5.8918
CES4A	-0.200462	8.95211	-2.98458	0.00302546	0.00743513	-2.99354
CETN2	0.270997	11.1395	7.97151	1.90214e-14	2.51607e-13	21.9228
CETN3	0.303205	9.26358	8.37156	1.13881e-15	1.71203e-14	24.6933
CETP	0.00722886	5.05966	0.068593	0.94535	0.961166	-7.38812
CFB	-0.0387487	6.0646	-0.439196	0.660772	0.739869	-7.29415
CFD	-0.278761	10.9773	-2.36803	0.0183889	0.0372435	-4.61049
CFDP1	0.0956839	9.86554	2.1826	0.0296844	0.0568031	-5.02619
CFH	0.577245	11.7254	7.49878	4.68854e-13	5.21304e-12	18.7742
CFI	-0.0394538	9.4029	-0.853085	0.394156	0.490857	-7.02734
CFL1	-0.20412	12.6508	-4.3174	2.02247e-05	7.87472e-05	1.69494
CFL2	-0.109886	14.1276	-2.24992	0.0250326	0.0488846	-4.87909
CFLAR	-0.0498586	13.0809	-1.24165	0.215139	0.301731	-6.62203
CFP	-0.299046	6.78528	-3.42248	0.00068885	0.00196749	-1.62983
CFTR	-0.593861	3.9852	-5.36105	1.44804e-07	8.08594e-07	6.43973
CGGBP1	-0.065894	11.6137	-1.6445	0.100909	0.161694	-6.04459
CGN	0.183509	4.38657	2.13629	0.033302	0.0626559	-5.12486
CGREF1	-0.0366249	5.71391	-0.46644	0.641171	0.722646	-7.28183
CGRRF1	-0.125502	9.10351	-3.72498	0.000225314	0.000715139	-0.585631
CH25H	-0.0285199	6.03101	-0.220295	0.825761	0.872394	-7.36623
CHAC1	0.150327	6.83667	1.5045	0.133293	0.203654	-6.26333
CHAC2	-1.0282	7.23754	-13.8648	1.37578e-35	1.19105e-33	70.074
CHADL	-0.248001	8.06729	-2.15236	0.0320058	0.0605712	-5.09085
CHAF1A	-0.088169	8.00186	-2.32632	0.0205328	0.0410688	-4.70686
CHAF1B	-0.102086	6.34504	-1.87465	0.0616167	0.106246	-5.6434
CHCHD1	-0.16142	10.1178	-2.89736	0.0039837	0.00950711	-3.24399
CHCHD10	-0.113439	12.7034	-1.5762	0.115821	0.181443	-6.1537
CHCHD2	0.0623447	12.2114	1.54274	0.123736	0.191737	-6.20549
CHCHD3	-0.0258289	12.6152	-0.861223	0.389664	0.486615	-7.02038
CHCHD4	-0.0991059	9.85314	-2.79361	0.00547928	0.0126623	-3.53263
CHCHD5	-0.146628	8.40604	-1.68657	0.0925174	0.150261	-5.97512
CHCHD6	0.123289	8.46794	1.93572	0.0536516	0.0943658	-5.52828
CHCHD7	0.0324593	10.0226	0.990599	0.322519	0.419021	-6.90099
CHD1	-0.15373	9.88973	-2.88059	0.00419697	0.00996492	-3.29133
CHD1L	-0.0742404	9.24269	-2.4203	0.0159813	0.0329198	-4.48736
CHD2	0.157117	11.0872	3.85696	0.000135064	0.000447704	-0.104319
CHD3	0.168164	9.85076	4.33238	1.89569e-05	7.42716e-05	1.75659
CHD4	-0.00263274	12.2498	-0.111228	0.911495	0.935351	-7.38429
CHD5	0.35794	5.16757	3.69555	0.000252051	0.000791592	-0.690853
CHD6	0.2509	10.4777	4.83645	1.9318e-06	8.97147e-06	3.94185
CHD7	0.0547629	9.74254	1.39912	0.162602	0.239712	-6.4153
CHD8	0.0944858	10.2743	2.98509	0.0030206	0.00742463	-2.99208
CHD9	0.0257786	10.0976	0.46308	0.643576	0.724751	-7.28339
CHDH	-1.14224	7.64744	-14.688	6.52077e-39	7.94711e-37	77.6679
CHEK1	-0.404321	6.13106	-7.59366	2.49138e-13	2.89041e-12	19.3949
CHEK2	-0.107315	6.67658	-2.15269	0.0319792	0.06053	-5.09014
CHERP	0.070372	9.60827	1.5056	0.133011	0.203298	-6.26169
CHFR	-0.168624	9.45748	-5.75484	1.80239e-08	1.1307e-07	8.45908
CHGB	-0.387928	8.20546	-4.31388	2.05337e-05	7.9777e-05	1.6805
CHI3L1	-0.501785	6.43344	-3.29774	0.00106766	0.00291716	-2.03623
CHI3L2	-0.198618	6.72503	-1.74221	0.0822905	0.135849	-5.88057
CHIC1	-0.0479891	9.68275	-1.07241	0.284225	0.378434	-6.81694
CHIC2	-0.172861	8.92358	-4.35925	1.68719e-05	6.66226e-05	1.86761
CHID1	0.0691919	10.2	1.23695	0.216877	0.30388	-6.62782
CHIT1	-0.0406384	4.73449	-0.314	0.753695	0.817518	-7.34123
CHKA	0.120108	9.70015	2.85793	0.00450164	0.01063	-3.35487
CHL1	-1.14519	8.2649	-11.9334	4.71393e-28	2.35753e-26	52.8739
CHM	0.0818537	9.36413	1.32055	0.187457	0.269856	-6.52151
CHML	0.056396	8.87344	0.881287	0.378726	0.475462	-7.00295
CHMP1A	-0.015367	10.2539	-0.298815	0.765247	0.82638	-7.34587
CHMP1B	-0.136897	10.8889	-3.7763	0.000184979	0.000597388	-0.400321
CHMP2A	0.0419949	12.5424	0.771873	0.440675	0.536902	-7.09313
CHMP2B	-0.00598534	10.8644	-0.187869	0.851081	0.891044	-7.37284
CHMP4B	-0.147234	11.9488	-3.71904	0.000230487	0.000729526	-0.606935
CHMP4C	-0.371558	7.6687	-5.51596	6.46915e-08	3.76832e-07	7.21965
CHMP5	0.208352	11.3765	7.07196	7.50912e-12	7.2733e-11	16.0543
CHMP6	-0.056007	9.29986	-0.79211	0.428797	0.525755	-7.07735
CHMP7	-0.145046	10.417	-5.75242	1.82624e-08	1.14509e-07	8.44632
CHN1	0.305116	10.1892	9.2123	2.29905e-18	4.64734e-17	30.8102
CHN2	-0.263545	10.4837	-4.62262	5.21856e-06	2.24806e-05	2.98866
CHODL	0.118551	5.77037	1.77411	0.0768556	0.127953	-5.82501
CHORDC1	-0.146458	10.4377	-2.27999	0.0231683	0.0457067	-4.81197
CHPF	-0.0512791	10.9126	-0.564766	0.57257	0.662929	-7.23123
CHPF2	-0.00598731	9.73708	-0.142809	0.886518	0.917281	-7.38028
CHPT1	-0.378158	12.6565	-10.7942	7.70951e-24	2.63699e-22	43.2676
CHRAC1	-0.338337	10.0356	-11.566	1.13243e-26	5.13192e-25	49.7251
CHRD	-0.00577975	8.32318	-0.112608	0.910401	0.934866	-7.38413
CHRDL1	1.12686	8.79473	9.58255	1.3326e-19	3.05259e-18	33.6215
CHRDL2	-0.779283	7.13377	-6.12639	2.27071e-09	1.60232e-08	10.4737
CHRM2	0.0199269	11.2038	0.229426	0.818663	0.867157	-7.36418
CHRM3	0.173336	4.70677	2.22275	0.0268272	0.0518733	-4.93897
CHRNA1	-0.0943237	5.65802	-0.88413	0.377192	0.47397	-7.00045
CHRNA10	-0.100376	5.85371	-1.57886	0.115209	0.180597	-6.14954
CHRNA3	0.982045	5.52684	7.79522	6.38515e-14	7.99131e-13	20.7323
CHRNA5	-0.246635	6.99975	-3.08403	0.00219323	0.00558253	-2.69934
CHRNB1	-0.103553	8.94585	-2.76129	0.00603997	0.0138055	-3.6205
CHRNE	0.393237	6.19025	3.8623	0.000132259	0.000439104	-0.0845473
CHST1	-0.255129	7.20246	-3.39849	0.000750183	0.00212383	-1.70908
CHST10	0.0578456	9.27055	1.50784	0.132435	0.202541	-6.25833
CHST11	0.0923579	8.94791	1.83975	0.0665933	0.113472	-5.70755
CHST12	-0.0470905	8.43638	-0.687462	0.492216	0.588008	-7.15457
CHST14	0.195391	8.88498	6.18395	1.63268e-09	1.1772e-08	10.7951
CHST15	-0.0220064	8.44904	-0.415343	0.678128	0.754992	-7.30432
[truncated: 10,554 more rows]

## Sheet: Female
id	logFC	AveExpr	t	P.Value	adj.P.Val	B
A1BG	0.0101465	4.49994	0.104862	0.916566	0.939544	-7.13099
A2M	-0.0924566	14.3766	-2.11056	0.0357631	0.0717261	-4.93345
A4GALT	-0.0248522	9.95936	-0.257625	0.7969	0.853248	-7.10337
AAAS	0.320969	10.4363	5.49944	9.08714e-08	6.90084e-07	7.13114
AACS	-0.221878	9.53267	-5.51306	8.47913e-08	6.4862e-07	7.19811
AADAT	0.106686	7.96406	1.47797	0.140625	0.22295	-6.05146
AAGAB	-0.156139	9.84554	-3.86195	0.000141977	0.000555559	0.0966358
AAK1	0.0356947	10.8141	0.537593	0.591317	0.688846	-6.99239
AAMP	0.108281	11.2247	2.519	0.0123678	0.0288522	-4.00952
AARS2	0.196312	8.69454	4.94813	1.34591e-06	8.19712e-06	4.53272
AASDH	-0.0859337	8.95246	-2.25413	0.0250192	0.0527754	-4.62654
AASDHPPT	-0.0352991	10.7093	-0.630697	0.528791	0.633314	-6.93821
AASS	-0.855053	10.7449	-7.43385	1.5193e-12	2.72844e-11	17.8467
AATK	0.105183	7.16119	1.05666	0.291647	0.399678	-6.58074
ABAT	0.185443	10.1099	1.97339	0.0495073	0.0940902	-5.20845
ABCA1	0.0102235	9.87624	0.106645	0.915153	0.938438	-7.1308
ABCA11P	-0.238457	6.95348	-3.34399	0.000947172	0.00302926	-1.67577
ABCA2	0.267854	9.46112	3.89326	0.000125721	0.000496438	0.211107
ABCA3	0.14434	8.58947	2.52417	0.012192	0.0285056	-3.99684
ABCA4	0.0651507	4.93251	0.867572	0.386427	0.49803	-6.76158
ABCA5	-0.13514	10.3384	-2.15262	0.0322673	0.065521	-4.84557
ABCA6	-0.216316	10.9457	-2.48347	0.0136404	0.0313776	-4.09609
ABCA7	-0.0972937	7.67087	-1.17452	0.241261	0.343373	-6.4502
ABCA8	0.306245	11.6267	3.80744	0.000175123	0.000668588	-0.10067
ABCA9	-0.00359988	11.0318	-0.0388738	0.969021	0.977389	-7.13572
ABCB1	-0.676241	8.39763	-6.97982	2.44487e-11	3.60639e-10	15.1286
ABCB10	-0.154357	9.85807	-2.53273	0.0119052	0.0279287	-3.97576
ABCB4	0.356001	8.52382	4.62699	5.85273e-06	3.12237e-05	3.12385
ABCB6	-0.54738	7.12	-8.64604	5.52651e-16	1.67571e-14	25.6183
ABCB7	-0.00898539	11.0524	-0.266075	0.790392	0.848089	-7.10116
ABCB8	0.118925	9.17339	1.92445	0.0553873	0.103448	-5.30223
ABCB9	-0.00867164	7.42621	-0.117767	0.906343	0.93272	-7.12955
ABCC1	-0.232292	10.3168	-6.75771	9.1324e-11	1.22138e-09	13.8414
ABCC10	-0.0939642	8.91541	-2.21254	0.0277963	0.0578462	-4.71744
ABCC11	0.140459	4.29725	1.44302	0.150215	0.235589	-6.10196
ABCC12	0.144751	3.97804	1.2263	0.221192	0.321071	-6.38853
ABCC2	-0.555448	5.32295	-5.56623	6.46267e-08	5.07681e-07	7.4608
ABCC3	-0.357622	6.30583	-3.08278	0.00227103	0.00659456	-2.48099
ABCC4	-0.374364	8.50199	-4.70158	4.18824e-06	2.30896e-05	3.44399
ABCC5	0.0490819	11.3756	0.738084	0.461127	0.570583	-6.86502
ABCC8	-0.00393601	7.45212	-0.0382201	0.969541	0.977641	-7.13574
ABCC9	0.00721182	11.8517	0.0993253	0.920956	0.942274	-7.13155
ABCD1	0.0657857	8.69267	0.828436	0.408182	0.520405	-6.79459
ABCD2	-0.270687	9.42071	-2.59757	0.00992248	0.0239009	-3.81394
ABCD3	-0.249775	11.4746	-5.07328	7.43763e-07	4.7708e-06	5.103
ABCD4	0.153482	9.63513	3.45265	0.000647617	0.00215523	-1.32315
ABCE1	-0.32362	10.9553	-5.74544	2.5519e-08	2.14275e-07	8.36066
ABCF1	-0.0579391	11.2097	-1.48369	0.1391	0.221112	-6.04308
ABCF2	-0.114402	10.6048	-3.61047	0.000366513	0.00129092	-0.792692
ABCF3	0.0128103	10.7836	0.309765	0.756987	0.823508	-7.08862
ABCG1	-0.108816	8.87493	-1.60052	0.110695	0.183658	-5.86498
ABCG2	0.933285	8.12542	9.89981	8.05379e-20	4.19499e-18	34.3144
ABCG4	-0.215657	6.71716	-2.70801	0.00721687	0.0181841	-3.52942
ABHD1	0.504661	7.35505	6.28577	1.36531e-09	1.46861e-08	11.2049
ABHD10	0.174725	10.9625	3.49469	0.000557583	0.00188306	-1.18394
ABHD11	0.508167	9.36029	7.18625	7.00862e-12	1.13229e-10	16.3502
ABHD12	0.0574619	10.0652	1.02039	0.308491	0.41696	-6.61816
ABHD13	-0.147241	10.0512	-2.40417	0.0169076	0.0375915	-4.28506
ABHD14B	0.26255	9.26228	4.21753	3.41091e-05	0.000153357	1.44453
ABHD15	-0.273936	8.71811	-5.55289	6.91962e-08	5.40186e-07	7.39471
ABHD2	-0.368615	12.1861	-4.82203	2.41861e-06	1.39847e-05	3.97011
ABHD3	-0.220452	8.50543	-3.49585	0.000555273	0.00187728	-1.18007
ABHD4	0.00429562	9.42883	0.100823	0.919768	0.941596	-7.1314
ABHD5	-0.535378	10.3383	-6.62694	1.95796e-10	2.47018e-09	13.0972
ABHD6	-0.286563	8.59361	-5.90109	1.1191e-08	1.00775e-07	9.16014
ABHD8	0.121218	7.48157	1.08545	0.278728	0.385657	-6.55012
ABI1	0.00735041	10.4626	0.157131	0.875263	0.91059	-7.12416
ABI2	0.115959	11.6455	2.70671	0.00724446	0.0182463	-3.53284
ABI3	-0.0327936	8.3025	-0.412678	0.680182	0.7631	-7.05155
ABI3BP	0.436752	11.1273	4.88494	1.80804e-06	1.06706e-05	4.24926
ABL1	-0.117537	10.6885	-2.20869	0.0280671	0.0583078	-4.72579
ABL2	-0.135459	9.5862	-2.89741	0.00408242	0.0110588	-3.01546
ABLIM1	-0.169408	14.9191	-2.88953	0.00418281	0.0112991	-3.03749
ABLIM2	-0.0605707	9.10729	-0.961894	0.336995	0.44799	-6.67578
ABLIM3	-0.206685	12.4642	-5.07047	7.5382e-07	4.83284e-06	5.09007
ABO	-0.0842599	6.18989	-0.674898	0.500339	0.607599	-6.90947
ABR	-0.00093694	11.9857	-0.0189985	0.984857	0.989011	-7.13629
ABRA	-0.308965	10.6643	-2.50916	0.0127094	0.0295391	-4.03362
ABT1	0.0668753	9.12641	1.52617	0.128179	0.207003	-5.97985
ABTB1	0.23498	9.69324	3.09443	0.00218673	0.00637513	-2.44635
ABTB2	-0.124473	9.35311	-1.98064	0.0486831	0.0928894	-5.19436
ACAA1	0.162658	10.6385	3.33581	0.000974324	0.00310818	-1.70193
ACAA2	-0.158319	12.0438	-3.78247	0.000192641	0.000727285	-0.190225
ACACB	-0.368476	12.3665	-4.81222	2.53029e-06	1.457e-05	3.92682
ACAD10	0.424207	9.72162	8.62516	6.36982e-16	1.91751e-14	25.4787
ACAD8	0.228581	11.0479	5.99761	6.65982e-09	6.2335e-08	9.66404
ACAD9	0.137852	10.1264	3.78539	0.000190513	0.0007199	-0.179793
ACADL	0.117377	6.63896	1.19276	0.234048	0.334968	-6.42877
ACADM	0.0665466	13.8973	0.894491	0.371885	0.483508	-6.73799
ACADS	0.178403	10.5881	1.72389	0.0859144	0.149292	-5.66257
ACADSB	0.180852	11.6943	2.49317	0.0132821	0.0306658	-4.07259
ACADVL	-0.0877275	14.4287	-1.82031	0.0698589	0.125636	-5.49415
ACAN	-0.0561232	5.92584	-0.500835	0.61691	0.710564	-7.01141
ACAP1	0.188142	7.14696	1.9865	0.0480253	0.0919203	-5.18294
ACAP2	-0.056033	10.175	-0.742018	0.458745	0.568472	-6.86213
ACAP3	0.0640917	9.63061	0.745255	0.45679	0.566547	-6.85973
ACAT1	0.172983	13.4093	3.59773	0.000384035	0.00134509	-0.836309
ACAT2	-0.354147	8.43018	-6.69604	1.31017e-10	1.70519e-09	13.4892
ACBD3	0.00281681	11.1527	0.0550639	0.95613	0.967459	-7.13496
ACBD4	0.34629	8.38432	5.38461	1.62112e-07	1.17426e-06	6.57176
ACBD5	-0.0520528	11.4571	-0.811393	0.417881	0.529416	-6.8085
ACBD6	-0.030637	7.91071	-0.574757	0.565951	0.666578	-6.9718
ACCS	0.283695	8.73833	3.46862	0.000611927	0.00204568	-1.27045
ACD	0.164579	8.16934	2.15981	0.0317	0.0646138	-4.83037
ACE	1.11249	7.10371	9.37527	3.47759e-18	1.4082e-16	30.6052
ACE2	0.018365	11.0763	0.209195	0.83446	0.881657	-7.11465
ACER3	-0.262621	9.76866	-5.06035	7.9118e-07	5.04915e-06	5.04353
ACHE	0.306895	5.57561	3.77047	0.000201636	0.000759057	-0.233069
ACIN1	0.0383505	11.2322	1.35206	0.177529	0.268951	-6.22783
ACLY	-0.265488	10.6744	-5.86099	1.38602e-08	1.2244e-07	8.95257
ACO1	0.0851181	11.9975	2.01591	0.0448357	0.0869224	-5.12512
ACO2	0.219524	14.1071	4.29856	2.43092e-05	0.000112936	1.76621
ACOT11	0.0797292	9.9617	1.10334	0.270897	0.377212	-6.53067
ACOT13	-0.0128015	11.7046	-0.27866	0.780727	0.841407	-7.09775
ACOT4	0.0887076	6.17543	1.23229	0.218951	0.318591	-6.38123
ACOT7	-0.131896	8.35381	-1.64612	0.100945	0.170203	-5.79188
ACOT8	0.105851	9.34123	1.51742	0.130372	0.210004	-5.99301
ACOT9	0.0537202	12.0599	1.60643	0.109391	0.181878	-5.85562
ACOX1	-0.0455471	11.3526	-1.20878	0.227842	0.328257	-6.40969
ACOX2	0.413585	10.0791	6.98736	2.33669e-11	3.46719e-10	15.1728
ACOX3	-0.0163087	9.38842	-0.359012	0.719877	0.794975	-7.0722
ACP1	-0.131038	11.5152	-5.01794	9.68112e-07	6.05818e-06	4.8494
ACP2	-0.100489	10.0224	-1.7689	0.0780799	0.13797	-5.58506
ACP5	0.297577	6.99681	2.04624	0.0417364	0.0816883	-5.06463
ACP6	0.0827181	9.11996	1.45084	0.148027	0.232739	-6.09076
ACR	-0.52381	5.54055	-4.79391	2.75206e-06	1.57173e-05	3.84627
ACRBP	-0.0583484	6.2295	-0.788306	0.431234	0.542794	-6.82687
ACSBG1	-0.0300014	5.09591	-0.147005	0.883242	0.916384	-7.12569
ACSF2	0.369217	9.14935	4.41985	1.4505e-05	7.1098e-05	2.25758
ACSF3	0.107582	8.91165	2.12275	0.0347179	0.0698643	-4.90815
ACSL1	-0.186341	13.7267	-2.90768	0.00395483	0.0107643	-2.98665
ACSL3	-0.0131511	11.5148	-0.351643	0.72539	0.799041	-7.07481
ACSL4	-0.189308	10.9182	-2.59296	0.0100531	0.0241387	-3.82559
ACSL5	-0.238535	9.81703	-5.64399	4.32963e-08	3.4795e-07	7.84853
ACSL6	0.0829042	6.89193	0.914036	0.361543	0.473248	-6.72041
ACSM1	-0.0973112	5.06261	-1.42609	0.15504	0.241556	-6.126
ACSM3	-0.636642	8.21337	-5.50909	8.65231e-08	6.6066e-07	7.17856
ACSM5	0.305923	7.07234	2.0953	0.0371098	0.0738841	-4.96494
ACSS1	0.0839675	11.4704	1.23606	0.21755	0.316884	-6.37662
ACSS2	0.0122436	11.8808	0.311829	0.75542	0.82223	-7.08798
ACSS3	-0.336097	10.9546	-6.88558	4.29097e-11	6.12097e-10	14.579
ACTA1	0.397637	15.847	3.68011	0.000283289	0.00102808	-0.551808
ACTA2	0.203371	11.6546	2.53997	0.0116677	0.0274484	-3.95789
ACTB	-0.0186402	14.5929	-0.262848	0.792875	0.850096	-7.10201
ACTC1	-0.0196078	16.6589	-0.588307	0.556836	0.658809	-6.96395
ACTG2	-0.165281	8.54338	-1.11642	0.265272	0.370861	-6.51626
ACTL6A	-0.10042	9.82497	-2.18157	0.0300351	0.0617475	-4.78408
ACTN1	0.0632927	12.092	0.994319	0.32099	0.431227	-6.64426
ACTN2	0.132802	15.7766	4.09674	5.5984e-05	0.000240098	0.974942
ACTN4	0.208654	12.1571	3.22308	0.00142975	0.00437642	-2.05602
ACTR10	0.0305959	11.9169	1.14299	0.254091	0.358292	-6.48646
ACTR1A	-0.0439753	12.2625	-1.45973	0.14557	0.229421	-6.07797
ACTR1B	0.147029	11.069	3.18302	0.00163439	0.00493185	-2.17914
ACTR2	-0.110181	12.5152	-1.89192	0.0596101	0.109816	-5.36329
ACTR3	-0.253903	12.2221	-5.73328	2.71974e-08	2.2685e-07	8.29893
ACTR3B	-0.0399937	8.82354	-0.815162	0.415724	0.527371	-6.80545
ACTR3C	-0.24093	6.79999	-3.27767	0.00118893	0.00372186	-1.88592
ACTR5	-0.0263327	8.25003	-0.622048	0.534454	0.638648	-6.94361
ACTR6	-0.0137685	9.05871	-0.285258	0.775673	0.837707	-7.09589
ACTR8	0.0192344	10.2006	0.578575	0.563376	0.664292	-6.96961
ACVR1	-0.139397	10.2231	-2.96251	0.00333337	0.00925747	-2.83129
ACVR1B	-0.214293	9.07849	-4.64667	5.36039e-06	2.88052e-05	3.20788
ACVR1C	-0.00934431	6.53185	-0.0558082	0.955537	0.967119	-7.13492
ACVR2A	0.0141465	9.36072	0.374925	0.708021	0.786113	-7.06637
ACVR2B	0.074081	8.36465	1.35479	0.176657	0.268011	-6.22416
ACVRL1	-0.328304	10.4022	-5.2826	2.69054e-07	1.86495e-06	6.08273
ACY1	0.0812666	6.38745	1.12677	0.260878	0.365899	-6.50473
ACYP1	0.0583169	8.76065	1.1009	0.271958	0.378354	-6.53334
ADA	-0.24734	8.91675	-3.76515	0.000205754	0.000772608	-0.252044
ADAD2	-0.134711	5.62481	-0.972044	0.33193	0.442938	-6.66602
ADAL	0.070715	10.5699	1.34297	0.180451	0.272719	-6.23996
ADAM10	-0.127685	11.6483	-2.77509	0.00591829	0.0152676	-3.35112
ADAM11	-0.449585	8.31905	-3.8571	0.000144665	0.000564669	0.0789872
ADAM12	0.23372	6.43332	1.3818	0.168215	0.257891	-6.18756
ADAM15	-0.205143	10.9149	-3.4135	0.000743507	0.00243879	-1.45138
ADAM17	-0.115485	10.0163	-3.146	0.00184726	0.005508	-2.29164
ADAM18	0.287025	4.27098	2.19785	0.0288396	0.0596905	-4.74916
ADAM19	0.831412	10.0506	7.22174	5.64034e-12	9.32848e-11	16.5627
ADAM20	0.0970481	4.99656	1.02602	0.305835	0.414416	-6.61244
ADAM21	0.065331	5.02711	0.608562	0.543345	0.646871	-6.95187
ADAM22	0.404573	7.30388	4.69052	4.4024e-06	2.41219e-05	3.39625
ADAM23	-0.113592	11.7774	-1.77198	0.0775659	0.137197	-5.57968
ADAM28	0.0770429	7.41146	0.882212	0.378475	0.4904	-6.74884
ADAM32	-0.441716	7.18539	-4.58695	6.99256e-06	3.66963e-05	2.95377
ADAM33	0.365097	9.35925	4.37854	1.73154e-05	8.34395e-05	2.08892
ADAM8	0.256479	6.92512	2.60357	0.00975506	0.0235491	-3.79879
ADAM9	-0.362261	12.1918	-4.36628	1.82456e-05	8.75189e-05	2.03911
ADAMTS1	-0.532058	11.5929	-5.60905	5.18597e-08	4.12022e-07	7.6738
ADAMTS10	0.287392	8.33593	4.66181	5.00893e-06	2.71022e-05	3.27274
ADAMTS12	-0.113683	7.86757	-1.466	0.143853	0.227315	-6.06888
ADAMTS13	0.23762	7.51609	3.16658	0.00172598	0.0051858	-2.22927
ADAMTS14	0.788738	6.34959	6.66596	1.56107e-10	1.99554e-09	13.3182
ADAMTS15	-0.750455	9.67461	-9.7551	2.29689e-19	1.10049e-17	33.2817
ADAMTS17	-0.14692	6.47491	-2.35293	0.0193699	0.0423606	-4.40405
ADAMTS19	0.221053	5.15499	2.13834	0.0334198	0.0676097	-4.8756
ADAMTS2	-0.262994	9.06932	-2.93456	0.00363805	0.0100084	-2.91083
ADAMTS3	-0.144076	6.23625	-1.38681	0.166685	0.255982	-6.18069
ADAMTS4	-1.59272	9.45494	-12.1726	2.73665e-27	4.83847e-25	51.2838
ADAMTS5	-0.825231	9.54031	-8.21317	1.01023e-14	2.55674e-13	22.7632
ADAMTS6	-0.187945	7.23669	-1.93271	0.0543552	0.101824	-5.28656
ADAMTS7	-0.0961534	8.63124	-0.952882	0.341533	0.452864	-6.68436
ADAMTS8	0.116157	6.45082	1.04346	0.297703	0.405982	-6.59451
ADAMTS9	-1.01253	10.7549	-10.803	1.00823e-22	8.38168e-21	40.9045
ADAMTSL1	0.710424	6.78364	7.65126	3.86591e-13	7.58325e-12	19.1876
ADAMTSL2	0.615288	7.31873	6.00308	6.46566e-09	6.06603e-08	9.69278
ADAMTSL3	0.397908	9.39545	3.69278	0.000270203	0.000984859	-0.507521
ADAMTSL4	-0.100719	9.52525	-1.3657	0.17321	0.263872	-6.20946
ADAMTSL5	0.360618	9.57881	4.76733	3.10772e-06	1.75331e-05	3.72978
ADAP1	0.12138	6.70072	0.827844	0.408516	0.520658	-6.79508
ADAP2	-0.118725	8.85139	-1.93988	0.0534738	0.100412	-5.27292
ADAR	0.0990337	11.6563	2.80608	0.0053933	0.0141223	-3.26738
ADARB1	-0.0451339	9.76104	-1.28429	0.20018	0.296202	-6.31635
ADAT1	-0.0629784	9.07745	-1.02493	0.306346	0.415018	-6.61354
ADAT2	-0.206812	8.04654	-3.73084	0.000234247	0.000866126	-0.373706
ADCK1	-0.0647148	9.01039	-0.980036	0.327977	0.439017	-6.65827
ADCK2	0.0143718	8.2641	0.255786	0.798318	0.853965	-7.10384
ADCK5	0.182627	7.39234	1.73826	0.083346	0.145737	-5.63803
ADCY1	0.0322122	8.50907	0.533941	0.593838	0.691058	-6.99434
ADCY10	0.0528583	5.15641	0.58375	0.559894	0.661823	-6.96661
ADCY2	-0.115941	5.9439	-1.3588	0.175385	0.26665	-6.21878
ADCY3	-0.418213	9.99742	-8.00495	3.96766e-14	9.07214e-13	21.4203
ADCY4	0.0761664	10.8549	1.39551	0.164051	0.252927	-6.16871
ADCY5	0.279866	12.075	4.1446	4.60666e-05	0.000201069	1.15957
ADCY6	0.247466	12.3525	4.00548	8.07928e-05	0.000333616	0.628135
ADCY7	0.128866	8.7768	1.85446	0.0648038	0.117862	-5.43237
ADCY9	-0.179123	10.561	-3.81063	0.000172997	0.000662284	-0.0891913
ADCYAP1	0.0485631	5.28108	0.348541	0.727716	0.800896	-7.07589
ADCYAP1R1	-0.277785	7.98481	-3.10357	0.00212268	0.00622279	-2.41912
ADD1	-0.119051	12.199	-3.88752	0.000128563	0.000506386	0.190056
ADD2	-0.0872545	7.45208	-1.30426	0.193295	0.288206	-6.29073
ADD3	0.184398	12.1287	2.7658	0.00608462	0.0156293	-3.37608
ADH1B	-1.04178	11.7432	-7.71725	2.53977e-13	5.20943e-12	19.5994
ADH1C	-0.484172	8.36934	-3.7413	0.000225185	0.000835574	-0.33671
ADH5	0.221899	12.5116	4.90256	1.66562e-06	9.92405e-06	4.32802
ADHFE1	0.221554	11.5255	3.67889	0.000284577	0.00103216	-0.556054
ADI1	-0.00343126	13.1025	-0.0821674	0.934577	0.951821	-7.1331
ADIPOQ	-0.157954	9.38176	-0.490117	0.624464	0.717256	-7.01671
ADIPOR1	-0.0942835	12.3826	-3.43557	0.000687943	0.00227676	-1.37927
ADIPOR2	-0.164175	11.4404	-4.42344	1.42823e-05	7.0308e-05	2.27233
ADK	-0.0819912	10.8122	-2.17672	0.0303992	0.0623532	-4.79443
ADM	-0.440331	9.47607	-4.87832	1.86448e-06	1.09856e-05	4.21975
ADNP	-0.0236216	10.9498	-0.612917	0.540466	0.644238	-6.94922
ADNP2	0.0120043	9.39464	0.289033	0.772786	0.835826	-7.09481
ADO	-0.167692	10.3662	-4.79198	2.77647e-06	1.58423e-05	3.8378
ADORA1	-0.0548506	8.66508	-0.647141	0.518111	0.624169	-6.92775
ADORA2B	0.255729	6.35555	3.50455	0.000538234	0.00182311	-1.15106
ADPGK	-0.132213	9.67052	-3.0981	0.00216085	0.00631257	-2.43545
ADPRH	-0.302466	9.09659	-7.10378	1.15779e-11	1.80096e-10	15.8593
ADPRHL1	0.419116	12.9669	5.68039	3.58445e-08	2.91989e-07	8.03145
ADRA1A	-0.352858	9.12423	-2.73335	0.00669884	0.0170155	-3.46256
ADRA1B	-0.509576	6.5962	-5.56752	6.42028e-08	5.05286e-07	7.46717
ADRA1D	0.0967034	4.90222	0.853765	0.394019	0.505946	-6.7734
ADRA2A	0.374494	6.80489	3.04494	0.00256579	0.00734512	-2.59261
ADRA2C	0.0828918	8.00355	0.782496	0.434633	0.545595	-6.83141
ADRB1	-0.222245	9.79143	-2.76189	0.00615566	0.0157924	-3.38652
ADRB2	-0.273341	8.66134	-6.08739	4.0875e-09	3.97755e-08	10.1383
ADRM1	-0.0792552	10.7386	-0.847716	0.397374	0.509523	-6.77852
ADSL	-0.0608345	11.3799	-1.7712	0.0776958	0.137368	-5.58104
AEBP1	1.09998	10.7374	9.68624	3.77287e-19	1.7672e-17	32.7928
AEBP2	-0.139642	9.9985	-1.97975	0.0487841	0.0930255	-5.1961
AEN	-0.218007	8.75474	-2.94968	0.00347013	0.00960118	-2.86787
AFAP1	0.201714	8.72972	3.66267	0.000302272	0.00109035	-0.612516
AFAP1L1	0.0401476	10.8583	1.11577	0.265549	0.371124	-6.51698
AFAP1L2	0.183538	8.15173	3.25636	0.00127806	0.00396723	-1.95263
AFF1	-0.203831	11.932	-3.95553	9.84867e-05	0.000398294	0.441221
AFF2	-0.264525	5.18448	-2.42836	0.0158445	0.0355742	-4.22804
AFF3	0.329829	8.21428	4.64224	5.46753e-06	2.93558e-05	3.18895
AFF4	-0.0928161	11.509	-1.26334	0.207596	0.304825	-6.34281
AFG3L1P	-0.0946187	8.58963	-2.28278	0.0232494	0.0496597	-4.56297
AFG3L2	0.0956016	12.3428	2.30039	0.0222165	0.0476969	-4.52351
AFMID	0.17327	8.92443	2.99931	0.0029678	0.00835685	-2.72548
AFTPH	-0.0677119	10.0256	-1.66175	0.0977656	0.1658	-5.76636
AGA	-0.0391262	8.92628	-0.886743	0.376035	0.487895	-6.74485
AGAP1	-0.045454	9.96419	-1.09208	0.275806	0.382858	-6.54294
AGAP2	0.0328876	8.53769	0.369209	0.712272	0.788739	-7.0685
AGAP3	0.142477	9.57572	2.26443	0.0243696	0.0516046	-4.60377
AGAP4	0.103529	7.86523	0.870049	0.385074	0.496616	-6.75943
AGAP6	0.00965394	9.34962	0.165178	0.868932	0.90586	-7.12286
AGBL2	0.0496109	4.6422	0.605409	0.545434	0.648805	-6.95378
AGBL3	-0.120036	6.43301	-1.75556	0.0803383	0.141317	-5.60823
AGBL4	0.0291942	4.89336	0.284353	0.776366	0.83806	-7.09615
AGBL5	0.255511	8.69948	6.69228	1.33921e-10	1.73489e-09	13.4678
AGER	0.373804	7.64042	5.24832	3.18482e-07	2.17514e-06	5.92006
AGFG1	-0.339928	11.8801	-8.37129	3.52815e-15	9.58634e-14	23.7965
AGFG2	-0.131244	8.79262	-2.82031	0.00516667	0.0136169	-3.22863
AGGF1	-0.127326	10.3393	-3.18006	0.00165054	0.00497699	-2.18818
AGK	-0.0244691	10.5537	-0.458114	0.647253	0.736424	-7.03183
AGL	-0.1184	12.0633	-1.8482	0.0657059	0.11914	-5.44376
AGMAT	0.14228	4.37453	1.34935	0.178396	0.270036	-6.23145
AGPAT1	0.134825	11.0606	3.12229	0.00199682	0.00590068	-2.36308
AGPAT2	0.288394	10.0197	2.29023	0.0228073	0.0488233	-4.54631
AGPAT3	-0.184742	10.6762	-4.32215	2.20053e-05	0.000103303	1.86087
AGPAT4	0.0809962	7.97691	1.56076	0.119793	0.196251	-5.92707
AGPAT5	-0.188258	8.57559	-2.85043	0.00471515	0.0125657	-3.14598
AGPS	-0.0652269	10.709	-1.3348	0.183108	0.276036	-6.2508
AGRN	0.566163	8.68639	6.11913	3.43554e-09	3.4092e-08	10.3072
AGT	0.127847	11.6677	1.89327	0.0594295	0.109548	-5.36078
AGTPBP1	-0.352404	11.0649	-6.02197	5.83669e-09	5.50473e-08	9.79219
AGTR1	-0.712108	8.34091	-6.90801	3.755e-11	5.38704e-10	14.7093
AGTR2	0.997234	4.93403	6.73932	1.0172e-10	1.34978e-09	13.7362
AGTRAP	0.139204	9.29491	1.56512	0.118768	0.194964	-5.92034
AHCTF1	-0.365318	10.584	-6.47713	4.63346e-10	5.44556e-09	12.2574
AHCY	-0.228738	10.9977	-4.93812	1.41059e-06	8.53766e-06	4.48762
AHCYL1	-0.128004	11.9591	-4.12571	4.97613e-05	0.000215324	1.08649
AHCYL2	-0.108268	9.1904	-1.57214	0.117132	0.192632	-5.90946
AHDC1	-0.118126	9.11173	-1.56446	0.118924	0.195109	-5.92137
AHI1	-0.0545513	9.71286	-1.23445	0.218148	0.317609	-6.37859
AHNAK	-0.162105	14.0791	-2.0042	0.046083	0.0889285	-5.14823
AHNAK2	-0.456506	8.36292	-5.51906	8.22429e-08	6.31049e-07	7.22762
AHR	-0.0723888	10.9991	-0.997951	0.319229	0.429137	-6.64066
AHRR	-0.0472015	5.33289	-0.412422	0.68037	0.763145	-7.05166
AHSA1	0.143356	11.7834	3.47164	0.000605379	0.00202541	-1.26045
AIDA	-0.144024	10.1964	-1.7043	0.0895171	0.154186	-5.69569
AIF1	0.123894	8.98143	1.20441	0.229524	0.329961	-6.41492
AIF1L	-0.694153	10.39	-10.8392	7.67535e-23	6.46635e-21	41.1737
AIFM1	0.133441	12.3747	2.79482	0.00557892	0.0145295	-3.2979
AIFM2	0.030449	9.63395	0.505317	0.613763	0.708141	-7.00917
AIFM3	-0.0791075	5.16096	-0.807306	0.420226	0.531764	-6.81179
AIG1	0.240871	11.0485	4.50848	9.87584e-06	5.01097e-05	2.6241
AIM2	0.19476	4.56925	1.60526	0.109647	0.182246	-5.85747
AIMP1	-0.0396645	10.5758	-1.47607	0.141132	0.223579	-6.05423
AIMP2	-0.0790108	10.6095	-1.50392	0.133813	0.214389	-6.01318
AIP	0.155211	9.80345	1.95106	0.052121	0.0981805	-5.25151
AIRE	-0.159258	4.52371	-1.59716	0.111442	0.184628	-5.87028
AJAP1	0.061635	5.12847	0.579585	0.562695	0.663677	-6.96902
AK1	0.118044	10.8261	1.37441	0.170497	0.260815	-6.19765
AK2	-0.0339255	11.5855	-0.881643	0.378782	0.490545	-6.74933
AK3	-0.165069	13.2247	-3.13457	0.00191801	0.00569595	-2.32614
AK5	1.09431	5.50485	11.3334	1.80126e-24	2.1132e-22	44.8764
AK7	-0.232826	4.88366	-2.92943	0.00369658	0.0101428	-2.92534
AKAP1	-0.0290281	12.5498	-0.458949	0.646653	0.736008	-7.03145
AKAP10	-0.0460481	9.41121	-0.962462	0.33671	0.447793	-6.67524
AKAP11	0.00757269	10.7943	0.0924024	0.926449	0.946352	-7.13221
AKAP12	0.0211275	10.6367	0.261606	0.793832	0.850834	-7.10234
AKAP13	0.215974	13.0377	2.98595	0.00309607	0.00866555	-2.76404
AKAP3	-0.193842	6.71941	-2.08422	0.0381145	0.0755847	-4.98765
AKAP5	-0.0289372	5.28066	-0.337739	0.735832	0.807209	-7.07959
AKAP6	0.17731	12.6998	2.16697	0.0311436	0.0636824	-4.81519
AKAP7	-0.0827951	8.51814	-1.47014	0.142731	0.225826	-6.06288
AKAP8	-0.24856	10.2136	-7.64242	4.08913e-13	7.98302e-12	19.1325
AKAP8L	0.000169818	10.785	0.00370028	0.99705	0.997607	-7.13647
AKAP9	-0.0685519	10.775	-0.949864	0.343062	0.454363	-6.68721
AKIRIN1	-0.237297	11.2825	-5.33568	2.06892e-07	1.46895e-06	6.33625
AKIRIN2	0.174411	10.5182	4.07981	5.9956e-05	0.000254697	0.910081
AKNA	0.114722	8.11007	1.93283	0.0543412	0.101813	-5.28634
AKR1A1	0.0844064	10.5114	1.47752	0.140743	0.223102	-6.05211
AKR1B1	0.0923061	13.1894	1.89488	0.0592152	0.109201	-5.35778
AKR1B10	-0.0714321	3.90525	-0.560754	0.575447	0.675039	-6.97972
AKR1C1	-0.495219	9.94566	-5.96988	7.73543e-09	7.13991e-08	9.51864
AKR1C3	-0.336262	9.78671	-4.35271	1.9331e-05	9.21966e-05	1.98412
AKR1E2	-0.183724	6.99395	-3.26778	0.00122958	0.00383476	-1.91696
AKR7A2	0.361326	10.3879	5.44029	1.22577e-07	9.12099e-07	6.84182
AKR7A3	0.164301	6.0765	1.79277	0.074169	0.132104	-5.54316
AKT1	0.0762138	12.2	1.54325	0.123983	0.201427	-5.95393
AKT1S1	-0.0184541	9.78818	-0.275536	0.783123	0.842991	-7.09861
AKT2	0.137976	11.3949	3.21244	0.00148164	0.0045198	-2.08885
AKT3	-0.188552	10.0506	-2.60877	0.00961181	0.0232435	-3.78561
AKTIP	-0.37716	11.8473	-10.3367	3.27095e-21	2.16106e-19	37.4726
ALAD	-0.191987	11.2666	-2.43343	0.0156295	0.0351923	-4.21603
ALAS1	0.160541	12.0853	3.49642	0.000554136	0.00187445	-1.17817
ALB	0.00769099	3.92898	0.0819677	0.934735	0.951821	-7.13312
ALCAM	0.128379	9.20515	1.5384	0.125165	0.203076	-5.96133
ALDH16A1	0.0131217	8.03778	0.129737	0.896875	0.925785	-7.12808
ALDH18A1	0.287066	9.21097	6.13249	3.19259e-09	3.1959e-08	10.3785
ALDH1A1	0.410739	9.68049	4.40279	1.56081e-05	7.58532e-05	2.18776
ALDH1A2	0.594323	8.69834	8.39446	3.02145e-15	8.26323e-14	23.9488
ALDH1A3	-0.151054	7.84658	-1.2714	0.20472	0.30159	-6.33268
ALDH1B1	0.119293	9.95819	2.2451	0.0256008	0.0537943	-4.64642
ALDH1L1	-0.235738	10.2153	-2.89742	0.00408226	0.0110588	-3.01542
ALDH1L2	-0.41673	8.1589	-3.83328	0.000158591	0.000613873	-0.00746256
ALDH2	0.209065	13.2084	4.4788	1.124e-05	5.6567e-05	2.50067
ALDH3A2	0.228897	11.6046	6.86434	4.86775e-11	6.85801e-10	14.4558
ALDH3B1	-0.0383232	8.05881	-0.59443	0.55274	0.654951	-6.96034
ALDH4A1	0.403281	9.85187	5.19651	4.10275e-07	2.75098e-06	5.6759
ALDH5A1	0.384774	10.3097	6.10261	3.76099e-09	3.69708e-08	10.2193
ALDH6A1	0.203634	11.7212	3.015	0.00282344	0.00800765	-2.67999
ALDH7A1	0.265493	10.7252	5.07585	7.34658e-07	4.71481e-06	5.11485
ALDH8A1	-0.120383	5.49869	-1.27751	0.202559	0.298863	-6.32496
ALDH9A1	0.208828	10.9094	6.76518	8.74023e-11	1.17469e-09	13.8843
ALDOA	0.15065	13.776	2.54932	0.0113669	0.0268363	-3.93473
ALDOAP2	0.104331	5.04694	0.905387	0.366097	0.477955	-6.72823
ALDOB	-0.0151062	4.8909	-0.150619	0.880393	0.914528	-7.12516
ALDOC	0.11642	13.0194	1.39304	0.164795	0.253839	-6.17212
ALG1	-0.0835691	8.82989	-1.41295	0.158863	0.246442	-6.14446
ALG10	-0.157744	7.22737	-1.9842	0.0482823	0.0922929	-5.18742
ALG12	0.155344	9.0319	2.64373	0.00869707	0.0213273	-3.6964
ALG13	0.0570459	9.86388	1.34319	0.180379	0.272642	-6.23967
ALG14	0.0218137	8.8516	0.382517	0.70239	0.781588	-7.06351
ALG2	-0.13752	9.6307	-3.63016	0.000340905	0.00121401	-0.725004
ALG3	-0.340568	9.61702	-5.3352	2.07388e-07	1.47165e-06	6.33394
ALG5	-0.14005	9.08129	-2.70623	0.00725453	0.0182539	-3.53409
ALG6	-0.143492	8.25026	-3.04099	0.00259846	0.00742849	-2.60417
ALG8	-0.0978919	10.1339	-2.68802	0.00765075	0.019101	-3.58175
ALG9	-0.132443	9.32139	-2.96393	0.00331844	0.00922419	-2.82721
ALK	0.0704557	4.48913	0.666196	0.505875	0.612604	-6.91528
ALKBH1	-0.106437	9.65833	-3.19303	0.00158087	0.00478993	-2.14852
ALKBH2	0.0631519	8.33484	1.09182	0.27592	0.382858	-6.54322
ALKBH3	-0.188278	9.50166	-3.44279	0.000670608	0.00222408	-1.35556
ALKBH4	0.0780758	7.83435	1.23301	0.218684	0.318241	-6.38035
ALKBH5	0.068739	12.2537	1.82115	0.0697305	0.125423	-5.49264
ALKBH6	-0.181954	7.3255	-2.64123	0.00875959	0.0214426	-3.7028
ALKBH7	0.314316	9.54916	2.30621	0.021884	0.0470393	-4.5104
ALKBH8	-0.146044	8.75387	-3.09469	0.00218494	0.00637274	-2.4456
ALLC	-0.0379331	4.16659	-0.345839	0.729743	0.802245	-7.07683
ALMS1	0.0398778	9.13237	0.689722	0.490983	0.598089	-6.8994
ALOX15	0.268969	4.78124	1.96042	0.0510119	0.0963828	-5.23352
ALOX15B	-1.61801	6.19296	-8.59551	7.79053e-16	2.31193e-14	25.2808
ALOX5	-0.792745	8.58457	-9.98577	4.30806e-20	2.32099e-18	34.931
ALOX5AP	-0.796978	9.61449	-7.90352	7.66922e-14	1.67721e-12	20.7737
ALPK1	-0.164223	8.46143	-2.80649	0.0053866	0.0141165	-3.26626
ALPK2	0.0537154	12.7687	0.784603	0.433399	0.544645	-6.82977
ALPK3	0.306609	12.7286	4.69717	4.2725e-06	2.35334e-05	3.42492
ALPL	-0.622683	9.23436	-7.5414	7.74319e-13	1.4705e-11	18.5069
ALS2	-0.0420426	10.6665	-0.815234	0.415683	0.527371	-6.80539
ALS2CL	-0.125911	10.1516	-1.94262	0.0531395	0.0999191	-5.26768
ALX4	0.307492	4.70717	2.60505	0.009714	0.0234725	-3.79503
AMACR	0.0011972	6.58565	0.0135104	0.989231	0.991601	-7.13638
AMBRA1	0.0384466	9.28145	1.1246	0.261792	0.366813	-6.50715
AMD1	-0.614379	12.0279	-11.4196	9.30951e-25	1.11297e-22	45.528
AMDHD1	-0.361967	5.78285	-4.23776	3.13578e-05	0.000142415	1.52435
AMFR	-0.017139	11.0171	-0.549983	0.582802	0.681819	-6.98568
AMHR2	0.588667	4.85772	5.07833	7.25996e-07	4.66637e-06	5.12626
AMIGO1	0.0692011	9.87431	1.34173	0.180852	0.27316	-6.24161
AMIGO2	-0.0341995	7.92531	-0.54898	0.583489	0.682495	-6.98623
AMMECR1	-0.176235	7.64876	-2.98571	0.00309839	0.0086684	-2.76472
AMMECR1L	-0.194134	9.97194	-5.29467	2.535e-07	1.76985e-06	6.14018
AMN1	-0.256672	9.62239	-4.84286	2.19722e-06	1.2793e-05	4.06218
AMOT	0.448244	8.43278	6.92444	3.40471e-11	4.91257e-10	14.805
AMOTL1	0.243784	10.7345	4.56588	7.67531e-06	3.99288e-05	2.86477
AMOTL2	-0.0878522	10.6398	-1.61714	0.107057	0.178803	-5.83856
AMPD2	-0.106093	8.79701	-1.87958	0.0612818	0.112466	-5.3862
AMPD3	-0.0846777	7.73526	-1.27786	0.202437	0.298753	-6.32452
AMPH	0.335143	7.83572	4.25036	2.97533e-05	0.000135816	1.57422
AMT	0.674906	10.233	10.1054	1.79691e-20	1.0253e-18	35.793
AMZ2	0.224479	12.0223	6.93781	3.14349e-11	4.57775e-10	14.883
AMZ2P1	0.368186	10.0745	7.1684	7.81514e-12	1.24814e-10	16.2437
ANAPC10	-0.0884209	8.75797	-1.86473	0.0633437	0.115558	-5.41356
ANAPC11	0.0604016	9.94099	0.589138	0.556279	0.658332	-6.96346
ANAPC13	0.037545	11.3668	0.923914	0.356386	0.467912	-6.71138
ANAPC16	0.0707758	12.8703	1.97529	0.0492908	0.0937795	-5.20477
ANAPC2	0.0636999	9.08143	0.962068	0.336907	0.44799	-6.67561
ANAPC4	0.076231	10.4747	2.43289	0.0156522	0.0352307	-4.2173
ANAPC5	-0.0207071	11.6668	-0.874977	0.382392	0.493983	-6.75516
ANAPC7	-0.0323418	10.7678	-1.07201	0.284709	0.392057	-6.56451
ANG	0.0367652	7.81826	0.421165	0.673981	0.758521	-7.04802
ANGEL1	0.00902602	9.85028	0.21895	0.826861	0.875323	-7.11256
ANGEL2	-0.0227976	9.84002	-0.538568	0.590645	0.688236	-6.99187
ANGPT1	-0.159199	7.87838	-1.32884	0.185062	0.278169	-6.25866
ANGPT2	-0.292693	8.49112	-2.47868	0.0138207	0.0316706	-4.10768
ANGPTL1	-0.100957	10.0558	-1.27816	0.202329	0.298629	-6.32413
ANGPTL2	0.299535	11.0369	5.26968	2.86733e-07	1.98094e-06	6.02134
ANGPTL4	-0.665349	8.37947	-3.3757	0.000848552	0.0027425	-1.57394
ANGPTL7	0.78318	6.19309	6.06016	4.74234e-09	4.53049e-08	9.99392
ANK1	0.240967	10.2977	2.91532	0.00386232	0.0105537	-2.96517
ANK2	0.0987244	12.5262	1.8708	0.062493	0.114272	-5.40239
ANK3	-0.184533	12.5181	-2.51476	0.0125142	0.0291449	-4.01993
ANKAR	0.00861887	7.38722	0.119594	0.904897	0.931767	-7.12934
ANKDD1A	-0.0790335	7.59245	-1.34657	0.179289	0.271256	-6.23516
ANKFY1	-0.0371641	10.5859	-0.950877	0.342548	0.453826	-6.68625
ANKH	0.21253	11.6096	5.78489	2.07385e-08	1.77095e-07	8.56174
ANKIB1	-0.0339169	10.8885	-0.497089	0.619545	0.713094	-7.01328
ANKLE1	0.0333126	5.11378	0.4016	0.688308	0.770062	-7.05605
ANKLE2	-0.141795	10.3516	-5.73927	2.6358e-08	2.20287e-07	8.32931
ANKMY1	0.0881312	7.85613	2.13691	0.0335365	0.0677803	-4.87858
ANKMY2	0.432563	10.8873	9.52731	1.17897e-18	5.13874e-17	31.6704
ANKRA2	0.096276	9.2522	1.56013	0.119943	0.196452	-5.92805
ANKRD1	0.205142	15.9369	2.62097	0.00928319	0.0225531	-3.7546
ANKRD10	0.0584277	11.261	1.60133	0.110515	0.183505	-5.8637
ANKRD11	-0.204616	10.3521	-4.47168	1.15933e-05	5.81888e-05	2.47116
ANKRD12	-0.0897459	10.8699	-1.65897	0.0983244	0.166572	-5.77091
ANKRD13A	-0.416844	10.419	-5.98005	7.32255e-09	6.79379e-08	9.57191
ANKRD13B	0.00555622	7.96028	0.0810396	0.935473	0.95216	-7.1332
ANKRD13C	-0.306813	9.85869	-7.52643	8.50748e-13	1.5892e-11	18.4147
ANKRD13D	0.0793595	8.7765	1.36863	0.172295	0.262797	-6.20551
ANKRD16	0.0719883	7.55196	1.69394	0.0914709	0.156946	-5.71305
ANKRD17	-0.0843836	11.8355	-1.54478	0.123613	0.201051	-5.9516
ANKRD18A	-0.227788	5.77551	-1.74288	0.0825344	0.144579	-5.63011
ANKRD2	-1.20632	12.5113	-8.21023	1.03006e-14	2.60167e-13	22.7441
ANKRD22	0.501844	4.55559	2.90896	0.00393922	0.0107288	-2.98306
ANKRD23	0.369131	7.09912	4.25158	2.96017e-05	0.000135173	1.57907
ANKRD24	0.284646	5.46126	2.66403	0.00820239	0.0202646	-3.64406
ANKRD26	-0.126416	9.37638	-1.63754	0.102725	0.17274	-5.80578
ANKRD27	-0.211865	10.1826	-7.35505	2.48016e-12	4.3181e-11	17.3668
ANKRD28	-0.309731	10.414	-6.73301	1.05555e-10	1.39477e-09	13.7001
ANKRD29	0.675983	8.88717	9.29663	6.0658e-18	2.3574e-16	30.0575
ANKRD31	0.140435	3.82906	1.55714	0.120652	0.19736	-5.93266
ANKRD34C	1.24483	6.55131	9.04158	3.62745e-17	1.28269e-15	28.2972
ANKRD35	0.0854197	6.63221	1.03157	0.30323	0.411597	-6.60676
ANKRD36	-0.00880623	7.64642	-0.0764865	0.939091	0.954976	-7.13355
ANKRD36B	0.0455158	7.30037	0.39505	0.693129	0.774235	-7.05865
ANKRD37	-0.121162	8.70556	-1.59913	0.111003	0.184024	-5.86718
ANKRD39	0.099109	8.78046	1.54878	0.122648	0.199896	-5.94548
ANKRD40	-0.145874	11.3901	-4.06664	6.32286e-05	0.000267422	0.85981
ANKRD44	-0.0432783	7.73729	-0.354813	0.723017	0.797188	-7.07369
ANKRD45	0.0354417	3.8849	0.315173	0.752883	0.820536	-7.08693
ANKRD46	0.0486341	10.3796	0.875892	0.381895	0.493558	-6.75436
ANKRD49	-0.180227	9.05024	-3.47902	0.00058968	0.0019771	-1.23601
ANKRD50	0.103604	9.5456	1.51479	0.131039	0.210942	-5.99697
ANKRD52	-0.232272	10.3257	-4.19513	3.74231e-05	0.000166645	1.35656
ANKRD53	-0.117864	5.34981	-1.30797	0.192038	0.286766	-6.28594
ANKRD54	-0.0165237	9.0545	-0.326047	0.74465	0.814108	-7.08346
ANKRD55	0.0867492	4.2974	0.869944	0.385131	0.496616	-6.75953
ANKRD6	0.0743717	9.46751	1.47922	0.14029	0.222666	-6.04963
ANKRD7	-0.371682	3.83431	-3.56147	0.00043831	0.00151406	-0.959684
ANKRD9	-0.182852	10.0799	-2.24364	0.0256961	0.0539854	-4.64963
ANKS1A	-0.0744881	11.1607	-1.78007	0.0762291	0.135194	-5.56552
ANKS1B	-0.11815	5.99655	-1.43266	0.153153	0.239251	-6.1167
ANKS3	0.12157	8.20082	2.03629	0.0427325	0.0833519	-5.08457
ANKS6	0.0235379	8.37347	0.608364	0.543476	0.646966	-6.95199
ANKZF1	0.00759312	9.83847	0.128662	0.897724	0.926433	-7.12822
ANLN	-0.357433	6.17904	-2.48183	0.0137019	0.0314789	-4.10007
ANO1	0.589723	9.6547	10.2263	7.39212e-21	4.46122e-19	36.6687
ANO10	0.000783756	9.7067	0.0184497	0.985294	0.989011	-7.1363
ANO2	-0.0941274	8.38999	-1.54149	0.124412	0.202011	-5.95663
ANO3	-0.0712203	4.1383	-0.539659	0.589893	0.687871	-6.99129
ANO4	0.137804	4.29193	1.47874	0.140418	0.22276	-6.05033
ANO5	-0.216496	12.3058	-2.89073	0.00416741	0.0112623	-3.03414
ANO6	-0.0560009	11.7719	-0.936438	0.349915	0.461395	-6.6998
ANO7	-0.0489611	5.85133	-0.636181	0.525217	0.63031	-6.93475
ANO8	-0.00587274	8.13132	-0.0764085	0.939153	0.954976	-7.13356
ANO9	0.398116	5.43914	3.36228	0.000889075	0.00285802	-1.61716
ANP32A	0.318382	12.1194	9.3589	3.90542e-18	1.5613e-16	30.491
ANP32B	0.0907687	11.4297	1.91741	0.0562796	0.104679	-5.31554
ANP32E	0.217612	10.5589	4.31595	2.25899e-05	0.000105638	1.83594
ANPEP	-1.11031	8.17501	-9.70558	3.28266e-19	1.55499e-17	32.9299
ANTXR1	0.768857	10.9275	11.0109	2.09894e-23	1.93735e-21	42.453
ANTXR2	0.112755	11.4571	2.05164	0.0412043	0.0808816	-5.05377
ANXA1	-0.00563794	12.2697	-0.0717079	0.942889	0.958	-7.13391
ANXA11	0.0307325	13.2405	0.780163	0.436003	0.546986	-6.83323
ANXA2	-0.184689	12.5515	-2.68641	0.00768671	0.0191755	-3.58595
ANXA2P1	-0.254476	5.76415	-2.41739	0.0163191	0.0364834	-4.25397
ANXA2P2	-0.223867	9.03715	-2.69692	0.00745481	0.018716	-3.5585
ANXA3	-0.509847	11.3298	-7.69456	2.93514e-13	5.94271e-12	19.4575
ANXA4	0.309918	10.1341	6.79414	7.37099e-11	1.00139e-09	14.0506
ANXA5	-0.0334143	13.1046	-0.667992	0.50473	0.61163	-6.91409
ANXA6	0.220177	13.2009	6.32565	1.09202e-09	1.19826e-08	11.4223
ANXA7	0.153487	12.2634	4.68139	4.58725e-06	2.50473e-05	3.35689
ANXA9	0.090421	4.86728	0.928893	0.353804	0.465741	-6.7068
AOAH	0.592378	7.58848	6.18625	2.37403e-09	2.43673e-08	10.6666
AOC2	-0.140927	5.72765	-1.54936	0.12251	0.199706	-5.9446
AOC3	0.410618	10.0426	4.46256	1.20614e-05	6.03454e-05	2.43341
AOX1	-2.05137	8.46967	-14.6326	8.46972e-36	5.31602e-33	70.6403
AP1AR	-0.22294	9.00268	-2.75521	0.00627917	0.0160829	-3.4044
AP1B1	-0.12786	10.2779	-2.03784	0.0425755	0.0830924	-5.08146
AP1G1	-0.11395	11.4097	-2.61545	0.00943069	0.0228584	-3.76866
AP1G2	0.0191689	8.81	0.340192	0.733986	0.805787	-7.07876
AP1M1	0.0170716	10.1652	0.297748	0.766133	0.830722	-7.09226
AP1S1	-0.0814924	9.02718	-1.42586	0.155106	0.241629	-6.12632
AP1S2	-0.232511	12.1516	-4.64075	5.50409e-06	2.95269e-05	3.18257
AP1S3	-0.212615	4.82531	-2.18809	0.0295517	0.0609434	-4.77014
AP2A1	-0.0831863	10.3607	-1.51228	0.131674	0.211667	-6.00071
AP2A2	0.0129447	10.3486	0.251834	0.801368	0.856352	-7.10484
AP2B1	0.0973699	12.403	3.70606	0.000257104	0.000942316	-0.460974
AP2M1	0.152091	12.9482	4.36808	1.81061e-05	8.69492e-05	2.04642
AP2S1	-0.0268738	10.4033	-0.321917	0.747774	0.816472	-7.08479
AP3B1	-0.170476	10.5988	-3.83384	0.000158248	0.000612734	-0.00542507
AP3B2	-0.103668	4.96112	-0.925673	0.355473	0.467197	-6.70977
AP3D1	-0.00630476	11.3246	-0.121522	0.903372	0.930654	-7.12911
AP3M1	-0.13656	10.9339	-2.75335	0.00631383	0.0161486	-3.40935
AP3M2	0.534314	9.90242	10.1785	1.05062e-20	6.25045e-19	36.3221
AP3S1	-0.0165477	11.3618	-0.453699	0.650423	0.739477	-7.03384
AP4B1	0.220801	9.68482	5.43882	1.23489e-07	9.17256e-07	6.83466
AP4E1	-0.298082	9.11433	-5.20098	4.01438e-07	2.69623e-06	5.69689
AP4M1	0.0442866	8.77526	0.771783	0.440942	0.551145	-6.8397
AP4S1	0.057944	8.40332	1.44334	0.150125	0.235477	-6.1015
APAF1	-0.0456714	8.48014	-0.709619	0.478575	0.586046	-6.88554
APBA1	0.285928	7.60008	4.09745	5.58233e-05	0.000239491	0.977663
APBA2	0.21809	5.16187	2.57478	0.0105831	0.0252038	-3.87128
APBA3	-0.0399363	7.9129	-0.544033	0.586884	0.685635	-6.98892
APBB1	-0.0923675	10.4893	-1.63377	0.103514	0.173857	-5.81187
APBB1IP	-0.248781	7.56108	-2.97526	0.00320226	0.00893686	-2.79476
APBB2	0.0910907	11.0976	2.00682	0.0458013	0.0884937	-5.14307
APC	-0.0945162	10.0369	-1.71823	0.086943	0.150745	-5.67218
APC2	0.00351876	4.47807	0.0299047	0.976166	0.982112	-7.13603
APCDD1	-0.248488	10.5118	-3.00549	0.00291012	0.00821363	-2.70758
APCDD1L	1.52498	5.79496	10.6521	3.12993e-22	2.44038e-20	39.787
APEH	0.0932733	10.8148	1.8938	0.0593591	0.109434	-5.35979
APEX1	-0.183106	12.0158	-6.26319	1.54873e-09	1.64616e-08	11.0822
APEX2	-0.0852829	8.94305	-1.85176	0.065192	0.118419	-5.43729
APH1A	0.0825689	10.8894	2.49136	0.0133482	0.0308015	-4.07697
APH1B	0.00866301	8.99476	0.191108	0.848589	0.891111	-7.11826
API5	-0.0752769	11.4272	-2.62022	0.00930315	0.0225767	-3.75652
APIP	-0.0502596	9.38378	-0.961881	0.337001	0.44799	-6.67579
APLF	0.10096	7.66891	1.93143	0.0545148	0.102062	-5.289
APLN	0.393384	8.73361	4.49302	1.05652e-05	5.33917e-05	2.55973
APLNR	1.42088	9.31704	11.8587	3.15052e-26	4.70816e-24	48.8709
APLP1	0.69664	8.32667	8.75103	2.69862e-16	8.4268e-15	26.3231
APLP2	0.148935	13.6047	3.68499	0.000278179	0.00101158	-0.534764
APOA1	1.06722	9.65269	7.52242	8.72475e-13	1.62737e-11	18.39
APOB	-0.651326	10.1253	-5.90302	1.10763e-08	9.99573e-08	9.17014
APOBEC2	-0.201103	12.6905	-3.19984	0.00154534	0.00469586	-2.1276
APOBEC3B	-0.0914162	5.80078	-0.932754	0.351811	0.463603	-6.70322
APOBEC3C	0.220902	10.1248	4.38397	1.69186e-05	8.16842e-05	2.11099
APOBEC3D	0.287023	6.8894	4.89498	1.72548e-06	1.0246e-05	4.29412
APOBEC3F	0.339747	7.26522	5.51558	8.37126e-08	6.41541e-07	7.21049
APOBEC3G	0.405071	7.46937	8.07246	2.55187e-14	5.97643e-13	21.8535
APOC1	0.179258	6.35079	1.17871	0.239588	0.341263	-6.4453
APOD	-0.336249	13.6815	-3.97461	9.13333e-05	0.000372363	0.512366
APOE	0.342281	8.74119	2.26995	0.0240278	0.0510099	-4.59153
APOL1	0.094796	9.84942	1.42555	0.155196	0.24174	-6.12677
APOL2	-0.01472	9.75687	-0.278529	0.780827	0.841422	-7.09778
APOL3	0.126445	10.4247	2.93696	0.00361092	0.00994907	-2.90403
APOL4	0.302419	8.57162	2.64563	0.00864958	0.0212241	-3.69151
APOL5	0.183058	4.08799	2.07214	0.0392359	0.0775146	-5.01228
APOL6	0.276169	9.63638	3.8839	0.000130382	0.000513013	0.176824
APOLD1	-0.00591104	11.2899	-0.0549356	0.956232	0.967484	-7.13497
APOM	0.0321131	6.78548	0.480206	0.631484	0.723268	-7.0215
APOO	0.162748	11.8318	3.34176	0.000954513	0.00305119	-1.68292
APOOL	-0.272189	9.1945	-2.67156	0.0080255	0.019906	-3.62456
APP	0.107846	13.8892	2.07051	0.03939	0.0777579	-5.0156
APPBP2	-0.0789329	10.1335	-1.73527	0.0838762	0.14646	-5.64316
APPL1	0.0204317	11.8365	0.399293	0.690005	0.771568	-7.05697
APPL2	-0.0914808	10.5001	-2.00723	0.0457576	0.0884256	-5.14227
APRT	-0.0356405	9.36215	-0.345837	0.729744	0.802245	-7.07683
APTX	-0.00666077	9.34626	-0.168281	0.866493	0.904057	-7.12235
AQP1	0.0680462	12.8046	1.0918	0.275928	0.382858	-6.54324
AQP10	0.925684	5.09874	7.97267	4.89602e-14	1.09946e-12	21.214
AQP11	0.0481142	5.81396	0.621529	0.534795	0.638934	-6.94393
AQP3	-1.2615	9.2632	-12.4323	3.57825e-28	7.24479e-26	53.2931
AQP4	-1.75861	8.37838	-9.29944	5.94651e-18	2.31822e-16	30.077
AQP5	0.0140736	4.72318	0.113863	0.909434	0.934121	-7.13001
AQP9	-0.159519	7.10986	-0.998098	0.319158	0.429087	-6.64052
AQR	-0.0901864	10.1279	-1.3719	0.171274	0.261684	-6.20106
AR	0.291124	10.3858	5.41631	1.38297e-07	1.01404e-06	6.72524
ARAF	-0.0410086	10.9065	-0.789989	0.430252	0.542101	-6.82555
ARAP1	0.25956	10.4606	4.00714	8.02612e-05	0.000331967	0.634369
ARAP3	0.207137	10.1167	5.26281	2.9659e-07	2.04117e-06	5.98874
ARC	0.0730816	4.99351	0.513326	0.608158	0.702814	-7.0051
ARCN1	-0.112434	12.2137	-2.93116	0.0036768	0.0100929	-2.92046
ARF1	0.112558	12.6504	2.34755	0.0196457	0.0428669	-4.4164
ARF3	-0.00413384	11.184	-0.119181	0.905224	0.931874	-7.12939
ARF4	0.0133747	12.4832	0.316245	0.75207	0.819792	-7.0866
ARF5	0.190105	10.6614	2.97022	0.00325346	0.00906766	-2.80921
ARF6	0.0147198	10.2431	0.391799	0.695527	0.776462	-7.05993
ARFGAP1	0.0957504	9.86274	1.22349	0.222249	0.322094	-6.39194
ARFGAP2	0.108681	10.9708	2.3077	0.0217995	0.0469139	-4.50703
ARFGAP3	-0.244105	10.6072	-6.14764	2.93733e-09	2.96752e-08	10.4596
ARFGEF1	-0.147966	10.8523	-3.03641	0.00263691	0.00752812	-2.61759
ARFGEF2	-0.217274	11.2113	-2.81477	0.00525372	0.0138115	-3.24372
ARFIP1	-0.0111391	9.82204	-0.257077	0.797322	0.853555	-7.10351
ARFIP2	-0.0814231	9.87035	-2.22135	0.0271868	0.0567659	-4.69832
ARFRP1	0.236971	9.54123	2.8061	0.00539297	0.0141223	-3.26733
ARG1	0.0851718	4.06806	0.525939	0.599378	0.695764	-6.99857
ARG2	-0.802125	7.76722	-6.31956	1.12997e-09	1.23344e-08	11.389
ARGLU1	0.186468	11.7435	4.10605	5.39064e-05	0.000231742	1.01074
ARHGAP1	0.63897	11.8041	13.9132	2.76903e-33	1.02234e-30	64.9199
ARHGAP10	-0.121881	10.3688	-3.93581	0.000106438	0.000428107	0.367998
ARHGAP11A	-0.327211	6.34349	-3.48631	0.000574546	0.00193151	-1.21183
ARHGAP12	0.0305102	10.6502	0.573378	0.566883	0.667139	-6.97259
ARHGAP17	0.0691676	10.12	0.604044	0.54634	0.64952	-6.9546
ARHGAP18	0.0964263	9.53881	1.41501	0.158261	0.24566	-6.14159
ARHGAP19	0.153992	8.81268	4.23685	3.14771e-05	0.000142853	1.52075
ARHGAP20	-0.0518608	5.96268	-0.380268	0.704056	0.782957	-7.06436
ARHGAP21	-0.0853915	11.5981	-1.53603	0.125743	0.203814	-5.96492
ARHGAP22	0.430521	7.08351	5.48792	9.63445e-08	7.28123e-07	7.07459
ARHGAP24	0.0632076	10.1037	1.04748	0.295848	0.404024	-6.59033
ARHGAP25	0.257922	8.4699	5.4101	1.42681e-07	1.04375e-06	6.69509
ARHGAP26	-0.350825	11.349	-7.20711	6.16934e-12	1.01234e-10	16.475
ARHGAP27	-0.135309	9.45411	-2.70658	0.00724709	0.0182493	-3.53316
ARHGAP28	0.442731	6.55216	4.67699	4.67887e-06	2.54811e-05	3.33796
ARHGAP29	-0.166109	10.9387	-2.15143	0.0323616	0.0656807	-4.84807
ARHGAP30	0.0726182	8.25168	1.08222	0.280156	0.3871	-6.55359
ARHGAP31	-0.36012	11.1836	-6.46901	4.85294e-10	5.64657e-09	12.2123
ARHGAP32	-0.183306	8.60861	-2.25858	0.0247365	0.0523021	-4.61671
ARHGAP33	0.404965	7.39215	5.10685	6.33171e-07	4.12679e-06	5.25794
ARHGAP39	0.141166	6.42195	1.58675	0.113782	0.187886	-5.88666
ARHGAP4	0.0266613	8.56093	0.236834	0.812972	0.865165	-7.1085
ARHGAP42	-0.11114	8.98292	-1.15303	0.249956	0.353344	-6.47502
ARHGAP44	-0.116692	8.58349	-2.20882	0.0280573	0.0583022	-4.72549
ARHGAP5	-0.206474	11.7403	-2.72406	0.00688477	0.017441	-3.48714
ARHGAP6	-0.248253	8.71835	-4.62845	5.81493e-06	3.10484e-05	3.13004
ARHGAP9	0.0505151	7.64149	0.63788	0.524112	0.629199	-6.93367
ARHGDIA	-0.0285606	10.6334	-0.269405	0.787831	0.846426	-7.10027
ARHGDIB	0.130395	11.5498	2.21821	0.027403	0.0571792	-4.70515
ARHGDIG	0.251264	7.303	1.81128	0.0712495	0.127698	-5.51031
ARHGEF1	0.0636954	9.6821	0.966153	0.334863	0.44581	-6.6717
ARHGEF10	-0.00157672	9.93816	-0.0360722	0.971252	0.978895	-7.13582
ARHGEF10L	-0.128011	10.3156	-2.24582	0.0255538	0.0537134	-4.64483
ARHGEF11	-0.0475727	10.0023	-0.899978	0.368963	0.480556	-6.73309
ARHGEF12	-0.0484231	12.402	-0.678865	0.497826	0.604899	-6.9068
ARHGEF15	0.233443	10.1538	5.15178	5.09791e-07	3.36988e-06	5.46666
ARHGEF16	0.0924507	5.45941	0.824961	0.410148	0.522117	-6.79745
ARHGEF17	-0.0974119	11.1476	-2.05008	0.0413574	0.0811149	-5.05691
ARHGEF18	0.0552755	8.37132	0.916011	0.360508	0.472238	-6.71861
ARHGEF19	-0.237176	7.26876	-3.10236	0.00213103	0.00623854	-2.42272
ARHGEF2	0.288422	10.2752	7.27746	4.00552e-12	6.77646e-11	16.8976
ARHGEF25	0.259525	9.54552	4.54003	8.60091e-06	4.42126e-05	2.75603
ARHGEF26	-0.0917191	7.75341	-1.16151	0.246496	0.349294	-6.46527
ARHGEF3	0.105854	9.7938	2.78773	0.00569883	0.0147988	-3.31707
ARHGEF37	-0.116444	10.1482	-2.62618	0.00914582	0.0222581	-3.74131
ARHGEF4	0.38075	6.86675	4.40593	1.5399e-05	7.49819e-05	2.20061
ARHGEF40	0.19355	9.61545	4.38183	1.70736e-05	8.23377e-05	2.10231
ARHGEF5	-0.0878035	6.2534	-1.2149	0.225506	0.325938	-6.40234
ARHGEF6	0.122912	11.8674	1.98582	0.048101	0.0920164	-5.18427
ARHGEF7	-0.0169227	10.8933	-0.51712	0.605511	0.700939	-7.00315
ARHGEF9	0.170381	11.311	3.13787	0.00189734	0.00564392	-2.3162
ARID1A	-0.114059	10.9557	-3.46077	0.000629231	0.00210017	-1.29638
ARID1B	-0.0653499	10.5775	-1.64174	0.101851	0.171481	-5.79899
ARID2	-0.0945416	10.2425	-1.88943	0.059945	0.110368	-5.36794
ARID3A	-0.193054	7.69011	-4.47238	1.15583e-05	5.80363e-05	2.47404
ARID3B	-0.0600574	7.09541	-1.06475	0.287974	0.395811	-6.57221
ARID4A	-0.0817146	9.82447	-1.28469	0.20004	0.296086	-6.31584
ARID4B	-0.105416	9.75863	-1.98346	0.0483656	0.0924172	-5.18887
ARID5A	0.526689	9.51118	5.09942	6.56189e-07	4.26574e-06	5.22357
ARID5B	0.0403844	10.9112	0.541167	0.588855	0.686979	-6.99047
ARIH1	0.0286621	11.8451	0.780594	0.43575	0.546783	-6.83289
ARIH2	0.0757565	11.8108	1.92609	0.0551813	0.103125	-5.29913
ARL1	0.107553	11.9368	3.9378	0.000105612	0.000425327	0.37535
ARL10	0.0158671	9.06542	0.256368	0.797869	0.853893	-7.10369
ARL11	-0.229156	5.70254	-2.84322	0.00481985	0.0128077	-3.16584
ARL13B	-0.225659	8.49736	-2.48224	0.0136863	0.0314659	-4.09906
ARL15	0.119122	10.291	2.14616	0.0327837	0.0664406	-4.85916
ARL2	0.313026	10.9927	2.74267	0.00651678	0.0166001	-3.4378
ARL2BP	-0.209828	11.7818	-6.96806	2.62331e-11	3.85151e-10	15.0597
ARL3	0.0204167	10.5516	0.447109	0.655168	0.743341	-7.0368
ARL4A	0.0244882	8.97859	0.426122	0.670371	0.75574	-7.04593
ARL4C	-0.0613796	7.98662	-0.707331	0.479993	0.587265	-6.88715
ARL4D	-0.0590455	8.08478	-0.847873	0.397287	0.509464	-6.77838
ARL5B	-0.260578	10.1732	-3.41883	0.000729728	0.00239923	-1.43402
ARL6	-0.122809	7.46803	-2.13236	0.033912	0.0684181	-4.8881
ARL6IP1	-0.0202264	11.6523	-0.380757	0.703694	0.782762	-7.06418
ARL6IP4	0.0492281	7.18748	0.514664	0.607224	0.702209	-7.00442
ARL6IP5	-0.0811776	13.7768	-2.29343	0.0226199	0.0484636	-4.53914
ARL6IP6	-0.0706789	8.3181	-1.02521	0.306213	0.414883	-6.61326
ARL8A	0.0651976	10.8555	1.15764	0.248072	0.351076	-6.46973
ARL8B	-0.114191	11.9873	-3.57172	0.000422272	0.0014635	-0.92491
ARMC1	-0.165625	10.6295	-3.19687	0.00156074	0.00473693	-2.13673
ARMC10	0.118405	9.90796	3.23153	0.00138971	0.0042632	-2.02985
ARMC2	0.0718625	8.2326	0.956219	0.339848	0.451011	-6.68119
ARMC5	0.160545	7.78455	1.66903	0.0963117	0.163777	-5.75438
ARMC6	0.0951709	8.9584	1.26796	0.205945	0.303216	-6.33701
ARMC7	0.0837398	8.26845	1.24381	0.214686	0.313658	-6.36708
ARMC8	-0.465627	10.744	-10.2871	4.71996e-21	3.0541e-19	37.111
ARMC9	0.230256	7.02757	4.35543	1.91088e-05	9.13106e-05	1.99512
ARMCX1	0.222771	10.567	5.48726	9.6667e-08	7.3012e-07	7.07136
ARMCX2	0.380721	9.93065	9.0525	3.36182e-17	1.19549e-15	28.372
ARMCX3	0.0605149	11.1964	1.26228	0.207977	0.305171	-6.34414
ARMCX4	0.113946	8.35543	1.96247	0.0507715	0.0960709	-5.22957
ARMCX5	-0.167967	8.52773	-3.82141	0.000165994	0.000637614	-0.0503557
ARMCX6	0.247163	9.23105	4.68183	4.57813e-06	2.50084e-05	3.35879
ARNT	-0.0519023	10.9742	-1.66368	0.0973786	0.165255	-5.76319
ARNT2	0.242141	8.27803	3.38584	0.000819097	0.0026617	-1.54119
ARPC1A	0.200792	12.0453	5.21716	3.70971e-07	2.51019e-06	5.77297
ARPC1B	-0.0885789	10.5658	-0.911301	0.362979	0.474781	-6.72289
ARPC2	-0.00582752	13.2061	-0.229493	0.818666	0.869287	-7.1102
ARPC3	-0.0191803	11.7033	-0.446131	0.655873	0.743939	-7.03723
ARPC4	-0.0429065	10.2504	-0.440153	0.660191	0.746908	-7.03987
ARPC5	0.00704024	11.4803	0.145782	0.884206	0.917006	-7.12587
ARPC5L	-0.0888005	10.4682	-1.70006	0.0903123	0.155364	-5.7028
ARPP19	-0.150988	12.2879	-3.54116	0.000471771	0.00161675	-1.02828
ARRB1	0.279911	9.93839	6.0308	5.56365e-09	5.267e-08	9.83873
ARRB2	-0.0400353	10.0558	-0.584177	0.559607	0.661588	-6.96636
ARRDC1	-0.129787	8.85006	-1.70745	0.0889289	0.153384	-5.69038
ARRDC2	-0.0970162	10.5055	-1.14865	0.251753	0.355564	-6.48002
ARRDC3	0.406549	10.7361	5.06503	7.73697e-07	4.94512e-06	5.06503
ARRDC4	-0.844031	10.4732	-9.55399	9.74296e-19	4.32167e-17	31.8582
ARSA	0.286119	9.08338	3.29239	0.0011308	0.0035636	-1.83963
ARSB	0.0156513	9.52604	0.350876	0.725965	0.799359	-7.07508
ARSD	0.105176	9.27344	2.45243	0.0148459	0.033639	-4.17076
ARSG	0.155908	7.93959	2.91909	0.00381745	0.0104425	-2.95456
ARSI	0.280428	5.28475	2.2248	0.0269516	0.0563404	-4.69083
ARSJ	0.0797989	7.09272	0.670908	0.502874	0.610087	-6.91215
ARSK	-0.462818	7.94837	-6.09917	3.83264e-09	3.75958e-08	10.2009
ART3	-0.764066	12.053	-9.82916	1.34457e-19	6.67131e-18	33.8094
ART4	-0.325262	8.32529	-3.38932	0.0008092	0.00263226	-1.52992
ART5	-0.170974	5.83689	-1.58798	0.113505	0.187477	-5.88474
ARTN	-0.106307	5.03731	-1.05686	0.291553	0.399592	-6.58052
ARV1	0.0396083	10.4849	0.726388	0.468253	0.577042	-6.87355
ARVCF	0.439848	8.89614	4.79816	2.69903e-06	1.54496e-05	3.86492
ASAH1	0.0140707	14.6946	0.290969	0.771306	0.834817	-7.09425
ASAP1	-0.100825	11.3846	-1.4472	0.149044	0.234131	-6.09599
ASAP2	0.137656	10.117	2.80389	0.0054289	0.0141918	-3.27332
ASAP3	-0.123954	10.0592	-2.69828	0.00742526	0.0186531	-3.55494
ASB1	-0.0602176	10.736	-1.44735	0.149	0.234092	-6.09576
ASB10	0.240202	8.32511	1.93532	0.0540328	0.101326	-5.28159
ASB11	-0.0850345	11.4415	-0.864528	0.388093	0.499767	-6.7642
ASB13	-0.0444515	9.25196	-1.05003	0.294675	0.402828	-6.58767
ASB14	0.471545	8.78341	3.11122	0.00207041	0.00608093	-2.39627
ASB15	-0.371455	10.3405	-2.18332	0.0299043	0.061529	-4.78033
ASB16	-0.121033	7.53994	-1.35299	0.177231	0.268596	-6.22658
ASB2	0.161136	11.3597	1.88196	0.0609566	0.111983	-5.3818
ASB4	-0.134046	7.31796	-1.28372	0.200379	0.296412	-6.31707
ASB5	0.0887973	8.44942	0.994723	0.320794	0.43101	-6.64386
ASB6	-0.0398071	8.78011	-0.825697	0.409731	0.521668	-6.79685
ASB7	-0.14972	9.00665	-3.92938	0.000109163	0.000438223	0.34417
ASB8	-0.122944	12.1355	-3.5432	0.000468315	0.00160797	-1.02143
ASB9	-0.0469019	6.28646	-0.551088	0.582045	0.681124	-6.98507
ASCC1	-0.280997	10.4541	-8.01117	3.80981e-14	8.74307e-13	21.4602
ASCC2	0.0422548	10.5914	0.720687	0.471748	0.579946	-6.87766
ASCC3	-0.0410918	10.0347	-0.743856	0.457634	0.567376	-6.86077
ASCL2	0.169801	3.99165	1.42207	0.156201	0.242973	-6.13166
ASF1A	-0.131908	10.3878	-3.34927	0.000930065	0.00298138	-1.6589
ASF1B	-0.303176	5.82704	-3.28712	0.00115131	0.00361581	-1.85623
ASGR1	0.13144	5.1612	1.10205	0.271459	0.377744	-6.53209
ASGR2	0.0576841	5.28378	0.487869	0.626053	0.718359	-7.0178
ASH1L	-0.154315	11.5552	-2.039	0.0424594	0.0829046	-5.07916
ASH2L	0.0499865	11.304	1.94354	0.0530274	0.0997382	-5.26592
ASIP	-0.0341185	7.54587	-0.283589	0.776951	0.838468	-7.09636
ASL	-0.0330643	8.2558	-0.520834	0.602925	0.698847	-7.00123
ASNS	-0.141055	9.2508	-1.96041	0.0510131	0.0963828	-5.23354
ASNSD1	-0.255399	11.0061	-8.35342	3.97574e-15	1.07328e-13	23.6791
ASPA	0.586775	7.14954	6.7918	7.47362e-11	1.01314e-09	14.0371
ASPG	-0.229363	7.54061	-1.91354	0.056775	0.10546	-5.32283
ASPH	-0.087935	11.8462	-1.75446	0.0805277	0.141598	-5.61014
ASPHD1	0.146646	4.32411	1.21801	0.224322	0.324489	-6.39858
ASPHD2	0.0398582	4.76263	0.395303	0.692943	0.774155	-7.05855
ASPM	0.0239873	5.71046	0.250812	0.802157	0.856904	-7.1051
ASPN	1.9173	10.8233	15.1368	1.44095e-37	1.39141e-34	74.6652
ASPRV1	0.203117	6.58593	3.03328	0.0026634	0.0075951	-2.62672
ASPSCR1	-0.0283237	9.14996	-0.29064	0.771558	0.834945	-7.09434
ASRGL1	-0.570559	7.91845	-8.08268	2.38642e-14	5.63097e-13	21.9193
ASS1	-0.275808	11.2454	-3.75919	0.000210459	0.000788153	-0.273261
ASTE1	0.0821102	8.01113	1.71534	0.0874717	0.15139	-5.67707
ASTN1	0.35202	6.69988	4.09314	5.68063e-05	0.000242744	0.961142
ASTN2	-0.0544046	7.58824	-1.0218	0.307821	0.416343	-6.61672
ASXL1	-0.145849	10.4759	-4.24539	3.03762e-05	0.000138307	1.55454
ASXL2	-0.0779887	10.4075	-1.27179	0.204583	0.301475	-6.33219
ASXL3	-0.17157	7.34731	-3.07873	0.00230098	0.00666762	-2.49298
ATAD1	-0.0400619	12.2556	-0.972996	0.331457	0.442543	-6.6651
ATAD2	-0.549795	9.82395	-5.58065	6.00197e-08	4.75349e-07	7.53237
ATAD2B	-0.160036	9.04513	-2.30661	0.0218615	0.0469989	-4.5095
ATAD3A	-0.0733599	8.8262	-0.635498	0.525661	0.630723	-6.93518
ATAD3B	-0.112321	8.90513	-1.41336	0.158743	0.246317	-6.14389
ATAD3C	-0.193596	5.90629	-1.7833	0.075702	0.134334	-5.55986
ATAD5	-0.326163	6.21928	-3.97626	9.07372e-05	0.000370414	0.518545
ATAT1	0.0238204	8.13257	0.469412	0.639168	0.72987	-7.02661
ATE1	-0.104633	11.0164	-2.01005	0.0454564	0.0879408	-5.13671
ATF1	-0.0165382	10.1187	-0.256307	0.797916	0.853893	-7.10371
ATF2	0.0218256	10.8308	0.350827	0.726002	0.799359	-7.07509
ATF3	-0.407808	9.36269	-3.74854	0.000219115	0.000815945	-0.311079
ATF4	-0.202203	12.4347	-4.17137	4.12746e-05	0.000181542	1.26367
ATF5	0.00145022	8.33702	0.0187821	0.985029	0.989011	-7.1363
ATF6	-0.169142	11.1019	-4.59141	6.85571e-06	3.60837e-05	2.97265
ATF6B	0.167712	10.2136	3.75799	0.000211414	0.000791024	-0.277512
ATF7	-0.0909602	10.3265	-2.06602	0.0398153	0.0784865	-5.02472
ATF7IP	0.0161699	10.8525	0.239818	0.81066	0.863214	-7.10779
ATF7IP2	0.0626408	10.0929	1.24317	0.214923	0.313969	-6.36788
ATG10	0.142466	8.90984	2.07282	0.039172	0.0774128	-5.0109
ATG12	-0.155083	10.0571	-4.4938	1.05297e-05	5.32381e-05	2.56294
ATG13	0.0657074	11.2041	2.17443	0.030573	0.0626482	-4.79933
ATG14	0.180608	10.6083	3.86459	0.000140531	0.000550416	0.106268
ATG16L1	-0.12662	9.33588	-3.27837	0.00118613	0.00371494	-1.88375
ATG16L2	0.284589	9.29216	5.08009	7.1992e-07	4.63444e-06	5.13435
ATG2A	-0.0430993	9.04373	-0.656165	0.512297	0.618234	-6.92189
ATG2B	-0.0611906	10.4966	-1.0675	0.286733	0.394363	-6.5693
ATG3	-0.0119544	11.2908	-0.388537	0.697936	0.778288	-7.06119
ATG4A	-0.0931093	9.54761	-3.24465	0.00132963	0.00410255	-1.98911
ATG4B	0.0982069	9.76881	1.68268	0.0936346	0.160046	-5.73181
ATG4C	-0.0362285	9.28488	-0.787676	0.431602	0.543079	-6.82737
ATG4D	-0.171529	10.0801	-1.97801	0.0489812	0.0933587	-5.19948
ATG5	-0.150472	10.1477	-5.32581	2.1728e-07	1.53577e-06	6.28896
ATG7	0.079456	9.38154	2.192	0.0292644	0.0604503	-4.76174
ATG9A	-0.160527	11.2849	-3.22201	0.00143489	0.00438999	-2.05932
ATG9B	0.038302	4.48516	0.322388	0.747418	0.816352	-7.08464
ATIC	-0.102692	10.6219	-2.27913	0.0234685	0.0500254	-4.57111
ATL1	0.115655	7.0456	1.62827	0.104676	0.175527	-5.82073
ATL2	-0.24814	10.1785	-3.65309	0.00031321	0.00112722	-0.645772
ATL3	-0.18173	10.238	-3.29041	0.00113848	0.00358062	-1.84588
ATM	0.173093	10.5683	2.27335	0.0238192	0.0506526	-4.58397
ATMIN	-0.0442826	11.1284	-1.53533	0.125916	0.204004	-5.96599
ATN1	-0.105766	10.8569	-1.98361	0.0483488	0.0924059	-5.18858
ATOH7	0.110874	4.11663	1.07019	0.285525	0.392831	-6.56645
ATOH8	-0.214743	9.92463	-2.57976	0.0104353	0.0249038	-3.85878
ATOX1	0.0410013	10.0788	0.453639	0.650466	0.739477	-7.03386
ATP10A	-0.18675	7.43429	-2.80408	0.0054258	0.0141896	-3.2728
ATP10D	-0.0774536	9.99346	-1.03387	0.302157	0.410584	-6.60441
ATP11A	-0.172973	11.0948	-2.35237	0.0193985	0.0424158	-4.40534
ATP11B	-0.18635	10.9408	-2.90492	0.0039888	0.0108521	-2.99441
ATP11C	-0.240023	8.7043	-3.15494	0.00179364	0.00536853	-2.26459
ATP13A1	-0.0154571	9.42982	-0.241977	0.808988	0.862195	-7.10727
ATP13A2	-0.0670114	8.57417	-0.876914	0.381341	0.493045	-6.75347
ATP13A3	-0.0485232	12.2417	-0.454493	0.649853	0.73898	-7.03348
ATP13A4	-0.020203	4.3902	-0.222136	0.824382	0.873584	-7.11186
ATP1A1	-0.575735	13.8444	-10.1394	1.40035e-20	8.13821e-19	36.0388
ATP1A2	-0.199059	13.2007	-2.04387	0.0419715	0.0820796	-5.06938
ATP1A4	0.519501	4.99659	5.07771	7.28174e-07	4.67798e-06	5.12338
ATP1B1	-0.416334	13.4847	-9.99931	3.90281e-20	2.13008e-18	35.0284
ATP1B2	0.904007	8.26225	11.2956	2.40621e-24	2.69689e-22	44.5906
ATP1B3	-0.582716	10.5901	-8.23799	8.57076e-15	2.19569e-13	22.9247
ATP1B4	0.612874	5.67174	3.10699	0.00209912	0.00615949	-2.40889
ATP2A1	-0.127802	5.32846	-1.70755	0.0889117	0.153384	-5.69023
ATP2A2	-0.553581	15.1901	-6.76731	8.6315e-11	1.16132e-09	13.8965
ATP2A3	0.282218	8.2551	4.09503	5.63735e-05	0.000241308	0.968381
ATP2B1	0.0177316	10.0469	0.334192	0.738503	0.809009	-7.08078
ATP2B2	-0.0476002	4.31786	-0.452686	0.651151	0.739987	-7.0343
ATP2B4	0.219407	12.9927	3.26356	0.00124728	0.0038832	-1.93014
ATP2C1	0.0666828	11.3668	1.35581	0.176335	0.267658	-6.2228
ATP6AP1	0.137528	12.0651	2.91709	0.0038412	0.0105028	-2.96019
ATP6AP1L	0.32551	8.24178	5.30887	2.36308e-07	1.65997e-06	6.20795
ATP6AP2	0.0301308	11.6467	0.666034	0.505979	0.61267	-6.91539
ATP6V0A1	-0.0111546	10.6385	-0.281458	0.778583	0.839436	-7.09696
ATP6V0A2	-0.270324	9.55525	-7.45834	1.30379e-12	2.35829e-11	17.9965
ATP6V0B	0.081369	11.1047	1.20557	0.229076	0.329618	-6.41353
ATP6V0C	-0.0245526	7.14079	-0.186174	0.852453	0.894047	-7.11918
ATP6V0D1	0.150046	11.5727	2.49731	0.0131317	0.0303801	-4.06253
ATP6V0E1	0.0353227	12.8409	0.89578	0.371197	0.482864	-6.73684
ATP6V0E2	0.252944	10.5544	2.91024	0.00392362	0.0106933	-2.97946
ATP6V1A	-0.185243	9.97882	-4.08647	5.83618e-05	0.00024885	0.93558
ATP6V1B1	0.130291	5.8363	1.39065	0.165517	0.25466	-6.17541
ATP6V1B2	-0.00827996	11.91	-0.276116	0.782678	0.842877	-7.09845
ATP6V1C1	-0.00335095	10.9228	-0.0945785	0.924722	0.945049	-7.13201
ATP6V1D	0.108194	12.1178	3.25806	0.00127072	0.00394738	-1.94732
ATP6V1E1	0.015801	12.9426	0.537569	0.591333	0.688846	-6.99241
ATP6V1E2	-0.179005	7.34508	-2.93762	0.00360347	0.00993071	-2.90215
ATP6V1G1	0.0467706	11.4299	1.82221	0.0695693	0.125169	-5.49074
ATP6V1G2	0.429922	7.28859	6.08619	4.11454e-09	4.00076e-08	10.1319
ATP6V1H	0.126024	10.0737	3.37442	0.000852333	0.00275259	-1.57806
ATP7A	-0.10134	9.16806	-1.73493	0.083936	0.146523	-5.64374
ATP7B	0.0238415	8.50025	0.322205	0.747556	0.816432	-7.0847
ATP8A1	0.238375	10.4848	2.93934	0.00358416	0.00988182	-2.89727
ATP8A2	-0.0356492	4.77709	-0.402612	0.687564	0.769593	-7.05564
ATP8B1	0.0660772	9.34465	0.91898	0.358956	0.470598	-6.7159
ATP8B2	-0.0503379	9.66538	-0.75001	0.453925	0.563892	-6.85619
ATP8B3	-0.166181	6.09514	-2.36067	0.0189789	0.041607	-4.38623
ATP8B4	0.175805	7.95771	2.42006	0.0162027	0.0362617	-4.24768
ATP8B5P	-0.44966	5.40032	-5.57129	6.29737e-08	4.96239e-07	7.48588
ATP9A	0.090359	10.3312	1.8169	0.0703815	0.126377	-5.50026
ATP9B	0.0531422	8.68944	1.38259	0.167974	0.257552	-6.18648
ATPAF1	0.119679	12.1212	3.08054	0.00228755	0.00663178	-2.48763
ATPAF2	0.243373	10.0053	4.78754	2.83355e-06	1.61386e-05	3.81829
ATR	-0.0853044	9.49936	-1.60887	0.108855	0.181107	-5.85174
ATRN	-0.0349344	11.0894	-0.782799	0.434456	0.545532	-6.83118
ATRNL1	1.05799	7.51266	6.55521	2.96232e-10	3.6138e-09	12.6934
ATRX	-0.0777237	11.1977	-1.19678	0.232481	0.333202	-6.42401
ATXN1	0.114529	10.3547	2.47285	0.0140428	0.0320858	-4.12175
ATXN10	0.101278	12.4058	4.0141	7.80627e-05	0.000323727	0.660602
ATXN2	-0.0131896	10.9441	-0.347226	0.728702	0.801489	-7.07635
ATXN2L	-0.0199421	10.0039	-0.403442	0.686954	0.769185	-7.05531
ATXN3	-0.0174248	9.41372	-0.305894	0.75993	0.825993	-7.08981
ATXN7	-0.0789399	10.4441	-1.19407	0.233538	0.334505	-6.42723
ATXN7L1	-0.0647917	8.0761	-1.00107	0.31772	0.427428	-6.63756
ATXN7L2	-0.168515	7.55399	-2.27495	0.0237216	0.0504793	-4.58041
ATXN7L3	-0.208526	9.6511	-5.32139	2.22101e-07	1.56719e-06	6.26778
ATXN7L3B	0.00647215	10.9598	0.16384	0.869984	0.906751	-7.12308
AUH	0.155101	11.2732	3.42094	0.000724313	0.00238455	-1.42711
AUP1	-0.0501172	11.2842	-0.966459	0.334711	0.445701	-6.6714
AURKA	-0.442519	8.23798	-6.90904	3.73197e-11	5.36012e-10	14.7153
AURKAIP1	0.0223392	10.7501	0.200518	0.841232	0.886202	-7.11642
AURKB	-0.0775406	4.94227	-0.615391	0.538833	0.64278	-6.94771
AURKC	-0.0674417	6.96606	-0.898125	0.369948	0.481738	-6.73475
AUTS2	0.070451	8.60898	1.48732	0.138139	0.220057	-6.03774
AVEN	-0.340907	10.2704	-5.8505	1.46546e-08	1.28823e-07	8.8985
AVIL	-0.0554316	7.99925	-0.711575	0.477365	0.585077	-6.88415
AVL9	-0.179305	9.53809	-3.98375	8.80854e-05	0.000360762	0.54654
AVPI1	-0.113827	8.98308	-1.91238	0.0569237	0.10572	-5.325
AVPR1A	0.187056	5.92755	1.202	0.230456	0.330997	-6.4178
AVPR2	0.259682	7.12932	2.1648	0.0313112	0.0639521	-4.8198
AXIN1	0.0681316	8.57496	0.96052	0.337684	0.448545	-6.67709
AXIN2	-0.387491	8.95821	-6.50191	4.02174e-10	4.78984e-09	12.3954
AXL	-0.192285	10.3007	-3.03276	0.0026679	0.00760448	-2.62826
AZGP1	-0.440206	11.8754	-4.58649	7.00682e-06	3.67558e-05	2.95182
AZI2	-0.135146	10.7336	-3.79696	0.000182282	0.000691922	-0.138313
AZIN1	0.236258	11.6552	4.02452	7.48822e-05	0.000312395	0.6999
B2M	0.181586	14.0656	4.08484	5.87479e-05	0.000250327	0.929341
B3GALNT1	0.166272	11.3078	2.74782	0.00641822	0.0163823	-3.4241
B3GALNT2	-0.0114101	9.1041	-0.10207	0.91878	0.940865	-7.13128
B3GALT1	-0.475258	4.32854	-4.62323	5.95168e-06	3.16842e-05	3.10782
B3GALT2	-0.161328	11.3553	-1.54321	0.123993	0.201427	-5.954
B3GALT4	0.071717	7.9972	0.894015	0.372139	0.483788	-6.73841
B3GALT5	0.29539	5.05914	2.29416	0.0225772	0.0483844	-4.5375
B3GALT6	0.0153364	8.78778	0.202171	0.839941	0.885613	-7.11609
B3GAT1	-0.00439212	4.62027	-0.04367	0.965201	0.974282	-7.13552
B3GAT2	0.0333752	4.68581	0.227068	0.820549	0.870548	-7.11076
B3GAT3	0.0528563	8.85818	0.500998	0.616796	0.710564	-7.01133
B3GNT2	-0.0455034	9.69806	-0.618097	0.537051	0.641081	-6.94605
B3GNT5	0.270467	8.06639	2.75045	0.00636853	0.016272	-3.41711
B3GNT7	-0.362293	7.24316	-4.2277	3.26981e-05	0.000147753	1.48462
B3GNT8	0.11824	6.96475	0.86597	0.387303	0.498904	-6.76296
B3GNT9	0.206826	8.73188	4.59629	6.70913e-06	3.53715e-05	2.99331
B3GNTL1	0.0113559	7.59177	0.207501	0.835781	0.882607	-7.115
B4GALNT1	0.16707	8.07799	2.91508	0.00386521	0.010557	-2.96585
B4GALNT3	0.103277	10.3697	1.48558	0.138599	0.220484	-6.0403
B4GALNT4	0.265468	5.2908	2.39967	0.0171126	0.0379933	-4.29562
B4GALT1	-0.134294	10.934	-3.23945	0.00135315	0.00416223	-2.00528
B4GALT2	0.0869223	10.2003	1.25699	0.209883	0.307536	-6.35074
B4GALT3	-0.0234643	9.90573	-0.502744	0.615569	0.709763	-7.01046
B4GALT4	-0.23258	9.18601	-6.30092	1.25439e-09	1.35628e-08	11.2874
B4GALT5	-0.278364	11.6396	-5.45198	1.15562e-07	8.62457e-07	6.89878
B4GALT6	-0.472798	8.2807	-5.68928	3.42235e-08	2.80423e-07	8.07628
B4GALT7	0.103073	9.01247	1.46845	0.143189	0.226464	-6.06533
B9D1	0.312304	8.04339	4.60409	6.48068e-06	3.42592e-05	3.02642
B9D2	-0.0697135	6.63632	-0.723096	0.47027	0.578811	-6.87593
BAALC	0.340135	7.45915	5.31806	2.25802e-07	1.58884e-06	6.25184
BAAT	-0.126429	4.77038	-1.08741	0.277859	0.384645	-6.54799
BACE1	-0.0101602	10.134	-0.336985	0.736399	0.80762	-7.07984
BACE2	0.110176	9.81727	2.11609	0.0352856	0.0709157	-4.92199
BACH1	-0.0714533	9.79202	-1.02605	0.305819	0.414416	-6.6124
BACH2	0.588672	7.72905	8.70773	3.629e-16	1.11654e-14	26.0318
BAD	0.0239605	9.37148	0.20259	0.839614	0.885389	-7.116
BAG1	-0.00400606	11.119	-0.0701246	0.944148	0.958969	-7.13402
BAG2	-0.289088	10.5826	-5.74446	2.56506e-08	2.15091e-07	8.35568
BAG3	-0.0986769	12.2478	-1.80201	0.0727	0.129889	-5.52681
BAG4	-0.0496149	8.88623	-0.999547	0.318457	0.428237	-6.63908
BAG5	-0.0705433	9.94203	-2.35978	0.0190237	0.0416907	-4.3883
BAHD1	-0.0608161	9.35361	-1.74404	0.0823313	0.144344	-5.62811
BAIAP2	-0.432037	8.36423	-5.26929	2.87284e-07	1.98365e-06	6.01949
BAIAP2L1	-0.164401	7.93784	-2.94663	0.00350349	0.00968495	-2.87657
BAIAP2L2	0.102122	5.32361	0.986241	0.32493	0.435681	-6.65221
BAIAP3	0.219862	7.10435	2.19207	0.0292595	0.0604501	-4.7616
BAK1	-0.0973784	9.39641	-1.87491	0.0619231	0.113395	-5.39482
BAMBI	0.116777	10.14	1.6789	0.0943696	0.161063	-5.73808
BANF1	0.271742	11.2414	4.22497	3.30707e-05	0.00014933	1.47387
BANK1	-0.22014	5.37526	-1.89817	0.0587792	0.108524	-5.35165
BANP	-0.00869631	8.04305	-0.156583	0.875695	0.910819	-7.12424
BAP1	-0.0423334	10.8433	-1.06609	0.287371	0.395112	-6.5708
BARD1	-0.417129	7.93324	-5.03812	8.79622e-07	5.55427e-06	4.94159
BASP1	0.180277	7.89762	2.1815	0.0300407	0.061749	-4.78425
BATF	-0.0951245	5.78377	-0.740253	0.459813	0.56929	-6.86343
BATF2	0.175637	7.05338	2.15703	0.0319176	0.064937	-4.83624
BATF3	-0.05937	7.0692	-0.687995	0.492068	0.599062	-6.90059
BAX	-0.0564269	9.14784	-0.719417	0.472529	0.580567	-6.87857
BAZ1A	-0.40437	9.53509	-5.8034	1.88091e-08	1.62164e-07	8.65643
BAZ1B	-0.0651263	10.7951	-1.79396	0.0739793	0.131875	-5.54107
BAZ2A	-0.106793	11.0267	-2.27785	0.023546	0.0501823	-4.57397
BAZ2B	0.106564	10.6025	1.91861	0.0561259	0.104439	-5.31326
BBS1	-0.0934718	7.11047	-1.2735	0.203977	0.300707	-6.33004
BBS10	0.0278955	9.54167	0.330441	0.741332	0.81147	-7.08202
BBS12	-0.789122	8.57798	-9.24569	8.68686e-18	3.32458e-16	29.7039
BBS2	0.356684	11.1415	6.68023	1.43659e-10	1.85149e-09	13.3993
BBS4	0.159272	9.5	3.0478	0.00254234	0.00728465	-2.58422
BBS5	0.1923	8.15806	3.31487	0.00104707	0.00331831	-1.76853
BBS7	-0.145369	8.40022	-2.59117	0.0101041	0.0242379	-3.83009
BBS9	-0.0629348	9.62776	-0.820001	0.412965	0.524532	-6.80151
BBX	-0.0737305	10.9173	-1.08303	0.279796	0.386772	-6.55272
BCAM	0.318657	10.1635	3.14113	0.00187712	0.00558774	-2.30636
BCAN	-0.0740279	5.37252	-0.741898	0.458817	0.568479	-6.86221
BCAP29	-0.143239	11.4629	-3.97869	8.98689e-05	0.000367467	0.52762
BCAP31	-0.0107057	11.4914	-0.174968	0.861241	0.900254	-7.1212
BCAR1	0.10869	9.49906	1.10593	0.269775	0.375984	-6.52782
BCAR3	-0.0993025	9.39446	-2.04609	0.0417517	0.0816951	-5.06494
BCAS2	0.0627749	10.9252	1.94932	0.0523301	0.0985106	-5.25486
BCAS3	0.144417	9.59619	3.01494	0.00282401	0.00800765	-2.68018
BCAS4	0.211191	7.04225	2.32048	0.0210874	0.0455924	-4.47813
BCAT1	-0.651045	8.7481	-7.18575	7.02981e-12	1.13426e-10	16.3473
BCAT2	0.242962	10.0309	3.13593	0.00190948	0.00567196	-2.32205
BCCIP	-0.0210783	10.8593	-0.632027	0.527924	0.632531	-6.93737
BCDIN3D	-0.0210425	7.70529	-0.512268	0.608897	0.703561	-7.00564
BCHE	0.116057	7.07787	1.45316	0.147383	0.2319	-6.08743
BCKDHA	0.151209	6.49481	1.55533	0.121081	0.197926	-5.93544
BCKDHB	-0.189907	10.9322	-2.71564	0.00705707	0.0178337	-3.50933
BCKDK	0.174091	10.7827	2.75047	0.00636802	0.016272	-3.41703
BCL10	-0.0987253	8.45339	-1.87163	0.0623776	0.114077	-5.40086
BCL11A	-0.32925	8.55991	-5.47205	1.04413e-07	7.84378e-07	6.99684
BCL11B	0.464774	5.17363	4.62398	5.93184e-06	3.16034e-05	3.11101
BCL2	0.0612097	9.53708	0.80179	0.423405	0.535031	-6.8162
BCL2A1	0.236513	6.03757	1.65369	0.0993939	0.16813	-5.77954
BCL2L1	-0.515784	11.3517	-11.3376	1.74548e-24	2.06707e-22	44.9075
BCL2L11	0.162688	8.63977	2.73682	0.00663055	0.0168591	-3.45335
BCL2L12	-0.088961	7.82478	-1.41147	0.159299	0.246906	-6.14653
BCL2L13	-0.449896	11.6193	-11.7043	1.04036e-25	1.3747e-23	47.6914
BCL2L15	-0.323077	5.15666	-4.12595	4.97137e-05	0.000215192	1.0874
BCL2L2	-0.123184	10.5575	-3.06811	0.00238135	0.00687039	-2.5244
BCL6	-0.822428	11.309	-14.5258	2.0043e-35	1.09391e-32	69.7893
BCL6B	0.747559	9.681	9.557	9.53534e-19	4.24458e-17	31.8795
BCL7A	0.156028	9.43752	2.96682	0.00328844	0.00915091	-2.81894
BCL7B	-0.0422901	11.5281	-0.92273	0.357001	0.468476	-6.71247
BCL7C	0.135936	9.97082	1.50046	0.134705	0.215517	-6.01832
BCL9	-0.0747361	9.73116	-1.34839	0.178704	0.27047	-6.23274
BCL9L	-0.402553	9.86051	-6.06354	4.65596e-09	4.46962e-08	10.0118
BCLAF1	-0.0637374	12.0043	-1.14966	0.251339	0.355079	-6.47887
BCO2	0.161675	11.6519	2.27985	0.0234253	0.0499646	-4.56951
BCOR	-0.0713656	9.59162	-1.39969	0.162796	0.251455	-6.16292
BCORL1	-0.224959	8.3809	-5.68535	3.49309e-08	2.85474e-07	8.05646
BCR	-0.24449	9.41706	-4.46045	1.21723e-05	6.08095e-05	2.42468
BCS1L	0.105576	10.347	2.52466	0.0121755	0.0284775	-3.99564
BDH1	0.295341	10.329	3.80567	0.000176315	0.000671914	-0.107045
BDH2	0.231487	9.74587	4.40532	1.54398e-05	7.51225e-05	2.19809
BDKRB2	-0.188128	6.46316	-1.52096	0.129483	0.208867	-5.98771
BDNF	0.434605	8.68311	3.18779	0.00160867	0.00486405	-2.16455
BDP1	-0.183525	10.3706	-2.47913	0.0138034	0.0316487	-4.10658
BEAN1	-0.463642	6.6349	-4.98295	1.14245e-06	7.04036e-06	4.69021
BECN1	-0.104436	11.2305	-3.42387	0.00071689	0.00236322	-1.41754
BEGAIN	0.180872	5.84288	1.83916	0.0670299	0.121295	-5.46019
BEND3	-0.0339094	7.12354	-0.485197	0.627945	0.720134	-7.0191
BEND5	0.414071	7.27406	6.58439	2.50406e-10	3.08777e-09	12.8573
BEND6	0.0148106	5.92092	0.137977	0.890365	0.921262	-7.12698
BEND7	-0.314401	8.95781	-6.14535	2.97466e-09	2.99687e-08	10.4473
BEST1	-0.381772	8.59796	-2.82972	0.00502152	0.0132845	-3.20289
BEST3	-0.0533717	4.80548	-0.448808	0.653943	0.742421	-7.03604
BEST4	0.00942745	4.86306	0.100223	0.920244	0.94193	-7.13146
BET1	0.0450245	9.75733	1.16281	0.245971	0.348733	-6.46378
BET1L	0.0763491	9.57877	2.36313	0.0188561	0.0413668	-4.38056
BEX1	0.750594	8.00328	5.7124	3.03359e-08	2.50531e-07	8.1931
BEX2	0.0349018	6.70434	0.345889	0.729705	0.802245	-7.07681
BEX4	0.2867	11.4395	7.22504	5.52767e-12	9.1663e-11	16.5825
BEX5	-0.155119	6.21597	-1.68955	0.0923107	0.158173	-5.72039
BFAR	-0.112513	10.8558	-3.95229	9.97535e-05	0.000403027	0.429166
BFSP1	0.177382	5.81071	2.43282	0.0156554	0.0352316	-4.21748
BGN	0.629627	12.1665	5.84247	1.52935e-08	1.33718e-07	8.8571
BHLHE22	0.0420679	5.821	0.453552	0.650529	0.739481	-7.0339
BHLHE40	0.146589	10.3867	1.49464	0.136218	0.217577	-6.02694
BHLHE41	0.355944	9.68023	5.79704	1.94507e-08	1.67236e-07	8.6239
BHMT	-0.167697	4.14202	-1.48458	0.138865	0.220795	-6.04178
BHMT2	-0.456636	8.66011	-5.21257	3.79373e-07	2.56174e-06	5.75138
BICC1	0.300681	9.28316	4.04626	6.86342e-05	0.000288825	0.782242
BICD1	0.176828	9.02796	2.43746	0.0154603	0.0348489	-4.20646
BICD2	0.00483389	10.7066	0.168429	0.866377	0.904057	-7.12232
BID	-0.546097	9.28295	-10.5141	8.76655e-22	6.39805e-20	38.7711
BIN1	0.175561	9.12996	2.41103	0.0166002	0.0370261	-4.26896
BIN2	0.0660576	7.48518	0.806664	0.420596	0.532131	-6.8123
BIN3	-0.108397	9.08484	-1.63887	0.102447	0.172342	-5.80363
BIRC2	-0.159922	11.334	-5.06537	7.72414e-07	4.93943e-06	5.06663
BIRC3	-0.342883	8.83363	-3.62217	0.000351081	0.00124495	-0.752496
BIRC5	0.057484	5.13686	0.434262	0.664458	0.750692	-7.04244
BIRC6	0.0361475	11.3919	0.60182	0.547817	0.650776	-6.95594
BIRC7	0.548127	5.2179	3.3613	0.000892078	0.00286694	-1.62028
BIVM	0.0666003	10.2218	1.71367	0.0877793	0.151797	-5.6799
BLCAP	0.16548	12.0324	4.31988	2.22183e-05	0.00010407	1.85171
BLM	-1.49939	8.71371	-14.3856	6.20587e-35	2.88527e-32	68.6726
BLMH	0.096668	10.0912	2.47145	0.0140966	0.0321854	-4.12513
BLNK	0.372196	6.48611	4.40933	1.51761e-05	7.40115e-05	2.2145
BLOC1S1	-0.0765671	10.4007	-0.905476	0.36605	0.477951	-6.72815
BLOC1S2	-0.054596	10.369	-1.32894	0.18503	0.278169	-6.25853
BLOC1S3	0.0299627	8.28721	0.527411	0.598357	0.694772	-6.9978
BLVRA	0.0257792	10.0629	0.515127	0.606901	0.701965	-7.00418
BLVRB	0.163058	10.7074	1.81701	0.0703646	0.126364	-5.50007
BLZF1	-0.0139642	10.6343	-0.284344	0.776373	0.83806	-7.09615
BMF	0.0521378	7.90857	0.816913	0.414725	0.526447	-6.80402
BMP1	-0.0399975	9.2123	-0.646808	0.518325	0.624248	-6.92796
BMP2	-0.163027	7.93023	-2.29413	0.0225791	0.0483844	-4.53757
BMP2K	0.0161113	10.1856	0.258691	0.796078	0.852513	-7.1031
BMP4	0.495984	8.56682	6.238	1.7819e-09	1.87182e-08	10.9457
BMP5	-0.0659357	8.47643	-0.74154	0.459034	0.568662	-6.86248
BMP6	0.299106	8.25122	4.05929	6.51289e-05	0.000274719	0.831805
BMP7	-0.974309	6.91743	-7.40763	1.78907e-12	3.17655e-11	17.6866
BMP8B	0.142493	6.30331	1.81659	0.0704288	0.126443	-5.50081
BMPER	-0.493373	6.54291	-4.57797	7.27606e-06	3.80727e-05	2.91579
BMPR1A	0.0679059	11.1198	1.48179	0.139605	0.221775	-6.04587
BMPR1B	-0.400334	7.10401	-4.14657	4.56953e-05	0.00019959	1.16724
BMPR2	0.039291	12.299	0.697859	0.485888	0.592803	-6.89378
BMS1	-0.12021	11.0068	-4.28213	2.60473e-05	0.000120343	1.70057
BMX	0.00577674	7.71667	0.063916	0.949086	0.96255	-7.13443
BNC1	0.0231313	5.19369	0.198289	0.842973	0.887301	-7.11686
BNC2	0.144714	8.30015	1.90455	0.0579403	0.107323	-5.33971
BNIP1	-0.0143288	8.37247	-0.298656	0.76544	0.830114	-7.09199
BNIP2	-0.100038	11.8213	-2.57407	0.010604	0.0252442	-3.87304
BNIP3	-0.0814209	11.9847	-1.53632	0.125674	0.203743	-5.96449
BNIP3L	0.0805281	12.2296	1.77299	0.0773993	0.13696	-5.57793
BNIPL	-0.181536	5.71806	-1.96374	0.0506234	0.0959039	-5.22712
BOC	0.791342	8.51472	11.7239	8.94564e-26	1.20747e-23	47.8405
BOD1	0.208658	10.959	5.18996	4.23587e-07	2.8342e-06	5.64513
BOK	0.262	8.42205	2.20202	0.0285402	0.0591348	-4.74018
BOLA1	0.0537097	8.64734	0.709272	0.47879	0.586143	-6.88578
BOLA3	0.131304	11.4323	2.45406	0.0147804	0.0334968	-4.16687
BPGM	-0.246538	9.92159	-6.57522	2.63999e-10	3.24375e-09	12.8057
BPHL	0.464368	9.50242	8.77533	2.28464e-16	7.22395e-15	26.4869
BPNT1	-0.0124711	9.52339	-0.321121	0.748376	0.816688	-7.08505
BPTF	-0.0332903	10.9458	-0.682244	0.495691	0.602804	-6.90451
BRAF	0.020052	10.7709	0.453342	0.65068	0.739586	-7.034
BRAP	-0.0181589	10.0286	-0.671493	0.502501	0.609753	-6.91176
BRCA1	0.12826	8.3947	2.14887	0.0325665	0.0660379	-4.85347
BRCA2	-0.161229	5.1776	-1.31805	0.188646	0.28243	-6.27282
BRCC3	-0.10797	10.2003	-2.55656	0.011139	0.0263627	-3.91675
BRD1	-0.0266049	9.36247	-0.717737	0.473563	0.581665	-6.87977
BRD2	-0.0011871	11.6859	-0.0297221	0.976311	0.98218	-7.13603
BRD3	0.0987572	9.71575	3.10268	0.00212881	0.00623495	-2.42176
BRD4	-0.180749	10.3876	-4.91996	1.53575e-06	9.23286e-06	4.40598
BRD7	0.15126	10.3363	6.08933	4.04439e-09	3.93865e-08	10.1486
BRD8	0.0212086	10.0034	0.511941	0.609126	0.703761	-7.00581
BRD9	0.101395	10.061	2.84144	0.00484596	0.0128744	-3.17073
BRF1	0.128153	8.6542	1.85911	0.0641394	0.116786	-5.42387
BRF2	0.139523	8.93738	3.58832	0.000397471	0.00138673	-0.868418
BRI3	0.15159	11.2617	2.1689	0.0309951	0.0634096	-4.81109
BRI3BP	-0.00607479	9.05508	-0.123937	0.901461	0.929178	-7.12881
BRIP1	0.0136112	4.4467	0.113698	0.909565	0.934121	-7.13002
BRIX1	-0.0903921	9.38182	-2.29899	0.0222972	0.0478455	-4.52666
BRMS1	-0.164496	9.24006	-1.84441	0.0662584	0.120055	-5.45066
BRMS1L	-0.209963	8.98945	-3.52725	0.000496066	0.00169077	-1.07508
BRPF1	-0.134335	9.15987	-3.1082	0.0020909	0.00613823	-2.40529
BRPF3	-0.351762	9.72054	-6.57318	2.67116e-10	3.27772e-09	12.7943
BRSK1	0.4367	7.36172	5.42899	1.29758e-07	9.60411e-07	6.78681
BRSK2	-0.120135	5.1386	-1.25204	0.211677	0.309839	-6.3569
BRWD1	-0.100171	11.0679	-2.1985	0.0287925	0.0596129	-4.74776
BRWD3	-0.270405	9.09596	-3.16024	0.00176255	0.00528303	-2.24853
BSDC1	0.019011	10.6433	0.53719	0.591595	0.689023	-6.99261
BSG	0.359316	14.3078	3.93667	0.000106081	0.000426942	0.371171
BSN	0.142134	6.14322	2.04359	0.0419994	0.0821212	-5.06994
BSPRY	-0.0180061	6.5756	-0.159956	0.87304	0.908729	-7.12371
BST1	0.370426	8.10468	5.44274	1.21075e-07	9.02524e-07	6.85374
BST2	0.494883	10.0716	5.2013	4.0082e-07	2.69352e-06	5.69837
BTAF1	-0.0065333	10.5629	-0.0651446	0.948109	0.961902	-7.13436
BTBD1	-0.0359941	13.1579	-0.844427	0.399205	0.511245	-6.78128
BTBD10	0.00429998	10.7221	0.0986583	0.921485	0.942739	-7.13162
BTBD16	-0.0580942	4.39489	-0.567147	0.571102	0.670882	-6.97613
BTBD2	0.148826	10.1792	1.50901	0.132509	0.212757	-6.00561
BTBD3	-0.150985	10.7315	-3.06246	0.00242519	0.00698826	-2.54109
BTBD6	-0.101584	10.4317	-1.95491	0.051663	0.0974348	-5.24413
BTBD7	-0.100314	10.0072	-1.85302	0.0650097	0.118134	-5.43498
BTBD8	-0.0680326	5.24234	-0.459291	0.646408	0.735863	-7.03129
BTBD9	-0.0592635	9.44241	-1.25262	0.211467	0.309568	-6.35618
BTC	0.0331036	5.13054	0.339875	0.734224	0.805925	-7.07887
BTD	0.0574904	8.87189	1.3729	0.170965	0.26132	-6.19971
BTF3	-0.00398223	12.4582	-0.129401	0.89714	0.925983	-7.12812
BTF3L4	-0.161111	10.992	-4.59228	6.82953e-06	3.5961e-05	2.97631
BTG1	0.0961942	11.941	2.23753	0.0260975	0.0547737	-4.66302
BTG2	-0.115366	12.0242	-1.13927	0.255637	0.359939	-6.49067
BTG3	-0.108743	8.61144	-1.99286	0.0473198	0.090771	-5.17051
BTK	-0.176717	7.16321	-2.25762	0.0247976	0.0523888	-4.61884
BTLA	0.289246	4.29216	2.74999	0.00637719	0.0162908	-3.41833
BTN2A1	-0.0125315	9.92446	-0.30461	0.760906	0.826701	-7.0902
BTN2A2	0.0579515	8.20815	1.05964	0.290288	0.39838	-6.5776
BTN3A1	0.78964	9.45171	11.147	7.46897e-24	7.81316e-22	43.4727
BTN3A2	0.55521	9.42458	7.93496	6.2554e-14	1.38246e-12	20.9736
BTN3A3	0.538586	9.3593	9.36655	3.69927e-18	1.48361e-16	30.5444
BTNL8	-0.172319	4.64896	-1.67202	0.0957203	0.162944	-5.74946
BTNL9	-0.157507	11.4878	-2.12945	0.0341547	0.0688525	-4.89419
BTRC	-0.0511389	10.7565	-1.07266	0.284416	0.391749	-6.56382
BUB1	0.0501724	5.76095	0.539253	0.590173	0.688005	-6.9915
BUB1B	-0.193964	5.51175	-1.7438	0.0823727	0.144377	-5.62852
BUB3	-0.0405271	10.4645	-1.3816	0.168276	0.257934	-6.18783
BUD13	0.0167247	8.97201	0.51676	0.605762	0.701165	-7.00334
BUD31	0.142971	9.62449	2.23507	0.0262604	0.0550696	-4.6684
BVES	-0.314237	12.5955	-4.74222	3.48416e-06	1.94472e-05	3.62023
BYSL	-0.290562	8.72479	-4.36008	1.87341e-05	8.97933e-05	2.01397
BZW1	-0.286829	11.4432	-6.49932	4.08167e-10	4.85201e-09	12.381
BZW2	0.0663291	13.6862	1.66942	0.0962343	0.163667	-5.75374
C10orf55	0.155745	4.1615	1.34174	0.180849	0.27316	-6.2416
C10orf62	-0.363597	5.91298	-2.81074	0.00531807	0.0139661	-3.25471
C10orf67	-0.0939287	5.75328	-1.15292	0.249998	0.353364	-6.47514
C10orf71	0.612355	11.4875	6.4729	4.74658e-10	5.55301e-09	12.2339
C10orf88	-0.181329	8.93933	-4.93603	1.42446e-06	8.61331e-06	4.47822
C11orf21	0.411287	9.85023	5.27201	2.83475e-07	1.95951e-06	6.03236
C11orf24	0.110242	10.2763	1.57744	0.115907	0.190843	-5.90121
C11orf54	-0.231601	10.748	-4.41327	1.49211e-05	7.29097e-05	2.23064
C11orf58	-0.119236	12.5065	-2.85027	0.00471749	0.0125657	-3.14643
C11orf65	0.582258	5.64149	7.05984	1.51044e-11	2.29824e-10	15.5993
C11orf68	0.184977	10.0188	2.73311	0.00670357	0.0170241	-3.46319
C11orf71	0.299644	8.31275	3.97452	9.13672e-05	0.000372381	0.512015
C11orf96	-0.313717	9.21358	-2.71805	0.00700749	0.0177206	-3.503
C12orf4	0.0207899	10.0052	0.663723	0.507454	0.613924	-6.91692
C12orf43	-0.0657795	8.9437	-1.77164	0.0776235	0.137277	-5.58028
C12orf54	0.165369	4.36927	1.75105	0.0811139	0.142528	-5.61603
C12orf57	0.370886	11.3588	3.48763	0.000571831	0.00192445	-1.20742
C12orf60	-0.232397	7.83109	-3.28338	0.00116608	0.00365763	-1.86801
C12orf75	0.577192	6.94751	5.75362	2.44467e-08	2.0596e-07	8.40227
C12orf76	0.116669	7.82665	3.00188	0.0029437	0.008302	-2.71804
C14orf132	0.324836	8.17894	3.06744	0.00238656	0.00688383	-2.5264
C14orf180	0.206922	10.7379	1.97868	0.0489051	0.093242	-5.19818
C14orf28	0.0138994	8.82817	0.271827	0.785971	0.844861	-7.09962
C14orf93	-0.0523412	8.15581	-1.19176	0.234441	0.335301	-6.42996
C15orf39	0.0572706	8.789	0.787755	0.431556	0.543079	-6.8273
C15orf40	0.0412026	8.92631	1.02975	0.30408	0.412572	-6.60862
C15orf48	0.325939	3.96975	2.258	0.0247734	0.0523624	-4.618
C15orf61	0.0538002	9.39491	0.700718	0.484104	0.591029	-6.89179
C15orf62	-0.150087	4.45931	-1.45683	0.146368	0.230447	-6.08215
C16orf46	-0.20213	5.46833	-3.14942	0.00182661	0.00545718	-2.28132
C16orf54	0.153117	6.08368	1.78834	0.0748828	0.133089	-5.55098
C16orf74	0.19575	5.86633	1.69536	0.0912013	0.156571	-5.71068
C16orf86	0.0722966	7.26988	0.634066	0.526594	0.631601	-6.93609
C16orf87	-0.191652	9.29858	-3.62932	0.000341957	0.00121711	-0.727886
C16orf89	1.21405	8.2964	10.0647	2.42086e-20	1.33873e-18	35.4992
C17orf58	-0.064288	8.77868	-1.17302	0.241858	0.344067	-6.45194
C17orf75	0.193949	9.88599	4.02114	7.59003e-05	0.000316012	0.687141
C17orf80	-0.0318249	9.9843	-0.704593	0.481693	0.58883	-6.88908
C18orf21	-0.176796	9.21249	-3.71198	0.000251462	0.000923522	-0.440179
C18orf54	-0.0505262	7.05206	-0.848427	0.396979	0.509173	-6.77792
C19orf12	-0.314513	10.4719	-8.40114	2.8891e-15	7.91854e-14	23.9928
C19orf18	0.0662847	7.75447	0.784626	0.433386	0.544645	-6.82975
C19orf25	0.156972	8.86821	1.64965	0.10022	0.16939	-5.78614
C19orf44	0.171021	7.76609	3.54194	0.000470457	0.00161313	-1.02568
C19orf47	-0.357856	10.1408	-4.81758	2.46866e-06	1.42413e-05	3.95046
C19orf53	0.0721043	11.6727	0.974311	0.330806	0.441813	-6.66383
C19orf73	0.104713	5.75872	0.918403	0.359257	0.470895	-6.71643
C1D	-0.0385707	10.1654	-0.616828	0.537887	0.641956	-6.94683
C1GALT1	-0.0319689	10.084	-0.620638	0.535381	0.639512	-6.94448
C1GALT1C1	-0.151937	9.50667	-4.32857	2.14155e-05	0.000100836	1.8867
C1orf105	-1.46242	7.85126	-10.3543	2.87275e-21	1.9388e-19	37.6006
C1orf115	-0.190637	9.87543	-3.97937	8.96263e-05	0.000366595	0.530172
C1orf116	-0.650935	6.02866	-7.54709	7.47068e-13	1.4209e-11	18.542
C1orf122	0.114816	10.0674	1.33572	0.182806	0.275614	-6.24958
C1orf127	0.104149	5.66299	1.08895	0.277184	0.383876	-6.54634
C1orf131	-0.124855	8.2749	-2.81929	0.00518252	0.0136529	-3.2314
C1orf159	0.0601308	7.19198	0.582638	0.560641	0.662242	-6.96726
C1orf162	-0.756481	9.83682	-8.72233	3.28434e-16	1.0205e-14	26.13
C1orf167	-0.0102112	6.73197	-0.0770306	0.938658	0.954706	-7.13351
C1orf174	-0.0263674	9.57777	-0.787007	0.431993	0.543416	-6.82789
C1orf198	0.121379	11.7048	3.09689	0.00216934	0.00633149	-2.43904
C1orf21	-0.11098	11.9024	-2.76977	0.00601295	0.0154769	-3.36541
C1orf216	-0.0288331	9.26706	-0.70128	0.483754	0.590774	-6.8914
C1orf220	-0.000701924	4.77308	-0.00502333	0.995996	0.99671	-7.13646
C1orf35	0.25562	8.50993	3.22404	0.00142511	0.00436433	-2.05303
C1orf43	-0.081737	12.9798	-3.84564	0.000151214	0.000588038	0.0373342
C1orf50	0.0573619	8.75557	1.04103	0.298827	0.407162	-6.59702
C1orf52	-0.132162	9.64012	-4.00557	8.07644e-05	0.000333608	0.628466
C1orf53	0.0763949	7.22863	1.01018	0.313345	0.422358	-6.62846
C1orf54	0.433913	8.72682	6.10361	3.74055e-09	3.67987e-08	10.2246
C1orf56	-0.105359	8.71705	-1.72641	0.0854588	0.148603	-5.65828
C1orf74	-0.151198	7.51699	-2.67215	0.00801177	0.0198876	-3.62303
C1QA	0.146663	10.4375	1.1966	0.232549	0.33324	-6.42422
C1QB	-0.327712	11.2092	-2.69758	0.00744035	0.0186835	-3.55676
C1QBP	0.11795	11.975	3.61984	0.000354113	0.0012536	-0.760531
C1QC	-0.195067	10.498	-1.67632	0.0948756	0.161795	-5.74236
C1QL1	-0.0518344	5.40148	-0.391271	0.695917	0.776462	-7.06013
C1QTNF1	-0.73569	11.4114	-7.00657	2.08207e-11	3.10407e-10	15.2856
C1QTNF2	1.07768	7.45591	11.9865	1.16706e-26	1.90261e-24	49.8515
C1QTNF3	0.658091	6.97323	7.74657	2.10586e-13	4.35499e-12	19.7831
C1QTNF4	0.0532261	4.65553	0.432306	0.665877	0.751889	-7.04329
C1QTNF6	0.300695	6.93474	3.85533	0.000145656	0.000568185	0.0725611
C1QTNF7	1.08238	7.50064	12.7204	3.70306e-29	8.60825e-27	55.5336
C1R	-0.219443	12.0592	-2.40421	0.0169061	0.0375915	-4.28498
C1RL	-0.388477	9.15562	-6.35045	9.49924e-10	1.04784e-08	11.558
C1S	-0.02377	12.2031	-0.29533	0.767977	0.832285	-7.09297
C2	0.111758	7.20592	0.908451	0.364479	0.476248	-6.72547
C20orf203	0.16734	4.6207	1.61049	0.108502	0.180664	-5.84917
C20orf96	0.178699	7.70939	2.76438	0.00611039	0.0156858	-3.37988
C21orf58	0.144216	6.38576	2.39216	0.0174585	0.0386178	-4.31317
C21orf62	0.145643	4.78185	0.970238	0.332828	0.443722	-6.66777
C21orf91	0.190228	9.26928	2.68786	0.00765434	0.0191024	-3.58217
C22orf15	0.0300674	4.63982	0.177535	0.859226	0.898672	-7.12075
C22orf23	-0.16845	5.34556	-2.09789	0.0368781	0.0734928	-4.95961
C22orf39	0.17876	10.9731	5.00929	1.00864e-06	6.26805e-06	4.80997
C2CD2	0.0997391	9.47179	2.00292	0.0462212	0.0891403	-5.15075
C2CD2L	-0.130289	9.0306	-2.86938	0.00444998	0.0119514	-3.09359
C2CD3	-0.0149429	9.2337	-0.275394	0.783232	0.843	-7.09865
C2CD4B	-0.0454744	5.95575	-0.355787	0.722288	0.796797	-7.07335
C2CD4C	0.0015834	6.58028	0.0117874	0.990604	0.992423	-7.1364
C2orf42	0.0121732	8.78191	0.341261	0.733182	0.805077	-7.0784
C2orf49	-0.0378959	9.99544	-0.944288	0.345897	0.457143	-6.69246
C2orf68	0.0532566	9.81151	1.69383	0.0914932	0.156946	-5.71325
C2orf69	-0.317055	9.26211	-5.21742	3.70493e-07	2.50852e-06	5.77421
C2orf73	0.253581	3.83888	2.71836	0.00700111	0.017708	-3.50218
C2orf76	0.079259	7.90691	1.53502	0.125992	0.204078	-5.96646
C2orf88	-0.312926	9.99964	-5.56623	6.46279e-08	5.07681e-07	7.46079
C3	-0.452682	12.8463	-4.13411	4.80855e-05	0.000208936	1.11894
C3AR1	-0.361239	9.38239	-3.96352	9.54312e-05	0.000386809	0.470952
C3orf18	0.137661	10.3196	2.67167	0.0080229	0.019906	-3.62427
C3orf20	-0.0850396	4.95541	-0.730372	0.465819	0.574591	-6.87066
C3orf33	0.227279	8.14214	4.47722	1.13174e-05	5.69182e-05	2.49412
C3orf38	-0.0907876	9.39423	-2.10096	0.0366049	0.0730411	-4.95328
C3orf52	-0.314049	8.51321	-2.88845	0.00419671	0.0113342	-3.0405
C3orf62	0.0634988	8.75554	1.03557	0.301363	0.409682	-6.60265
C3orf70	0.148318	7.92178	2.85356	0.00467041	0.0124694	-3.13735
C4BPB	-0.100657	4.69906	-0.94146	0.347341	0.458531	-6.69511
C4orf19	-0.160381	5.11065	-1.15117	0.250717	0.35426	-6.47714
C4orf3	0.142058	11.8018	3.82988	0.000160674	0.000620882	-0.0197346
C4orf33	-0.000489051	8.22084	-0.00947968	0.992444	0.99371	-7.13643
C4orf36	0.307569	7.96481	4.15062	4.49436e-05	0.000196577	1.18296
C4orf46	0.105785	8.84971	1.67124	0.0958747	0.163122	-5.75075
C5	-0.318961	7.32758	-4.56222	7.80024e-06	4.04948e-05	2.84934
C5AR1	-0.340768	9.00253	-3.53649	0.000479804	0.00164293	-1.04402
C5orf15	-0.0657944	10.8452	-1.52293	0.128988	0.208176	-5.98473
C5orf22	-0.149235	10.4927	-3.09352	0.0021932	0.00638925	-2.44906
C5orf24	-0.220096	10.9157	-2.55535	0.0111766	0.0264318	-3.91975
C5orf34	-0.226366	5.73812	-3.47809	0.000591631	0.00198205	-1.23909
C5orf46	0.181706	7.92325	1.60477	0.109756	0.182389	-5.85825
C5orf47	-0.325437	4.84148	-2.87067	0.0044324	0.0119143	-3.09
C6	0.371752	11.9363	2.57875	0.0104651	0.0249561	-3.86132
C6orf132	-0.101025	6.94969	-1.57675	0.116065	0.191053	-5.90228
C6orf136	0.0557923	10.3146	0.877911	0.380801	0.4926	-6.7526
C6orf141	0.073049	5.52455	0.76398	0.44557	0.555436	-6.84566
C6orf163	0.0624253	7.09279	0.868006	0.38619	0.497878	-6.7612
C6orf226	0.0952646	6.94994	0.828628	0.408073	0.520319	-6.79443
C6orf47	-0.0154962	9.66584	-0.39985	0.689595	0.77128	-7.05675
C6orf52	0.0535681	5.10403	0.501822	0.616216	0.710187	-7.01092
C6orf62	0.0643216	11.1839	1.50765	0.132856	0.213185	-6.00764
C6orf89	-0.128227	11.7848	-3.70218	0.00026087	0.000952793	-0.474595
C7	-0.100018	13.6068	-1.26579	0.20672	0.304007	-6.33974
C7orf50	0.432311	9.76309	3.77802	0.000195935	0.000739054	-0.206144
C8G	0.0348099	5.70418	0.245309	0.80641	0.859911	-7.10646
C8orf33	0.0924763	10.458	2.87846	0.00432768	0.0116528	-3.06835
C8orf34	0.152244	5.01008	1.40456	0.161343	0.249611	-6.15617
C8orf48	-0.126994	6.42796	-1.97527	0.049293	0.0937795	-5.20481
C8orf58	0.0496893	8.13347	0.766226	0.444235	0.554231	-6.84395
C8orf76	-0.048876	8.2398	-0.670779	0.502955	0.610128	-6.91223
C9orf40	0.0405902	7.78698	0.780214	0.435973	0.546986	-6.83319
C9orf43	0.0356485	5.47131	0.464123	0.642947	0.732721	-7.02907
C9orf72	-0.162064	9.77981	-2.34044	0.020016	0.0435763	-4.43269
C9orf78	0.0233844	10.7969	1.01576	0.310688	0.419722	-6.62285
C9orf85	0.0422371	8.48619	1.26578	0.206724	0.304007	-6.33975
CA11	-0.165371	7.92712	-2.35957	0.0190342	0.0417065	-4.38878
CA12	0.0450065	5.28656	0.293792	0.769151	0.832987	-7.09343
CA14	-0.905781	7.98474	-6.33759	1.02116e-09	1.12445e-08	11.4876
CA2	-0.264942	9.25163	-3.42552	0.000712729	0.00235135	-1.41214
CA3	0.790691	9.05096	4.8549	2.0783e-06	1.21513e-05	4.11557
CA4	0.362438	9.37694	3.79098	0.000186493	0.000706413	-0.159767
CA5B	0.228024	8.42499	4.0321	7.26441e-05	0.000303866	0.728573
CA8	-0.0615705	8.35845	-0.910515	0.363392	0.475173	-6.7236
CAB39	-0.133496	12.1765	-3.48315	0.000581049	0.00195077	-1.2223
CAB39L	-0.211127	10.3052	-4.2379	3.134e-05	0.000142385	1.52489
CABIN1	0.124055	10.0603	2.35151	0.0194426	0.04249	-4.40732
CABLES1	0.454629	7.95038	5.63442	4.54949e-08	3.64686e-07	7.80057
CABLES2	-0.235997	8.96872	-4.60692	6.39974e-06	3.3897e-05	3.03843
CABP1	-0.246198	8.09447	-3.89749	0.000123664	0.000489083	0.226648
CABP4	-0.123284	5.70608	-1.6511	0.0999222	0.16891	-5.78377
CABYR	0.0273408	4.89358	0.308976	0.757587	0.823803	-7.08886
CACHD1	0.0294418	8.54557	0.428936	0.668324	0.754042	-7.04473
CACNA1B	-0.168729	4.6392	-1.46086	0.14526	0.228961	-6.07633
CACNA1C	-0.153569	11.2585	-2.92141	0.00378999	0.0103764	-2.948
CACNA1D	-0.0240882	5.28585	-0.277767	0.781412	0.841763	-7.09799
CACNA1E	-0.700002	4.76592	-5.0065	1.02206e-06	6.34831e-06	4.79726
CACNA1F	-0.097879	4.81294	-1.20527	0.229192	0.32971	-6.41389
CACNA1G	0.240677	5.1432	2.59055	0.010122	0.0242762	-3.83166
CACNA1H	-0.305196	8.27188	-3.56229	0.000437008	0.00150999	-0.956911
CACNA2D1	0.216339	12.0352	2.695	0.00749671	0.0188024	-3.56352
CACNA2D2	0.329088	7.44817	4.2311	3.22397e-05	0.000146103	1.49802
CACNA2D3	-0.598068	9.34729	-7.31016	3.27413e-12	5.59947e-11	17.095
CACNA2D4	-0.367074	6.70636	-6.44503	5.56283e-10	6.37719e-09	12.0792
CACNB1	-0.206723	8.13345	-3.53398	0.000484167	0.00165561	-1.05246
CACNB2	-0.374642	10.9829	-4.70413	4.14023e-06	2.2845e-05	3.45502
CACNB3	-0.0152316	8.1257	-0.315238	0.752833	0.820536	-7.08691
CACNB4	0.0471024	5.93702	0.54189	0.588357	0.686562	-6.99008
CACNG8	0.080024	5.61826	0.88806	0.375327	0.487224	-6.74369
CACYBP	-0.204321	10.6205	-4.5125	9.70383e-06	4.93366e-05	2.64087
CAD	0.0184203	8.6586	0.39743	0.691375	0.772757	-7.05771
CADM1	0.240121	10.4473	3.82182	0.000165733	0.000636808	-0.0488786
CADM2	-0.234124	6.70077	-1.69805	0.0906931	0.155891	-5.70619
CADM3	-0.0811017	8.07481	-0.830643	0.406936	0.51908	-6.79277
CADM4	-0.14384	8.15754	-3.23678	0.00136537	0.0041957	-2.01357
CADPS	0.318734	9.37018	3.68859	0.000274466	0.000998946	-0.52218
CADPS2	-0.555854	9.55975	-8.97479	5.77082e-17	1.97387e-15	27.8403
CALB2	0.0428471	6.25895	0.196485	0.844384	0.888058	-7.11722
CALCA	0.0072599	4.61032	0.0491489	0.960838	0.970935	-7.13527
CALCB	-0.0354797	3.91565	-0.229948	0.818312	0.86915	-7.1101
CALCOCO1	-0.0347793	12.2815	-0.669207	0.503956	0.610987	-6.91328
CALCOCO2	-0.515457	12.7275	-10.9001	4.85125e-23	4.17108e-21	41.6263
CALCRL	-0.483626	10.8028	-4.52464	9.20187e-06	4.69939e-05	2.69156
CALD1	0.0242241	13.0577	0.429032	0.668254	0.754042	-7.04469
CALHM2	-0.136628	9.32079	-2.36184	0.0189206	0.0414938	-4.38355
CALM1	-0.0296333	13.4161	-0.847072	0.397733	0.509775	-6.77906
CALML4	-0.17841	6.75356	-2.81343	0.00527503	0.0138559	-3.24737
CALML6	0.0514407	4.43961	0.461287	0.644977	0.734458	-7.03038
CALR	0.0929536	12.7052	1.8164	0.0704581	0.126478	-5.50116
CALU	-0.370421	13.2516	-5.7736	2.20086e-08	1.86546e-07	8.50411
CAMK1	0.0292494	9.16206	0.476917	0.633821	0.725397	-7.02307
CAMK1D	0.0415826	8.37102	0.523113	0.60134	0.697507	-7.00005
CAMK2A	0.232757	8.73747	3.65874	0.000306719	0.00110538	-0.62618
CAMK2B	0.396081	11.4187	5.80218	1.893e-08	1.62982e-07	8.65021
CAMK2D	-0.0941645	13.2956	-1.66237	0.0976407	0.165678	-5.76534
CAMK2G	0.0989274	9.68956	2.21571	0.0275757	0.0574859	-4.71057
CAMK2N1	0.148003	9.79986	2.38195	0.0179394	0.0395562	-4.33697
CAMK4	0.550224	5.30092	5.10648	6.34301e-07	4.13201e-06	5.25623
CAMKK1	-0.00282115	7.86661	-0.0457723	0.963527	0.97314	-7.13543
CAMKK2	0.164436	9.86515	5.70261	3.19257e-08	2.62796e-07	8.14361
CAMLG	0.0545124	10.1003	1.14853	0.251805	0.355591	-6.48016
CAMP	0.0117816	4.48522	0.0872942	0.930505	0.949104	-7.13267
CAMSAP1	-0.100847	9.9515	-2.91582	0.00385634	0.0105419	-2.96376
CAMTA1	0.166649	10.3452	3.63591	0.000333751	0.00119225	-0.705178
CAMTA2	-0.0697738	10.1205	-1.54249	0.124167	0.201665	-5.95509
CAND1	-0.00827198	10.6705	-0.21733	0.828121	0.876362	-7.11291
CAND2	0.363632	10.584	5.69388	3.34122e-08	2.74312e-07	8.09952
CANT1	-0.0219652	9.87762	-0.514388	0.607417	0.702303	-7.00456
CANX	-0.0777655	14.1121	-1.55528	0.121092	0.197926	-5.93551
CAP1	-0.199552	12.2568	-3.96938	9.32421e-05	0.000378723	0.492847
CAP2	0.156031	13.0498	1.75638	0.0801985	0.141157	-5.60682
CAPG	0.0805685	7.58058	0.581378	0.561488	0.662876	-6.96799
CAPN1	-0.0928209	10.4904	-1.88411	0.0606628	0.11151	-5.3778
CAPN10	-0.0543534	8.56495	-0.632481	0.527627	0.632477	-6.93709
CAPN11	-0.292601	5.3155	-2.98825	0.00307364	0.00861436	-2.75741
CAPN12	0.0477702	5.99737	0.305182	0.760471	0.826438	-7.09002
CAPN2	-0.0123875	12.3648	-0.371986	0.710206	0.78712	-7.06747
CAPN3	0.0163672	7.28379	0.119694	0.904818	0.931762	-7.12933
CAPN5	0.475831	7.95131	8.20238	1.08494e-14	2.73479e-13	22.6932
CAPN6	1.46589	4.95974	9.60971	6.53747e-19	2.97336e-17	32.2513
CAPN7	-0.0919749	10.8201	-1.81251	0.071059	0.127393	-5.50812
CAPN9	0.0461792	4.26495	0.360196	0.718992	0.794219	-7.07177
CAPNS1	0.0682235	13.5384	1.62766	0.104805	0.175696	-5.82171
CAPRIN1	0.0717966	12.359	1.85813	0.0642784	0.116974	-5.42565
CAPRIN2	-0.0516163	10.3813	-1.10955	0.268218	0.374187	-6.52385
CAPS	0.225616	8.15037	3.62925	0.000342054	0.00121711	-0.728149
CAPS2	-0.0799168	8.71384	-0.902271	0.367746	0.479468	-6.73104
CAPZA1	-0.163852	10.8629	-3.10088	0.00214134	0.00626432	-2.42714
CAPZA2	-0.139888	12.782	-2.90467	0.00399187	0.0108581	-2.99511
CAPZB	-0.0236038	12.3307	-0.809762	0.418816	0.530353	-6.80981
CARD10	0.299591	8.72054	4.26454	2.80415e-05	0.000128657	1.63049
CARD11	0.456654	5.56646	4.94729	1.35121e-06	8.2179e-06	4.52894
CARD14	0.0855502	4.55828	0.824839	0.410217	0.522151	-6.79755
CARD16	0.46953	7.48334	6.46918	4.84829e-10	5.64657e-09	12.2132
CARD6	-0.352866	8.84213	-7.6769	3.28444e-13	6.5862e-12	19.3473
CARD8	0.0438392	10.5769	0.943252	0.346426	0.457515	-6.69343
CARHSP1	0.0542948	9.79528	0.951087	0.342442	0.453781	-6.68606
CARM1	-0.120167	10.108	-2.43041	0.0157574	0.0354232	-4.2232
CARNS1	0.625755	8.93704	7.53681	7.96983e-13	1.50898e-11	18.4786
CARS2	0.173591	10.4381	3.50514	0.000537099	0.00181976	-1.1491
CASC2	0.0528354	6.25076	0.784519	0.433448	0.544652	-6.82984
CASD1	0.116183	10.4925	1.59318	0.112333	0.185834	-5.87656
CASK	0.0358407	9.44219	0.934073	0.351131	0.462853	-6.702
CASKIN1	-0.00159792	5.88183	-0.0130828	0.989572	0.991784	-7.13639
CASKIN2	-0.106023	9.57866	-1.38722	0.166561	0.255949	-6.18014
CASP1	0.64533	8.40236	11.7827	5.67587e-26	8.2848e-24	48.2897
CASP10	0.140681	8.53507	3.3842	0.00082379	0.00267487	-1.54649
CASP12	0.0116658	5.46171	0.112748	0.910318	0.934436	-7.13013
CASP2	-0.036605	9.48996	-1.09594	0.274116	0.380892	-6.53875
CASP3	-0.0161419	9.7623	-0.281247	0.778745	0.839538	-7.09702
CASP4	0.013024	9.76746	0.251694	0.801476	0.856363	-7.10488
CASP6	-0.0910979	7.85836	-2.65659	0.00838077	0.0206572	-3.6633
CASP7	-0.161866	9.33877	-3.30983	0.00106534	0.00337196	-1.78452
CASP8	-0.0198481	7.8193	-0.278635	0.780746	0.841407	-7.09775
CASP8AP2	-0.066974	9.22505	-0.671702	0.502368	0.609651	-6.91162
CASP9	0.22988	9.61672	4.77698	2.97369e-06	1.68451e-05	3.77202
CASQ1	-0.0527907	11.1872	-0.556161	0.578578	0.678014	-6.98228
CASQ2	0.0961459	15.6659	1.70761	0.0889007	0.153384	-5.69013
CASS4	0.152586	5.57415	1.18871	0.235635	0.336663	-6.43356
CAST	-0.135023	13.7419	-2.69008	0.007605	0.0190133	-3.57637
CASZ1	-0.0588589	10.0881	-1.04682	0.296151	0.404349	-6.59102
CAT	0.0954502	12.0384	1.48604	0.138476	0.220443	-6.03962
CATSPER1	-0.0596081	4.32959	-0.488559	0.625565	0.718098	-7.01747
CATSPER3	-0.12472	5.79286	-1.53601	0.12575	0.203814	-5.96496
CATSPERB	-1.01392	5.24954	-8.99261	5.09925e-17	1.77707e-15	27.9621
CATSPERG	0.101211	6.00998	1.73444	0.0840227	0.146654	-5.64457
CAV1	-0.180274	14.1729	-3.4669	0.000615673	0.00205765	-1.27613
CAV2	-0.165485	13.0311	-3.22106	0.00143946	0.00440245	-2.06226
CAV3	0.0191949	10.012	0.251536	0.801598	0.856379	-7.10492
CBFA2T2	0.224861	9.33198	5.05766	8.01387e-07	5.11169e-06	5.0312
CBFA2T3	-0.0676119	8.58981	-1.28889	0.19858	0.294376	-6.31049
CBFB	-0.369674	10.6267	-5.32508	2.18075e-07	1.53965e-06	6.28544
CBL	-0.0688782	9.65084	-0.948231	0.34389	0.455134	-6.68875
CBLB	-0.43272	11.763	-6.98092	2.42869e-11	3.59097e-10	15.1351
CBLL1	-0.127921	10.5828	-2.95376	0.00342609	0.00948559	-2.85625
CBLN1	-0.292712	7.74627	-2.76177	0.00615788	0.0157948	-3.38685
CBLN3	0.141087	6.72917	1.88065	0.0611351	0.112263	-5.38422
CBR1	-0.0349472	9.2574	-0.513408	0.608101	0.702814	-7.00506
CBR3	0.147882	7.90803	1.53222	0.126681	0.205032	-5.9707
CBR4	0.0140958	10.408	0.295023	0.768212	0.832401	-7.09306
CBS	-0.952198	8.64677	-10.9065	4.62228e-23	4.00162e-21	41.674
CBX1	0.0672662	10.7584	1.9359	0.0539618	0.101223	-5.2805
CBX2	-0.0789539	7.3194	-1.5504	0.12226	0.199418	-5.94301
CBX3	-0.139538	11.2643	-4.77054	3.06249e-06	1.72935e-05	3.74383
CBX4	-0.0649513	8.95383	-0.955255	0.340334	0.451561	-6.68211
CBX5	0.0375117	11.938	1.35037	0.178068	0.269605	-6.23009
CBX6	0.00592899	10.3651	0.115951	0.907781	0.933359	-7.12977
CBX7	0.251676	11.6435	4.9091	1.61562e-06	9.65753e-06	4.35729
CBX8	0.0908649	7.37793	1.28251	0.200804	0.296866	-6.31862
CBY1	0.351125	10.1548	7.56961	6.48205e-13	1.2385e-11	18.6811
CC2D1A	0.00735742	8.99747	0.119981	0.904591	0.931605	-7.12929
CC2D1B	-0.128075	9.68648	-3.88641	0.000129116	0.000508404	0.186015
CC2D2A	0.380053	8.47729	7.4457	1.41095e-12	2.54478e-11	17.9191
CC2D2B	-0.346509	4.46435	-2.86426	0.00452024	0.0121115	-3.10777
CCAR1	-0.195053	11.174	-4.32582	2.16671e-05	0.000101944	1.8756
CCBE1	0.22186	6.95058	1.7133	0.0878468	0.151872	-5.68052
CCDC102A	0.163651	7.57191	1.96369	0.0506298	0.0959039	-5.22723
CCDC102B	0.22306	8.09391	3.34418	0.00094656	0.00302808	-1.67517
CCDC106	0.0469591	8.28867	0.469495	0.639109	0.72987	-7.02657
CCDC107	-0.109278	10.4495	-1.34164	0.180879	0.273169	-6.24172
CCDC110	0.0282588	5.60072	0.350979	0.725888	0.799359	-7.07504
CCDC112	-0.140757	8.36083	-2.42042	0.0161868	0.0362327	-4.24682
CCDC113	0.738484	8.23676	10.1154	1.66978e-20	9.61502e-19	35.8653
CCDC115	0.329248	9.32287	8.43462	2.30795e-15	6.38144e-14	24.2134
CCDC116	-0.112648	5.1826	-1.20473	0.229399	0.329907	-6.41454
CCDC117	-0.0937069	9.48918	-1.88475	0.060577	0.111368	-5.37662
CCDC12	0.0873458	9.97486	0.96661	0.334635	0.445648	-6.67126
CCDC120	0.0532966	6.68809	1.1608	0.246785	0.349456	-6.46609
CCDC121	-0.0443161	8.21407	-0.633309	0.527088	0.632012	-6.93657
CCDC122	0.128019	7.35251	1.33101	0.184348	0.277487	-6.2558
CCDC124	0.0422173	9.98037	0.337447	0.736051	0.80738	-7.07969
CCDC125	0.25316	8.50152	5.11107	6.20458e-07	4.05034e-06	5.27747
CCDC126	-0.343867	8.55697	-4.89182	1.75104e-06	1.03683e-05	4.28001
CCDC127	0.0337007	10.1048	0.939046	0.348577	0.45992	-6.69737
CCDC13	-0.208871	6.47791	-2.93625	0.00361884	0.00996432	-2.90602
CCDC134	-0.0829299	6.85659	-1.29068	0.197959	0.293746	-6.3082
CCDC136	0.0989307	8.13916	1.239	0.216461	0.315664	-6.37301
CCDC137	-0.0193962	8.50124	-0.267156	0.789561	0.847704	-7.10088
CCDC138	-0.159515	5.78283	-2.42663	0.0159186	0.0357216	-4.23214
CCDC14	0.00912524	9.51458	0.143712	0.885839	0.918228	-7.12617
CCDC141	0.1771	11.4498	1.61252	0.10806	0.180142	-5.84594
CCDC142	-0.0650802	7.23249	-1.15346	0.249778	0.353132	-6.47452
CCDC146	0.218313	8.98005	2.6505	0.00852924	0.020969	-3.67899
CCDC148	0.0427487	4.6761	0.467898	0.640248	0.730586	-7.02732
CCDC149	-0.0973053	8.99654	-3.03502	0.00264861	0.00755809	-2.62163
CCDC15	-0.0657611	5.27352	-0.808974	0.419268	0.530765	-6.81045
CCDC150	0.0154063	5.59152	0.223753	0.823125	0.872546	-7.1115
CCDC153	0.147231	5.80054	1.49457	0.136238	0.217582	-6.02706
CCDC154	0.211155	6.01358	1.91893	0.0560858	0.104399	-5.31267
CCDC157	-0.16389	6.36625	-2.20902	0.0280436	0.0582834	-4.72507
CCDC158	-0.0182868	4.53552	-0.157279	0.875147	0.910544	-7.12413
CCDC159	0.350913	9.2235	4.50962	9.82676e-06	4.9901e-05	2.62886
CCDC17	-0.129795	6.97712	-1.79554	0.0737261	0.131461	-5.53827
CCDC18	-0.0859904	7.22981	-1.21607	0.22506	0.325332	-6.40093
CCDC22	0.179515	8.75158	2.47357	0.0140151	0.0320342	-4.12001
CCDC24	0.103745	6.18631	1.38756	0.166457	0.255852	-6.17967
CCDC25	-0.0752128	10.5447	-2.49393	0.0132544	0.0306224	-4.07074
CCDC28A	0.3022	9.31441	5.72027	2.91143e-08	2.41535e-07	8.23293
CCDC28B	0.135999	7.87637	1.32953	0.184836	0.277973	-6.25775
CCDC3	0.831391	9.7116	9.87489	9.65171e-20	4.92512e-18	34.1361
CCDC30	0.12065	6.51471	1.82946	0.0684733	0.123533	-5.4777
CCDC34	0.0937702	7.43633	1.35478	0.17666	0.268011	-6.22418
CCDC38	0.188152	4.37151	1.68778	0.0926492	0.158688	-5.72333
CCDC40	-0.00792784	8.00245	-0.123894	0.901495	0.929178	-7.12882
CCDC43	-0.0126593	10.4348	-0.430766	0.666994	0.75288	-7.04395
CCDC47	-0.228579	11.7477	-7.0674	1.44298e-11	2.20094e-10	15.644
CCDC50	-0.0835392	11.6815	-1.99163	0.0474553	0.0909752	-5.17291
CCDC51	0.0483282	8.90141	1.19035	0.234991	0.335896	-6.43162
CCDC57	-0.0304852	8.3078	-0.64809	0.517497	0.62349	-6.92713
CCDC59	-0.0310836	9.9147	-0.875794	0.381949	0.493577	-6.75445
CCDC6	-0.415079	10.8873	-7.81622	1.34708e-13	2.85639e-12	20.2212
CCDC61	0.214264	7.56211	2.34646	0.0197024	0.0429756	-4.41891
CCDC62	-0.0639487	5.53395	-0.767078	0.44373	0.553838	-6.8433
CCDC65	0.339993	4.18889	3.92648	0.000110408	0.000442515	0.333478
CCDC66	-0.132118	9.38891	-2.51074	0.0126541	0.0294341	-4.02977
CCDC68	-0.640214	8.97705	-6.37831	8.11835e-10	9.05059e-09	11.711
CCDC69	-0.466194	12.0997	-9.83109	1.32594e-19	6.63126e-18	33.8231
CCDC71	0.123487	8.92562	2.2987	0.0223138	0.047873	-4.5273
CCDC77	-0.135523	7.86741	-2.87293	0.00440182	0.0118448	-3.08373
CCDC78	-0.0544049	4.97696	-0.472729	0.636802	0.728004	-7.02505
CCDC8	0.358956	10.0588	6.22675	1.89686e-09	1.98359e-08	10.8849
CCDC80	0.917723	12.0799	8.08964	2.27995e-14	5.43079e-13	21.9641
CCDC81	0.0960548	5.34087	1.27522	0.203366	0.299878	-6.32786
CCDC82	-0.0574236	9.63101	-1.0154	0.310855	0.419814	-6.6232
CCDC85A	-0.271122	6.68887	-1.81461	0.0707333	0.126936	-5.50435
CCDC85B	0.151016	8.0776	0.786312	0.432399	0.543715	-6.82843
CCDC85C	-0.112105	9.44896	-2.11333	0.0355237	0.0713414	-4.92773
CCDC86	-0.151364	8.8186	-2.55618	0.0111507	0.0263806	-3.91769
CCDC87	-0.0221852	4.69671	-0.249789	0.802947	0.857489	-7.10535
CCDC88A	-0.0246248	10.06	-0.412291	0.680465	0.763145	-7.05171
CCDC88B	0.103346	7.87457	0.944031	0.346028	0.457183	-6.6927
CCDC88C	0.263418	7.73605	4.67984	4.61939e-06	2.52009e-05	3.35021
CCDC89	0.0750232	5.61525	1.0505	0.294461	0.402655	-6.58718
CCDC9	0.0403122	8.69114	0.688074	0.492018	0.59906	-6.90053
CCDC90B	0.154147	9.8854	4.49378	1.05306e-05	5.32381e-05	2.56286
CCDC91	0.0692627	10.984	1.30632	0.192597	0.287476	-6.28807
CCDC92	-0.040594	11.309	-0.814867	0.415893	0.527503	-6.80569
CCDC93	0.0813313	11.4928	1.24978	0.212501	0.310828	-6.3597
CCDC96	0.0450419	5.53041	0.594511	0.552686	0.654949	-6.96029
CCDC97	0.0353615	9.56856	0.909106	0.364134	0.475896	-6.72488
CCHCR1	0.115446	8.45429	1.83759	0.0672621	0.121628	-5.46303
CCL11	-0.185109	7.88093	-1.27894	0.202055	0.298427	-6.32314
CCL13	0.476552	6.82523	3.07582	0.00232273	0.00672135	-2.50159
CCL19	-0.153988	5.9177	-0.736442	0.462124	0.571419	-6.86623
CCL2	-0.63291	10.3652	-3.92905	0.000109303	0.000438504	0.342962
CCL21	0.811511	9.2009	4.68462	4.5209e-06	2.47065e-05	3.37083
CCL22	0.484238	4.75588	3.54158	0.000471057	0.00161474	-1.02687
CCL24	0.581871	4.79859	4.55785	7.95203e-06	4.12317e-05	2.83094
CCL26	-0.0216414	4.34865	-0.160627	0.872511	0.908329	-7.1236
CCL28	-0.157764	5.44401	-1.78396	0.0755945	0.13422	-5.5587
CCL8	0.357024	6.02887	2.78047	0.0058239	0.0150489	-3.33664
CCM2	-0.0203888	9.72406	-0.333712	0.738865	0.809264	-7.08094
CCNA1	0.172612	5.00135	1.4367	0.152002	0.237738	-6.11096
CCNA2	-0.011422	6.69972	-0.146308	0.883791	0.916727	-7.1258
CCNB1	-0.115284	6.86404	-2.08279	0.0382457	0.075809	-4.99057
CCNB1IP1	-0.135781	11.1754	-3.38252	0.000828626	0.00268848	-1.55191
CCNB2	0.0375796	4.93098	0.293184	0.769615	0.833346	-7.0936
CCNB3	-0.128439	4.98199	-1.31089	0.191049	0.285471	-6.28214
CCNC	-0.174976	10.3491	-3.74922	0.000218552	0.000814089	-0.308664
CCND1	0.47847	11.2729	10.1297	1.50332e-20	8.6964e-19	35.9688
CCND2	0.477486	12.9751	9.94583	5.76316e-20	3.0397e-18	34.6442
CCND3	-0.155395	10.8251	-2.56749	0.0108023	0.0256627	-3.8895
CCNDBP1	0.0726266	11.2399	2.48144	0.0137164	0.0315064	-4.101
CCNE1	-0.333064	6.87385	-5.01126	9.99263e-07	6.21902e-06	4.81895
CCNE2	-0.314931	6.58878	-3.31814	0.00103539	0.00328878	-1.75816
CCNF	-0.124756	6.2327	-2.18227	0.0299827	0.0616701	-4.78258
CCNG1	-0.518284	12.3086	-9.8041	1.61196e-19	7.84302e-18	33.6306
CCNG2	0.244704	9.33349	3.04587	0.00255813	0.00732486	-2.58988
CCNH	-0.0917899	10.1579	-2.67033	0.0080543	0.0199656	-3.62776
CCNI	0.105369	13.6334	3.06191	0.00242948	0.00699638	-2.5427
CCNJ	-0.186013	8.27698	-2.20865	0.0280693	0.0583078	-4.72586
CCNJL	-0.27354	8.35461	-3.94038	0.000104543	0.000421295	0.384937
CCNK	-0.0991144	10.2769	-3.97991	8.94339e-05	0.000365927	0.532199
CCNL1	-0.115783	10.8935	-2.15887	0.0317734	0.0647066	-4.83236
CCNL2	0.186086	11.3217	4.03171	7.27579e-05	0.000304139	0.727094
CCNT1	-0.0115117	10.361	-0.254836	0.799051	0.854458	-7.10408
CCNT2	-0.0629059	10.7909	-1.09941	0.272604	0.379127	-6.53497
CCNY	-0.0106436	11.5717	-0.515452	0.606674	0.701897	-7.00401
CCNYL1	-0.307059	9.15529	-4.91121	1.59978e-06	9.5811e-06	4.36675
CCPG1	0.0266723	10.0396	0.561049	0.575246	0.674929	-6.97956
CCR1	-0.753022	8.22935	-7.51799	8.97103e-13	1.66588e-11	18.3627
CCR10	0.0139798	5.94852	0.117202	0.90679	0.932813	-7.12962
CCR2	-0.0572651	6.54508	-0.484737	0.62827	0.720441	-7.01932
CCR4	0.383798	4.58286	2.95679	0.00339371	0.00940841	-2.84762
CCR5	0.106208	6.40258	1.098	0.273218	0.379786	-6.53651
CCR7	0.779918	4.95606	6.09498	3.92147e-09	3.83084e-08	10.1786
CCRL2	0.0478602	6.93606	0.739099	0.460512	0.569931	-6.86428
CCS	0.30812	9.43696	3.56852	0.000427225	0.00147984	-0.93579
CCT2	-0.449859	11.7245	-8.80968	1.80464e-16	5.80086e-15	26.7188
CCT4	0.0505569	11.8348	1.20459	0.229454	0.329907	-6.41471
CCT5	-0.110142	12.017	-2.65561	0.00840449	0.0206867	-3.66582
CCT6A	-0.162351	11.9903	-5.11608	6.05657e-07	3.96599e-06	5.30072
CCT6B	-0.162083	7.37876	-2.17793	0.0303081	0.0621873	-4.79185
CCT7	-0.0367102	12.75	-1.26435	0.207233	0.304472	-6.34154
CCT8	-0.0278701	11.2615	-0.812456	0.417272	0.528763	-6.80764
CCZ1	-0.0460672	9.73197	-0.903096	0.367309	0.479034	-6.73029
CD101	-0.185286	6.18875	-2.80233	0.00545444	0.0142526	-3.27755
CD109	-0.802895	9.8412	-11.7708	6.22037e-26	8.88781e-24	48.1992
CD14	-0.13646	10.3474	-0.964576	0.335652	0.446575	-6.67321
CD151	0.188435	12.9665	2.35142	0.0194469	0.0424921	-4.40752
CD163	-1.89355	11.5658	-16.3337	8.88931e-42	1.85979e-38	84.2406
CD163L1	0.632974	7.86375	6.80939	6.7374e-11	9.25323e-10	14.1384
CD164	-0.335462	12.8544	-4.82291	2.40887e-06	1.39348e-05	3.97397
CD177	-1.02922	5.0912	-5.67428	3.70009e-08	3.00629e-07	8.0007
CD180	-0.45101	6.55499	-4.39441	1.6179e-05	7.83847e-05	2.15355
CD1C	1.28569	6.36375	9.39494	3.02489e-18	1.2409e-16	30.7425
CD1D	0.0331735	8.00585	0.442709	0.658344	0.745798	-7.03875
CD1E	0.880288	5.06548	6.66065	1.60998e-10	2.05388e-09	13.2881
CD2	0.935828	6.38579	7.98955	4.38647e-14	9.92134e-13	21.3218
CD200	0.128546	7.22949	1.18754	0.236097	0.337286	-6.43494
CD200R1	0.273037	5.99526	2.9232	0.00376895	0.0103255	-2.94295
CD209	0.0604057	8.33183	0.65967	0.510048	0.616253	-6.91959
CD22	0.296599	4.94762	2.82491	0.00509526	0.0134541	-3.21606
CD226	0.106324	5.6	0.938229	0.348996	0.460328	-6.69813
CD244	0.392897	4.88617	4.18472	3.90666e-05	0.000173043	1.3158
CD247	0.741818	6.10564	8.23881	8.52431e-15	2.18825e-13	22.93
CD248	-0.13168	8.90633	-0.928046	0.354242	0.466138	-6.70758
CD27	0.510178	5.08287	3.83104	0.000159963	0.000618423	-0.0155654
CD274	-0.294211	10.013	-4.06887	6.26645e-05	0.000265304	0.868286
CD276	-0.201508	9.72416	-3.09432	0.00218756	0.00637576	-2.4467
CD28	0.143455	6.54199	1.57217	0.117124	0.192632	-5.90941
CD2AP	-0.25937	10.2909	-3.71028	0.000253073	0.000928355	-0.446166
CD2BP2	0.0225597	10.5948	0.441308	0.659356	0.746473	-7.03936
CD300A	0.144465	7.26788	1.7091	0.0886228	0.153024	-5.6876
CD300C	-0.349775	6.1507	-3.1743	0.00168239	0.00506694	-2.20575
CD300LB	0.103708	5.26883	0.927889	0.354324	0.466138	-6.70772
CD300LF	0.382522	5.7218	3.74083	0.000225586	0.000836815	-0.338379
CD300LG	-0.503901	9.95716	-6.31041	1.18945e-09	1.29275e-08	11.3391
CD320	-0.0118427	9.32406	-0.112978	0.910135	0.934365	-7.13011
CD33	-0.314268	7.86026	-4.51137	9.75205e-06	4.95617e-05	2.63614
CD34	0.149102	12.317	2.6286	0.0090828	0.0221348	-3.73514
CD36	-0.131365	14.7339	-2.00662	0.0458237	0.0885234	-5.14348
CD37	0.252407	7.52505	2.55923	0.0110558	0.0261856	-3.9101
CD38	-1.01739	8.69938	-9.9917	4.12565e-20	2.2323e-18	34.9737
CD3D	1.02004	5.77663	8.52058	1.29368e-15	3.74185e-14	24.7823
CD3E	0.980852	6.3326	8.43705	2.27054e-15	6.30576e-14	24.2295
CD3G	0.768483	5.03291	6.8529	5.20937e-11	7.29835e-10	14.3895
CD4	0.276446	8.77532	3.59958	0.000381448	0.00133763	-0.829997
CD40	0.0490988	8.41888	1.19391	0.233599	0.334516	-6.42741
CD40LG	0.460064	4.29182	4.29763	2.44041e-05	0.000113293	1.7625
CD44	0.229821	10.648	2.57842	0.0104749	0.0249745	-3.86214
CD46	0.00927233	12.3178	0.140304	0.888528	0.920039	-7.12665
CD47	0.257928	11.4974	7.23339	5.25152e-12	8.73143e-11	16.6326
CD48	0.928545	6.95563	8.94175	7.25577e-17	2.44843e-15	27.6151
CD5	0.614819	5.3828	5.80419	1.87302e-08	1.61594e-07	8.6605
CD52	0.645651	8.08148	5.64091	4.39914e-08	3.53084e-07	7.83311
CD53	-0.507247	9.81875	-5.89441	1.15981e-08	1.03919e-07	9.12546
CD55	-0.158785	11.8007	-3.8983	0.000123272	0.00048815	0.229634
CD58	-0.176322	10.8672	-4.20439	3.60179e-05	0.000160901	1.39286
CD59	-0.368703	14.3012	-12.1123	4.38143e-27	7.33334e-25	50.819
CD5L	-0.309892	5.36193	-2.11924	0.035016	0.0704191	-4.91545
CD6	0.662386	5.91733	6.23878	1.77416e-09	1.86681e-08	10.95
CD63	-0.0916913	13.3555	-1.64757	0.100647	0.169906	-5.78952
CD69	0.389513	5.91966	2.83621	0.00492362	0.0130475	-3.1851
CD7	0.278387	5.43067	1.96337	0.0506662	0.0959131	-5.22783
CD72	0.139742	6.41429	1.3545	0.176751	0.268051	-6.22456
CD74	0.778759	12.7099	9.0511	3.39479e-17	1.20381e-15	28.3624
CD79B	0.06151	7.7723	0.657882	0.511195	0.617253	-6.92077
CD80	0.065342	4.39408	0.539395	0.590075	0.687955	-6.99143
CD81	0.290294	13.8503	4.52868	9.04011e-06	4.61866e-05	2.70849
CD82	-0.270424	9.79232	-4.3255	2.16964e-05	0.000102044	1.87431
CD83	0.791953	7.49649	9.43045	2.35073e-18	9.83623e-17	30.9908
CD84	-0.139373	8.05004	-1.38691	0.166656	0.255982	-6.18056
CD86	-0.149282	7.67136	-1.80256	0.0726136	0.129753	-5.52584
CD8A	0.527859	6.65349	5.21079	3.8269e-07	2.58136e-06	5.74299
CD8B	0.311479	4.60537	2.84044	0.00486074	0.0129061	-3.17348
CD9	-0.0334774	11.2708	-0.707721	0.479751	0.587085	-6.88688
CD93	-0.0600254	11.7581	-1.08051	0.280914	0.388019	-6.55542
CD96	0.777749	5.81848	6.76052	8.98265e-11	1.20341e-09	13.8576
CD99L2	0.0393788	11.3465	1.00139	0.317569	0.427314	-6.63725
CDA	-0.418642	7.19828	-4.65945	5.06228e-06	2.73437e-05	3.26261
CDADC1	-0.166691	9.12644	-4.69298	4.35396e-06	2.38774e-05	3.40684
CDAN1	0.0151682	8.49637	0.358975	0.719905	0.794975	-7.07221
CDC123	-0.0659385	11.3335	-2.23606	0.0261944	0.0549405	-4.66623
CDC14A	-0.135561	8.2599	-1.74146	0.0827834	0.144934	-5.63255
CDC14B	0.0272686	9.94952	0.438315	0.661521	0.747845	-7.04068
CDC16	0.0776768	11.0565	3.01479	0.00282535	0.00800782	-2.68061
CDC20	-0.0530775	5.83171	-0.529909	0.596626	0.693507	-6.99648
CDC23	0.019029	10.1774	0.545282	0.586026	0.684824	-6.98825
CDC25A	0.0619034	6.24157	0.819834	0.41306	0.524547	-6.80165
CDC25B	-0.107197	9.22838	-2.01821	0.0445939	0.0865338	-5.12056
CDC26	-0.176375	9.90861	-3.85886	0.000143683	0.000561362	0.085391
CDC27	-0.127257	11.4806	-3.13712	0.00190206	0.00565526	-2.31848
CDC34	0.116207	10.4103	1.39301	0.164804	0.253839	-6.17216
CDC37	0.157767	11.8435	2.80161	0.00546626	0.0142776	-3.2795
CDC37L1	-0.342916	11.2546	-5.49701	9.20002e-08	6.97812e-07	7.1192
CDC40	-0.106784	9.89075	-1.63706	0.102825	0.172886	-5.80656
CDC42	-0.0593371	11.904	-2.1032	0.0364075	0.0727861	-4.94867
CDC42BPA	-0.0925086	11.3375	-1.97425	0.0494094	0.0939326	-5.20679
CDC42BPB	0.00384342	11.2318	0.078804	0.937249	0.953813	-7.13337
CDC42BPG	-0.164518	5.37189	-1.95904	0.0511745	0.0966426	-5.23619
CDC42EP1	0.155227	9.06314	1.52295	0.128985	0.208176	-5.98471
CDC42EP2	-0.137453	8.92335	-1.35233	0.177443	0.268886	-6.22747
CDC42EP3	0.182614	12.3573	4.22953	3.24501e-05	0.000146844	1.49185
CDC42EP4	-0.44591	10.4169	-8.61662	6.75041e-16	2.02239e-14	25.4216
CDC42EP5	0.220415	7.48568	1.88876	0.060034	0.110499	-5.36916
CDC42SE1	0.0593561	11.0161	1.26619	0.206577	0.303863	-6.33924
CDC42SE2	-0.0888896	10.2458	-2.23458	0.0262931	0.0551199	-4.66947
CDC45	-0.407521	4.80355	-3.32171	0.00102277	0.00325115	-1.74682
CDC5L	-0.0261675	11.1634	-0.672922	0.501593	0.608895	-6.9108
CDC6	-0.0816964	6.11128	-1.04982	0.294773	0.402861	-6.58789
CDC7	-0.372129	6.70948	-3.70286	0.000260208	0.000951747	-0.472217
CDC73	-0.110229	11.3052	-2.07648	0.0388298	0.0768212	-5.00345
CDCA2	-0.20768	8.0862	-1.83342	0.0678803	0.122583	-5.47056
CDCA3	-0.12281	5.79462	-1.35456	0.176732	0.268051	-6.22448
CDCA4	0.0168623	7.49885	0.38794	0.698377	0.778642	-7.06143
CDCA5	-0.15654	6.30035	-1.99962	0.0465796	0.08968	-5.15725
CDCA7	-0.0973902	6.15334	-1.3517	0.177643	0.26909	-6.22831
CDCA7L	0.250832	10.2799	3.9113	0.000117172	0.000466941	0.277443
CDCA8	-0.249179	5.59211	-2.83634	0.00492168	0.0130451	-3.18474
CDCP1	-0.54319	6.04765	-5.5499	7.02619e-08	5.47145e-07	7.37992
CDH11	0.149383	9.30197	1.49722	0.135547	0.216671	-6.02313
CDH13	-0.198777	12.6919	-3.07215	0.0023505	0.00678762	-2.51247
CDH16	-0.244971	4.06962	-1.9622	0.050803	0.0961161	-5.23009
CDH17	0.264857	4.53189	2.04711	0.0416501	0.0815781	-5.06288
CDH19	-0.574752	11.3183	-7.1006	1.1803e-11	1.83144e-10	15.8405
CDH2	0.0826429	14.0801	1.62198	0.106018	0.177398	-5.83083
CDH20	-0.00670076	4.28852	-0.0500207	0.960144	0.97045	-7.13522
CDH22	-0.299519	5.40353	-2.58632	0.0102438	0.024512	-3.8423
CDH24	0.0670456	7.10375	0.943952	0.346068	0.457188	-6.69278
CDH26	-0.445244	6.49183	-6.38826	7.67484e-10	8.58665e-09	11.7657
CDH5	0.0892081	11.7951	1.84336	0.0664116	0.120281	-5.45256
CDH6	0.322258	8.33129	5.81296	1.78816e-08	1.54806e-07	8.70546
CDH8	-0.024511	4.46736	-0.208467	0.835027	0.882124	-7.1148
CDHR1	0.0158779	5.83684	0.201503	0.840463	0.885763	-7.11622
CDHR3	-0.203837	7.07436	-1.64895	0.100363	0.169572	-5.78727
CDIPT	0.237794	11.4019	3.91435	0.000115782	0.000461986	0.288691
CDK1	-0.166757	6.36996	-1.81906	0.0700495	0.125943	-5.49639
CDK10	0.16861	9.46945	2.32913	0.020617	0.0447218	-4.45848
CDK12	-0.096686	10.156	-1.95349	0.0518313	0.0976934	-5.24685
CDK13	-0.0886021	10.6307	-2.03902	0.0424577	0.0829046	-5.07912
CDK14	-0.0914531	10.1502	-1.54612	0.123289	0.200681	-5.94956
CDK15	0.0663352	5.39278	0.716945	0.47405	0.582151	-6.88034
CDK16	-0.0025244	12.0146	-0.0628072	0.949968	0.962777	-7.1345
CDK17	-0.191402	10.181	-2.57765	0.0104977	0.0250194	-3.86408
CDK18	0.133209	11.6356	2.02936	0.0434377	0.0846436	-5.0984
CDK19	-0.0350608	9.28427	-0.823242	0.411123	0.522973	-6.79886
CDK2	-0.524307	8.86338	-9.6531	4.78822e-19	2.2098e-17	32.558
CDK20	-0.0898727	7.10342	-1.79933	0.0731239	0.130535	-5.53156
CDK2AP1	-0.14288	11.7605	-1.89577	0.0590963	0.109045	-5.35611
CDK2AP2	-0.048128	10.1414	-0.456648	0.648304	0.737487	-7.0325
CDK4	0.288883	11.5003	6.66123	1.60456e-10	2.04904e-09	13.2914
CDK5	0.130775	8.50749	1.86655	0.0630877	0.115124	-5.41022
CDK5R1	-0.120084	6.77783	-1.61622	0.107256	0.179112	-5.84003
CDK5RAP1	-0.0139286	9.6654	-0.387041	0.699042	0.779106	-7.06177
CDK5RAP2	-0.0766002	10.6518	-2.1844	0.0298242	0.0614045	-4.77803
CDK5RAP3	0.313441	10.7733	5.71791	2.94753e-08	2.43904e-07	8.22099
CDK6	0.0892302	10.0094	1.73602	0.0837428	0.146288	-5.64187
CDK7	-0.0451134	9.28135	-1.32138	0.187534	0.28129	-6.26846
CDK8	-0.0434307	9.8923	-0.981003	0.327501	0.438567	-6.65733
CDK9	0.0471191	10.5338	0.920947	0.35793	0.469582	-6.7141
CDKAL1	-0.0019112	8.88509	-0.0360727	0.971252	0.978895	-7.13582
CDKL1	-0.1118	6.37781	-1.28846	0.198729	0.294528	-6.31104
CDKL2	0.0762216	4.2699	0.638433	0.523753	0.628974	-6.93332
CDKL3	0.102838	5.99659	1.63477	0.103306	0.173601	-5.81027
CDKL5	-0.398601	7.33359	-1.90146	0.0583444	0.10796	-5.34549
CDKN1A	-0.597448	11.1921	-7.65643	3.7409e-13	7.38356e-12	19.2198
CDKN1B	0.197487	10.9232	4.48309	1.10323e-05	5.56404e-05	2.51846
CDKN1C	0.0732458	9.63009	0.847993	0.39722	0.50943	-6.77828
CDKN2A	0.183919	5.13334	1.958	0.0512974	0.0968325	-5.23819
CDKN2AIP	0.0929275	9.52734	2.10762	0.0360196	0.0721139	-4.93955
CDKN2AIPNL	-0.0292637	9.06901	-0.542957	0.587623	0.68618	-6.98951
CDKN2B	-0.14295	7.34935	-1.82442	0.069234	0.124601	-5.48678
CDKN2C	-0.0681845	8.75912	-1.31533	0.189555	0.283575	-6.27636
CDKN2D	-0.157853	8.1178	-2.33354	0.0203808	0.0442861	-4.44844
CDKN3	-0.288396	6.91498	-4.36691	1.8197e-05	8.73192e-05	2.04165
CDNF	-0.141429	7.29656	-1.54397	0.12381	0.201293	-5.95284
CDO1	0.015154	8.9607	0.16678	0.867672	0.905093	-7.1226
CDON	0.0838285	8.53922	1.21912	0.223903	0.324032	-6.39725
CDR2L	-0.157766	8.98943	-2.69523	0.00749167	0.018796	-3.56292
CDS1	-0.158207	6.62856	-1.63959	0.102296	0.172135	-5.80246
CDS2	0.0206604	12.3227	0.361583	0.717957	0.793355	-7.07127
CDT1	0.156751	4.73481	1.19111	0.234694	0.335625	-6.43073
CDV3	-0.218677	12.5862	-5.91927	1.01534e-08	9.22254e-08	9.25458
CDYL	-0.219956	9.79433	-5.72582	2.82806e-08	2.3526e-07	8.26108
CDYL2	-0.358578	8.11333	-6.02923	5.61119e-09	5.30401e-08	9.83047
CEACAM1	-0.0184528	7.65038	-0.265639	0.790727	0.848304	-7.10128
CEACAM19	-0.385745	8.66398	-4.42314	1.43008e-05	7.03716e-05	2.27109
CEACAM21	0.135471	5.5156	1.50506	0.13352	0.214031	-6.01149
CEACAM3	0.353545	5.22562	2.9624	0.00333453	0.00925866	-2.83161
CEACAM4	-0.19451	5.78321	-1.70369	0.0896311	0.154361	-5.69671
CEBPB	-0.365078	10.9092	-4.08403	5.89421e-05	0.000250814	0.926217
CEBPD	-0.445707	10.5341	-4.02407	7.50173e-05	0.000312751	0.698197
CEBPG	-0.34613	10.3382	-9.27282	7.1753e-18	2.76293e-16	29.8921
CEBPZ	-0.150173	10.2067	-4.21423	3.45784e-05	0.0001553	1.43156
CECR2	-0.576514	8.62947	-4.98504	1.13125e-06	6.98158e-06	4.69968
CEL	-0.219292	5.98793	-2.47454	0.0139779	0.0319782	-4.11767
CELF1	-0.0536422	11.8528	-1.71257	0.0879815	0.152063	-5.68175
CELF2	0.0630398	11.7311	1.35862	0.175443	0.26665	-6.21902
CELF4	0.00409797	4.64315	0.0438828	0.965031	0.974189	-7.13551
CELSR1	0.0229481	8.69206	0.368085	0.713109	0.789527	-7.06891
CELSR2	-0.0830501	8.51181	-1.416	0.15797	0.24539	-6.14019
CELSR3	-0.141897	5.81509	-2.37299	0.018371	0.0404297	-4.35777
CEND1	0.0497457	5.27827	0.348124	0.728028	0.800971	-7.07604
CENPA	1.15626	7.54758	6.13422	3.1624e-09	3.17074e-08	10.3878
CENPB	0.0104946	10.1566	0.143639	0.885896	0.918228	-7.12618
CENPE	-0.259686	5.43889	-2.47847	0.0138286	0.0316829	-4.10819
CENPF	-0.0179202	6.21794	-0.15986	0.873115	0.908732	-7.12373
CENPH	-0.0410053	7.1089	-0.883445	0.37781	0.489767	-6.74775
CENPI	-0.285332	5.47274	-3.44207	0.000672315	0.00222856	-1.35793
CENPJ	-0.192097	8.45364	-4.09658	5.60197e-05	0.000240169	0.974339
CENPK	-0.480999	5.50669	-4.1405	4.68459e-05	0.000204257	1.14368
CENPL	-0.333289	6.89188	-4.67828	4.65172e-06	2.53552e-05	3.34353
CENPM	-0.142606	4.6614	-1.09018	0.27664	0.38341	-6.545
CENPN	-0.286357	8.58875	-4.37598	1.75059e-05	8.42928e-05	2.07851
CENPO	-0.148912	7.66034	-2.93133	0.00367485	0.0100898	-2.91998
CENPQ	-0.392004	8.02344	-5.85883	1.40201e-08	1.23679e-07	8.94144
CENPT	0.0657267	9.5575	1.06903	0.286044	0.393503	-6.56768
CENPV	-0.407976	8.13755	-4.94803	1.34649e-06	8.19712e-06	4.5323
CENPW	-0.0856071	5.13578	-0.976264	0.329839	0.440663	-6.66194
CEP120	-0.05343	9.94346	-1.05735	0.29133	0.399431	-6.58001
CEP135	-0.219671	7.9815	-2.68498	0.00771879	0.0192479	-3.58968
CEP152	-0.237808	7.10976	-3.52432	0.000501325	0.00170546	-1.0849
CEP164	0.12282	8.55432	3.44253	0.000671233	0.00222556	-1.35643
CEP192	-0.0584612	10.2607	-0.890235	0.374161	0.485964	-6.74176
CEP250	-0.025082	8.46206	-0.600172	0.548913	0.651708	-6.95692
CEP290	0.123327	9.11406	2.24122	0.025854	0.0542991	-4.65493
CEP350	-0.183706	11.0733	-3.26958	0.00122209	0.00381426	-1.91132
CEP55	-0.362266	5.13557	-2.63238	0.00898496	0.0219262	-3.72547
CEP57	0.137178	10.236	3.05913	0.00245133	0.00704799	-2.55089
CEP57L1	-0.160226	8.06064	-3.42259	0.000720135	0.00237204	-1.42174
CEP63	-0.0666534	10.1735	-2.36003	0.019011	0.0416701	-4.38771
CEP68	0.0912346	10.3722	1.7776	0.0766367	0.135783	-5.56986
CEP70	-0.168581	9.7543	-4.32304	2.19227e-05	0.000102992	1.86445
CEP72	0.0525567	6.2963	0.769245	0.442445	0.552539	-6.84165
CEP76	-0.224035	7.87839	-3.56406	0.000434205	0.00150154	-0.950909
CEP78	0.103262	8.29613	2.37091	0.018472	0.0406236	-4.36257
CEP97	-0.150907	8.74915	-2.12672	0.0343836	0.0692693	-4.89989
CEPT1	0.00688629	9.73797	0.143122	0.886304	0.918575	-7.12626
CERCAM	0.699571	8.72425	7.49703	1.02331e-12	1.87694e-11	18.2338
CERK	-0.123796	12.0414	-3.35211	0.00092096	0.00295371	-1.64979
CES1P1	0.260995	5.80878	1.85841	0.0642386	0.116936	-5.42514
CES2	-0.222848	11.6271	-3.55775	0.000444267	0.00153295	-0.972277
CES3	-0.217887	6.03161	-2.64957	0.00855214	0.0210129	-3.68139
CES4A	-0.688663	8.59362	-8.18361	1.22827e-14	3.05923e-13	22.5713
CETN2	0.240092	11.0654	5.86736	1.33976e-08	1.18772e-07	8.9855
CETN3	0.217111	9.25561	4.92083	1.52948e-06	9.19961e-06	4.4099
CETP	0.283376	5.18018	2.15978	0.0317021	0.0646138	-4.83043
CFB	-0.0118875	6.21936	-0.0999	0.9205	0.942024	-7.13149
CFD	0.142688	10.8655	0.923266	0.356723	0.468208	-6.71198
CFDP1	0.129398	9.88685	2.20833	0.0280925	0.0583462	-4.72657
CFH	0.389529	11.6154	3.92855	0.000109516	0.000439079	0.341125
CFI	0.0131752	9.39483	0.207391	0.835866	0.882624	-7.11502
CFL1	-0.0928408	12.7111	-1.56709	0.118306	0.194289	-5.91729
CFL2	-0.129415	14.2292	-2.14443	0.0329237	0.0666922	-4.86281
CFLAR	-0.194207	13.1319	-3.75448	0.000214245	0.000800422	-0.289992
CFP	-0.0196754	6.88802	-0.180993	0.856514	0.896882	-7.12013
CFTR	-1.02047	4.05617	-7.12836	9.97292e-12	1.57077e-10	16.0052
CGGBP1	-0.122814	11.679	-2.75468	0.0062891	0.0161022	-3.40582
CGN	-0.0236583	4.32749	-0.217469	0.828013	0.876322	-7.11288
CGREF1	-0.0308451	5.56366	-0.334301	0.738421	0.808989	-7.08074
CGRRF1	-0.276474	9.13134	-7.12047	1.04622e-11	1.64371e-10	15.9584
CH25H	0.326531	6.09508	2.00123	0.0464048	0.0894257	-5.15409
CHAC1	0.168909	6.92214	1.27921	0.201962	0.298332	-6.32281
CHAC2	-1.11349	7.36645	-12.6205	8.14372e-29	1.79348e-26	54.7551
CHADL	0.0915175	7.79174	0.630626	0.528838	0.633314	-6.93825
CHAF1A	-0.147641	8.02523	-2.86313	0.00453591	0.0121509	-3.11091
CHAF1B	-0.262073	6.46054	-3.89724	0.000123783	0.0004894	0.225741
CHCHD1	-0.0249043	10.0819	-0.386501	0.699441	0.779482	-7.06198
CHCHD10	0.182552	12.5839	2.11042	0.0357752	0.0717295	-4.93374
CHCHD2	0.103699	12.2027	1.99599	0.0469757	0.0902626	-5.16437
CHCHD3	0.00806386	12.6021	0.211476	0.832681	0.880075	-7.11417
CHCHD4	-0.111165	9.84426	-2.64235	0.00873161	0.0213952	-3.69994
CHCHD5	0.192899	8.3106	1.8537	0.0649125	0.117991	-5.43375
CHCHD6	0.215482	8.40346	2.46474	0.0143569	0.0327022	-4.14126
CHCHD7	-0.00337239	10.0068	-0.0825496	0.934273	0.951711	-7.13307
CHD1	-0.320364	10.0022	-4.80122	2.66139e-06	1.5255e-05	3.87838
CHD1L	-0.0692966	9.29362	-1.72165	0.0863196	0.149809	-5.66637
CHD2	-0.0161706	11.1068	-0.313112	0.754446	0.821598	-7.08758
CHD3	0.19233	9.77772	3.96622	9.44146e-05	0.000382812	0.481056
CHD4	-0.0145693	12.1694	-0.490141	0.624446	0.717256	-7.0167
CHD5	0.528712	5.18446	4.35342	1.92728e-05	9.19542e-05	1.98699
CHD6	0.0234557	10.4048	0.338605	0.73518	0.806636	-7.0793
CHD7	-0.125406	9.77266	-2.45794	0.0146251	0.0331986	-4.15757
CHD8	-0.0316048	10.2646	-0.773084	0.440174	0.550458	-6.8387
CHD9	-0.125874	10.119	-1.83784	0.0672243	0.121577	-5.46257
CHDH	-1.16673	7.75582	-13.4617	1.02747e-31	3.22447e-29	61.3495
CHEK1	-0.373875	6.19505	-5.64878	4.22356e-08	3.40297e-07	7.87255
CHEK2	-0.14241	6.59246	-1.99977	0.0465633	0.0896761	-5.15696
CHERP	0.186476	9.6111	3.27751	0.00118958	0.00372295	-1.88643
CHFR	-0.111753	9.45321	-3.1223	0.00199674	0.00590068	-2.36305
CHGB	-0.595545	7.99639	-5.28464	2.66362e-07	1.84834e-06	6.09243
CHI3L1	-0.953207	6.82425	-4.22143	3.35612e-05	0.000151272	1.4599
CHI3L2	-0.231843	6.95455	-1.33017	0.184624	0.277788	-6.25691
CHIC1	-0.114037	9.60907	-2.07815	0.0386743	0.0765619	-5.00004
CHIC2	-0.215884	9.02626	-4.08495	5.87213e-05	0.000250298	0.929768
CHID1	0.295031	10.1942	4.24448	3.04926e-05	0.000138787	1.55091
CHIT1	0.541845	4.95115	2.79232	0.00562088	0.0146266	-3.30466
CHKA	-0.0119921	9.75506	-0.214212	0.830549	0.878191	-7.11359
CHL1	-0.879605	8.21726	-6.93686	3.16137e-11	4.59846e-10	14.8774
CHM	-0.110893	9.45339	-1.51241	0.131643	0.211649	-6.00053
CHML	-0.20677	8.84239	-2.78076	0.00581885	0.015042	-3.33586
CHMP1A	0.113591	10.29	1.67972	0.0942097	0.160834	-5.73672
CHMP1B	-0.162368	10.8969	-3.87643	0.000134223	0.000527025	0.149494
CHMP2A	0.18839	12.4707	2.81389	0.00526782	0.0138428	-3.24614
CHMP2B	-0.0839308	10.9152	-2.38639	0.0177291	0.0391544	-4.32664
CHMP4B	-0.0853646	11.9186	-1.80612	0.0720528	0.128917	-5.51949
CHMP4C	-0.366724	7.72601	-4.25535	2.91392e-05	0.000133303	1.59402
CHMP5	0.193052	11.3578	4.90967	1.61128e-06	9.64079e-06	4.35987
CHMP6	0.194279	9.25492	2.16716	0.0311286	0.063662	-4.81478
CHMP7	-0.0803226	10.4147	-2.66524	0.0081739	0.0202102	-3.64095
CHN1	0.292916	10.1571	6.61426	2.10708e-10	2.63974e-09	13.0256
CHN2	-0.285092	10.5602	-3.80249	0.000178474	0.000679111	-0.11848
CHODL	0.234381	5.77694	2.46727	0.0142581	0.0325007	-4.13517
CHORDC1	-0.273196	10.5378	-3.33803	0.000966875	0.00308599	-1.69483
CHPF	0.13207	10.5989	1.13155	0.258866	0.363631	-6.49938
CHPF2	0.00668218	9.70189	0.132101	0.895007	0.924693	-7.12777
CHPT1	-0.454638	12.6787	-10.9445	3.46746e-23	3.08703e-21	41.9577
CHRAC1	-0.313843	10.0939	-8.99295	5.08716e-17	1.77707e-15	27.9644
CHRD	0.0710953	8.18329	1.1931	0.233917	0.334857	-6.42838
CHRDL1	0.891683	8.85831	5.57142	6.29303e-08	4.96209e-07	7.48654
CHRDL2	-0.658647	7.20997	-3.99249	8.50789e-05	0.000349246	0.579324
CHRM2	-0.098736	11.0546	-0.948003	0.344006	0.455134	-6.68897
CHRM3	-0.0692183	4.91117	-0.633693	0.526837	0.631772	-6.93632
CHRNA1	0.0815832	5.51969	0.601952	0.54773	0.650733	-6.95586
CHRNA10	-0.0977949	5.71124	-1.15816	0.24786	0.350816	-6.46914
CHRNA3	0.901771	5.197	6.06594	4.59523e-09	4.41684e-08	10.0245
CHRNA5	-0.514074	6.99181	-5.40581	1.4578e-07	1.06527e-06	6.67433
CHRNB1	-0.0430528	8.83496	-0.869969	0.385118	0.496616	-6.7595
CHRNE	0.160282	5.93743	1.51362	0.131334	0.211294	-5.99871
CHST1	-0.159733	7.20654	-1.70701	0.0890106	0.153461	-5.69112
CHST10	-0.0371895	9.14974	-0.735431	0.462738	0.571784	-6.86697
CHST11	0.174186	9.06635	2.78723	0.00570728	0.0148116	-3.31841
CHST12	0.165277	8.39409	1.95602	0.0515308	0.0972292	-5.24199
CHST14	0.253643	8.85223	6.98663	2.34694e-11	3.4783e-10	15.1685
CHST15	0.0575763	8.5365	0.896701	0.370706	0.482325	-6.73602
[truncated: 10,554 more rows]

## Sheet: African American
id	logFC	AveExpr	t	P.Value	adj.P.Val	B
A1BG	-0.281426	4.66093	-2.3195	0.0220099	0.0443483	-4.37531
A2M	-0.0956496	14.2934	-1.56711	0.119647	0.180672	-5.7922
A4GALT	0.274356	10.0971	1.83463	0.0689664	0.11537	-5.34773
AAAS	0.488607	10.4871	5.2804	5.61189e-07	5.01753e-06	5.55168
AACS	-0.158677	9.47799	-2.76224	0.00661808	0.0165426	-3.30707
AADAT	-0.0837462	7.90063	-0.679567	0.49805	0.584757	-6.77752
AAGAB	-0.132782	9.89253	-2.38454	0.0186222	0.0386132	-4.22896
AAK1	-0.0354804	10.9077	-0.405537	0.685784	0.750798	-6.92581
AAMP	0.234836	11.2567	3.29649	0.00127848	0.0041491	-1.80218
AARS2	0.329507	8.71096	5.08313	1.33754e-06	1.08114e-05	4.71349
AASDH	-0.150886	8.9116	-2.34029	0.0208722	0.0424563	-4.32893
AASDHPPT	-0.190465	10.6955	-1.89922	0.0598677	0.102493	-5.23049
AASS	-1.07251	10.4969	-7.11773	7.88372e-11	1.80592e-09	14.1859
AATK	0.203093	7.14355	1.1633	0.246951	0.328249	-6.33506
ABAT	0.173023	10.2919	1.45265	0.148858	0.216	-5.96187
ABCA1	-0.37224	9.87032	-2.36358	0.0196599	0.040345	-4.27653
ABCA11P	-0.344512	6.81012	-3.01983	0.00307393	0.00870843	-2.61003
ABCA2	0.422538	9.53235	3.71717	0.000304064	0.00122533	-0.461983
ABCA3	0.251879	8.68802	2.57066	0.0113373	0.025652	-3.78986
ABCA4	0.291107	5.0597	2.63637	0.00945536	0.022154	-3.62775
ABCA5	-0.337717	10.342	-3.47972	0.000694193	0.00248876	-1.23464
ABCA6	-0.365198	10.8141	-2.93944	0.0039256	0.0106755	-2.83337
ABCA7	-0.0417573	7.64521	-0.305299	0.760652	0.812843	-6.9614
ABCA8	0.191476	11.6533	1.60747	0.110504	0.169642	-5.72943
ABCA9	-0.131273	10.967	-0.952028	0.342942	0.432569	-6.55647
ABCB1	-0.958835	7.98076	-6.91962	2.17127e-10	4.51257e-09	13.1951
ABCB10	-0.424224	9.71391	-3.22866	0.00159329	0.00499763	-2.00578
ABCB4	0.404756	8.69477	4.10163	7.38697e-05	0.000357336	0.873931
ABCB6	-0.563351	6.97644	-5.70892	7.98506e-08	8.86264e-07	7.43961
ABCB7	-0.0634707	11.0359	-1.34238	0.181934	0.255176	-6.11355
ABCB8	0.318051	9.22943	3.27019	0.00139294	0.0044572	-1.88156
ABCB9	0.0387788	7.44929	0.363833	0.716605	0.776549	-6.94184
ABCC1	-0.26233	10.2795	-5.66139	9.95319e-08	1.07247e-06	7.22592
ABCC10	0.0368369	8.93795	0.528613	0.598022	0.674602	-6.86843
ABCC11	0.450729	4.28872	3.17813	0.00187323	0.0057297	-2.15513
ABCC12	-0.073372	4.01872	-0.416073	0.678079	0.743789	-6.92149
ABCC2	-0.933326	5.13549	-6.75019	5.11707e-10	9.70311e-09	12.3574
ABCC3	-0.82665	6.18235	-5.22256	7.25365e-07	6.2667e-06	5.30383
ABCC4	-0.753485	8.43232	-6.46102	2.16397e-09	3.44724e-08	10.95
ABCC5	0.0469478	11.4045	0.489447	0.625393	0.698324	-6.88833
ABCC8	-0.197826	7.53808	-1.41045	0.160919	0.23028	-6.02128
ABCC9	-0.259139	11.7932	-2.3806	0.0188134	0.0389297	-4.23792
ABCD1	0.165144	8.8218	1.18209	0.239439	0.320503	-6.31326
ABCD2	-0.515264	9.47294	-2.93842	0.0039376	0.0107012	-2.83615
ABCD3	-0.367568	11.3987	-4.17799	5.51577e-05	0.000278293	1.15122
ABCD4	0.270979	9.63469	4.09404	7.60329e-05	0.000366529	0.846557
ABCE1	-0.305606	10.777	-3.21445	0.00166784	0.00518998	-2.04801
ABCF1	0.0534022	11.2258	0.912331	0.363372	0.453556	-6.59322
ABCF2	-0.0945804	10.6241	-2.17308	0.0316832	0.060269	-4.69121
ABCF3	0.111425	10.7928	1.71039	0.0897048	0.143448	-5.56245
ABCG1	-0.125124	8.94736	-1.22415	0.223224	0.302378	-6.26325
ABCG2	1.21743	8.19931	8.50046	5.15824e-14	2.43426e-12	21.3756
ABCG4	-0.256296	6.7937	-2.09855	0.0378936	0.0700248	-4.84466
ABHD1	0.893824	7.53432	7.27596	3.48259e-11	8.70855e-10	14.9855
ABHD10	0.176412	11.0181	2.41963	0.0169934	0.0357616	-4.14846
ABHD11	0.823569	9.60782	7.36918	2.14554e-11	5.6345e-10	15.4598
ABHD12	0.1645	10.0427	1.79137	0.075683	0.124783	-5.42413
ABHD13	-0.444063	9.91247	-3.7711	0.000250759	0.00103307	-0.280791
ABHD14B	0.443246	9.32352	4.42922	2.05801e-05	0.000118615	2.0902
ABHD15	-0.400611	8.66931	-5.12525	1.11291e-06	9.22749e-06	4.89076
ABHD2	-0.427281	12.0794	-4.03066	9.65997e-05	0.000452469	0.61968
ABHD3	-0.442001	8.32523	-4.06163	8.59628e-05	0.000408437	0.730194
ABHD4	-0.135144	9.46128	-2.22239	0.0280775	0.0543999	-4.58695
ABHD5	-0.673383	10.1375	-5.68438	8.94821e-08	9.7931e-07	7.32914
ABHD6	-0.421787	8.52114	-5.56851	1.5266e-07	1.5682e-06	6.8113
ABHD8	0.210143	7.50771	1.2205	0.2246	0.303848	-6.26766
ABI1	-0.150579	10.4113	-1.68676	0.0941734	0.149187	-5.60166
ABI2	0.1157	11.702	1.86557	0.064474	0.108988	-5.29205
ABI3	0.0642601	8.28606	0.512982	0.60888	0.684017	-6.87655
ABI3BP	0.52988	11.2037	3.94288	0.000134022	0.000598072	0.30994
ABL1	-0.118689	10.6483	-1.47729	0.142143	0.207864	-5.92639
ABL2	-0.22409	9.52305	-3.59324	0.000470032	0.00177346	-0.870377
ABLIM1	-0.276116	14.8721	-3.44232	0.000787817	0.00276319	-1.35253
ABLIM2	-0.0630054	9.09712	-0.639178	0.523891	0.606623	-6.80405
ABLIM3	-0.173113	12.5097	-2.63758	0.0094236	0.0221152	-3.62474
ABO	-0.363196	6.14922	-1.92005	0.0571573	0.0987605	-5.19186
ABR	0.0804042	11.974	1.1169	0.266203	0.349621	-6.3874
ABRA	-0.401503	10.4266	-2.08583	0.0390523	0.0717436	-4.87036
ABT1	0.143798	9.16649	2.07492	0.0400704	0.0732921	-4.89229
ABTB1	0.2409	9.85358	2.04114	0.0433677	0.0782852	-4.95948
ABTB2	0.108542	9.38659	1.12925	0.26098	0.344254	-6.37367
ACAA1	0.209647	10.7285	2.51558	0.013167	0.0289872	-3.9229
ACAA2	-0.230318	12.0431	-3.57761	0.000496213	0.00185884	-0.92109
ACACB	-0.366367	12.1634	-3.06064	0.0027101	0.00781706	-2.49465
ACAD10	0.560638	9.88613	7.35157	2.35144e-11	6.124e-10	15.3701
ACAD8	0.1652	11.1203	3.11876	0.00226043	0.00672079	-2.32808
ACAD9	0.236427	10.1596	3.78358	0.000239759	0.000994461	-0.238584
ACADL	-0.116335	6.75298	-0.787068	0.43275	0.522342	-6.69903
ACADM	-0.0905959	13.8567	-0.720998	0.472273	0.560431	-6.74862
ACADS	0.326178	10.6502	1.90032	0.0597221	0.102319	-5.22846
ACADSB	0.0760321	11.7814	0.787051	0.43276	0.522342	-6.69904
ACADVL	-0.00850701	14.3712	-0.121246	0.903693	0.925441	-7.00064
ACAN	0.140312	5.74234	0.795979	0.427571	0.51758	-6.69201
ACAP1	0.587231	7.27011	3.84713	0.000190481	0.000811922	-0.0218715
ACAP2	-0.420954	10.001	-2.92111	0.0041479	0.0111591	-2.88355
ACAP3	0.403116	9.57197	2.89514	0.0044828	0.0118844	-2.95419
ACAT1	0.187554	13.4477	2.97357	0.00354043	0.00979315	-2.73917
ACAT2	-0.27268	8.25436	-3.82996	0.000202753	0.000857533	-0.0807157
ACBD3	-0.0766116	11.0839	-0.757656	0.4501	0.538567	-6.72164
ACBD4	0.656178	8.52272	5.80576	5.08143e-08	5.91169e-07	7.87827
ACBD5	-0.133053	11.4693	-1.32539	0.187489	0.261651	-6.13589
ACBD6	0.0823197	7.88785	0.929434	0.354477	0.444442	-6.57758
ACCS	0.31687	8.71827	2.83327	0.00538299	0.0139268	-3.12029
ACD	0.422958	8.2239	3.35696	0.00104782	0.00351355	-1.6177
ACE	1.99826	7.1871	10.945	6.63974e-20	1.15762e-17	34.7175
ACE2	0.0352704	11.039	0.299977	0.764699	0.816334	-6.96301
ACER3	-0.326005	9.60132	-3.42	0.000849228	0.00293512	-1.4224
ACHE	0.655904	5.7507	4.78953	4.69644e-06	3.28437e-05	3.50505
ACIN1	0.118715	11.2328	2.91708	0.00419838	0.0112607	-2.89456
ACLY	-0.289281	10.5386	-5.76712	6.08846e-08	6.96704e-07	7.70275
ACO1	0.074441	11.935	1.23478	0.219256	0.298031	-6.25034
ACO2	0.383599	14.1372	5.66244	9.90515e-08	1.06913e-06	7.23061
ACOT11	0.173218	10.048	1.80298	0.0738299	0.122251	-5.4038
ACOT13	-0.0312311	11.7071	-0.431856	0.666599	0.733697	-6.91481
ACOT4	0.309142	6.10312	2.86781	0.00486189	0.0127441	-3.02795
ACOT7	-0.173574	8.36789	-1.37331	0.172144	0.243786	-6.07217
ACOT8	0.243533	9.45874	2.1571	0.0329347	0.0622728	-4.72452
ACOT9	0.0639158	12.1081	1.35813	0.176897	0.249057	-6.09259
ACOX1	-0.0915358	11.345	-1.87143	0.0636508	0.107916	-5.2814
ACOX2	0.432534	10.2032	4.80053	4.48424e-06	3.15531e-05	3.54945
ACOX3	0.0864665	9.42991	1.0826	0.281096	0.366456	-6.42476
ACP1	-0.208607	11.4865	-5.28115	5.59333e-07	5.0045e-06	5.55488
ACP2	0.0112097	9.97054	0.132238	0.895011	0.91871	-6.99925
ACP5	0.24258	7.04371	1.1938	0.234846	0.315668	-6.29952
ACP6	0.213973	9.14012	2.40635	0.0175944	0.0368534	-4.17905
ACR	-0.793934	5.21082	-5.17488	8.95184e-07	7.55191e-06	5.10078
ACRBP	-0.622976	6.1652	-6.72154	5.9101e-10	1.11062e-08	12.2167
ACSBG1	-0.047582	4.88755	-0.150737	0.880429	0.907764	-6.99663
ACSF2	0.33215	9.29993	2.66275	0.00878269	0.0208647	-3.56163
ACSF3	0.233642	8.92412	2.7983	0.00596189	0.0151375	-3.21275
ACSL1	-0.50896	13.5063	-4.53943	1.31989e-05	8.0626e-05	2.51468
ACSL3	-0.0927059	11.4053	-1.25083	0.213361	0.291312	-6.23065
ACSL4	-0.215377	10.8171	-1.65517	0.100428	0.157372	-5.65327
ACSL5	-0.371968	9.68986	-5.31037	4.91e-07	4.45019e-06	5.68079
ACSL6	0.0431441	6.95611	0.310066	0.757033	0.810258	-6.95994
ACSM1	0.321587	5.32506	2.77947	0.00629673	0.0158689	-3.26214
ACSM3	-0.872082	8.1821	-4.85056	3.63086e-06	2.62232e-05	3.75226
ACSM5	-0.0562498	7.81376	-0.209602	0.834324	0.872918	-6.98603
ACSS1	0.00587918	11.5873	0.0611073	0.951373	0.963344	-7.00612
ACSS2	-0.0113123	11.8543	-0.195507	0.845317	0.88053	-6.98888
ACSS3	-0.491148	10.8578	-6.58195	1.18802e-09	2.01543e-08	11.535
ACTA1	0.588183	16.0549	4.93349	2.55129e-06	1.92698e-05	4.09158
ACTA2	0.229108	11.6255	1.91766	0.0574637	0.0991944	-5.19633
ACTB	0.125047	14.5233	1.29573	0.197486	0.273565	-6.17423
ACTC1	0.110524	16.6122	2.13792	0.0344937	0.064675	-4.76423
ACTG2	-0.567392	8.46021	-2.64607	0.00920277	0.0216903	-3.6035
ACTL6A	-0.128121	9.79524	-1.81749	0.0715663	0.118869	-5.37821
ACTN1	0.0491681	12.0403	0.595002	0.552931	0.633644	-6.83123
ACTN2	0.220314	15.8201	5.27169	5.83372e-07	5.18631e-06	5.51423
ACTN4	0.364324	12.1322	3.90601	0.000153558	0.000673521	0.181407
ACTR10	-0.00442021	11.921	-0.107129	0.914861	0.934819	-7.00225
ACTR1A	0.000294851	12.2387	0.00536962	0.995724	0.996439	-7.00798
ACTR1B	0.207226	11.1054	2.87614	0.00474337	0.0124698	-3.00554
ACTR2	-0.40808	12.3926	-3.87363	0.000172922	0.00074671	0.0693317
ACTR3	-0.346607	12.1376	-4.51009	1.48663e-05	8.94185e-05	2.40092
ACTR3B	-0.00440133	8.82717	-0.0602393	0.952062	0.963428	-7.00618
ACTR3C	-0.354174	6.63564	-3.31435	0.00120583	0.00394708	-1.74798
ACTR5	0.0420813	8.27397	0.679059	0.498371	0.584896	-6.77786
ACTR6	-0.139252	9.00881	-1.47999	0.141421	0.206955	-5.92246
ACTR8	0.0848284	10.2117	1.56569	0.119979	0.181043	-5.79438
ACVR1	-0.227512	10.1717	-3.00843	0.00318327	0.00896559	-2.64201
ACVR1B	-0.229862	9.05033	-3.24424	0.0015152	0.00478138	-1.95935
ACVR1C	-0.526159	6.18771	-2.12166	0.0358643	0.0668752	-4.79761
ACVR2A	-0.0301535	9.35485	-0.442493	0.658906	0.727603	-6.91017
ACVR2B	0.0643838	8.43237	0.748672	0.455478	0.543874	-6.72837
ACVRL1	-0.440732	10.3266	-4.51411	1.46261e-05	8.81426e-05	2.4165
ACY1	0.190979	6.45512	1.76663	0.0797612	0.130201	-5.46703
ACYP1	0.115374	8.81893	1.46508	0.14544	0.211725	-5.94404
ADA	-0.433203	8.86253	-4.40244	2.2901e-05	0.000129728	1.98821
ADAD2	-0.555095	5.74831	-2.42055	0.0169522	0.0356877	-4.14632
ADAL	0.106701	10.557	1.58704	0.115061	0.175329	-5.7614
ADAM10	-0.345134	11.5667	-4.03662	9.44577e-05	0.00044376	0.640916
ADAM11	-0.519456	8.20671	-2.96849	0.00359553	0.00991318	-2.75327
ADAM12	0.0828557	6.22782	0.371845	0.710645	0.77169	-6.93889
ADAM15	-0.254055	10.789	-2.58133	0.0110103	0.0250248	-3.76377
ADAM17	-0.185665	9.9942	-3.21933	0.00164188	0.00511935	-2.03353
ADAM18	1.21042	4.39356	5.90923	3.12161e-08	3.80074e-07	8.35153
ADAM19	0.89361	10.3281	5.58757	1.39876e-07	1.45232e-06	6.89605
ADAM20	0.111319	5.12785	0.800642	0.424876	0.515311	-6.68831
ADAM21	0.04288	4.99214	0.296811	0.76711	0.81835	-6.96396
ADAM22	0.589934	7.37261	4.62323	9.37269e-06	5.95121e-05	2.84235
ADAM23	-0.155699	11.8648	-2.07247	0.0403019	0.073619	-4.89719
ADAM28	-0.0772771	7.3488	-0.569103	0.57032	0.649657	-6.84626
ADAM32	-0.576884	7.07274	-4.52696	1.38843e-05	8.44019e-05	2.46626
ADAM33	0.598274	9.45096	4.67191	7.66819e-06	4.98492e-05	3.03468
ADAM8	0.6041	7.07446	3.56078	0.000525938	0.00195386	-0.975495
ADAM9	-0.787176	12.023	-5.39724	3.32542e-07	3.15393e-06	6.05756
ADAMTS1	-0.395357	11.29	-2.88528	0.0046163	0.0121894	-2.98087
ADAMTS10	0.433119	8.49306	4.08874	7.75762e-05	0.000373109	0.827501
ADAMTS12	-0.193318	7.70704	-1.79796	0.074626	0.12326	-5.4126
ADAMTS13	0.599774	7.67484	4.6582	8.11517e-06	5.24021e-05	2.98038
ADAMTS14	1.24411	6.64016	7.56839	7.56512e-12	2.21324e-10	16.4811
ADAMTS15	-0.753343	9.35643	-7.25134	3.95645e-11	9.66252e-10	14.8606
ADAMTS17	0.0945987	6.35754	0.984863	0.326617	0.415192	-6.52492
ADAMTS19	0.296837	4.87837	1.75084	0.0824561	0.133868	-5.49411
ADAMTS2	-0.465349	8.9707	-3.87725	0.000170647	0.000738413	0.0818218
ADAMTS3	-0.204855	6.0093	-1.31524	0.190867	0.265803	-6.14911
ADAMTS4	-1.67671	8.97755	-8.63846	2.43332e-14	1.23167e-12	22.1138
ADAMTS5	-1.30091	9.22738	-8.114	4.16211e-13	1.6076e-11	19.3254
ADAMTS6	-0.0512271	7.09176	-0.374521	0.708659	0.770064	-6.9379
ADAMTS7	0.277439	8.60998	1.80701	0.0731955	0.121313	-5.39671
ADAMTS8	0.593205	6.46787	3.47485	0.000705756	0.00252475	-1.25005
ADAMTS9	-1.14948	10.4248	-9.11434	1.78925e-15	1.17594e-13	24.6792
ADAMTSL1	1.0744	6.87921	8.0008	7.63446e-13	2.76981e-11	18.7301
ADAMTSL2	1.24757	7.52686	7.58439	6.95463e-12	2.05415e-10	16.5635
ADAMTSL3	0.28641	9.51954	1.90911	0.0585682	0.100617	-5.21221
ADAMTSL4	-0.170578	9.57092	-1.37656	0.171137	0.242607	-6.06777
ADAMTSL5	0.636286	9.77799	6.21224	7.31157e-09	1.0198e-07	9.76349
ADAP1	0.670857	6.69374	2.70153	0.0078724	0.0190777	-3.46339
ADAP2	-0.287721	8.77639	-3.42115	0.000845948	0.00292862	-1.4188
ADAR	0.0478618	11.6802	0.875813	0.382832	0.47384	-6.62566
ADARB1	-0.049742	9.72931	-0.978514	0.329733	0.418644	-6.5311
ADAT1	-0.141258	9.16708	-1.64105	0.103332	0.160794	-5.67604
ADAT2	-0.150778	7.91267	-1.9682	0.0512857	0.0901792	-5.10106
ADCK1	0.092165	9.04155	0.890932	0.374698	0.465379	-6.61239
ADCK2	0.0642321	8.34643	0.713345	0.476978	0.565179	-6.75408
ADCK5	0.450022	7.48383	2.53136	0.0126174	0.0279686	-3.88505
ADCY1	0.0246576	8.50372	0.308986	0.757852	0.810817	-6.96027
ADCY10	0.332783	5.13099	2.3758	0.0190489	0.0392967	-4.24884
ADCY2	0.119171	5.91408	0.941212	0.348433	0.438221	-6.56664
ADCY3	-0.461134	9.86748	-5.71239	7.857e-08	8.7437e-07	7.4553
ADCY4	0.134837	10.939	1.5718	0.118556	0.179457	-5.785
ADCY5	0.437556	12.2224	4.58297	1.10537e-05	6.88277e-05	2.6844
ADCY6	0.401735	12.3909	4.68144	7.37177e-06	4.80966e-05	3.07247
ADCY7	-0.0280405	8.7797	-0.272874	0.785406	0.833547	-6.97077
ADCY9	-0.187421	10.531	-2.7996	0.00593943	0.0150865	-3.20934
ADCYAP1	-0.32121	5.18755	-1.3192	0.189541	0.264074	-6.14395
ADCYAP1R1	-0.316206	8.07519	-2.73751	0.00710531	0.0175301	-3.37113
ADD1	-0.11257	12.1599	-2.36147	0.0197668	0.0405313	-4.28129
ADD2	-0.163486	7.27398	-1.62768	0.10614	0.164167	-5.69742
ADD3	0.0272067	12.1504	0.243424	0.80808	0.852495	-6.97837
ADH1B	-1.26127	11.2006	-5.81424	4.88341e-08	5.69717e-07	7.91686
ADH1C	-0.85381	8.47705	-4.50996	1.4874e-05	8.94221e-05	2.40042
ADH5	0.104745	12.5566	1.49444	0.137611	0.202371	-5.90136
ADHFE1	0.393527	11.6456	5.06863	1.42459e-06	1.14487e-05	4.65271
ADI1	0.0611567	13.2901	0.987232	0.325459	0.414056	-6.5226
ADIPOQ	-0.172594	8.27541	-0.317784	0.751185	0.8054	-6.95752
ADIPOR1	-0.103338	12.3676	-2.66837	0.00864524	0.0206162	-3.54748
ADIPOR2	-0.209331	11.3818	-3.80436	0.000222443	0.000929847	-0.168018
ADK	-0.0889209	10.8243	-1.60202	0.111705	0.171129	-5.73799
ADM	-0.413688	9.50726	-2.75404	0.00677608	0.0168737	-3.32836
ADNP	-0.0234217	10.9628	-0.35549	0.722829	0.781808	-6.94484
ADNP2	-0.0555596	9.43483	-0.909763	0.364719	0.455056	-6.59554
ADO	-0.129994	10.326	-2.01372	0.0462125	0.0824701	-5.01327
ADORA1	0.0635729	8.61201	0.517647	0.60563	0.681226	-6.87416
ADORA2B	0.203734	6.53173	1.88655	0.0615693	0.10494	-5.2538
ADPGK	-0.14935	9.59145	-2.50552	0.0135285	0.0296375	-3.94693
ADPRH	-0.362783	9.07877	-6.14407	1.01666e-08	1.37671e-07	9.44256
ADPRHL1	0.671525	12.9993	7.14266	6.93476e-11	1.59436e-09	14.3114
ADRA1A	-0.594081	8.99946	-3.65576	0.000377794	0.00147098	-0.665741
ADRA1B	-0.348218	6.41722	-2.74886	0.00687782	0.0170863	-3.3418
ADRA1D	0.0112276	4.98709	0.0731691	0.94179	0.955954	-7.00531
ADRA2A	0.577644	6.78617	3.31762	0.00119298	0.00391411	-1.73805
ADRA2C	0.107121	8.02896	0.622689	0.534637	0.616904	-6.81442
ADRB1	-0.275084	9.73746	-2.28953	0.023746	0.0472922	-4.44151
ADRB2	-0.244532	8.52991	-3.59952	0.000459888	0.00173832	-0.849955
ADRM1	0.251013	10.7261	1.65496	0.100472	0.157418	-5.65362
ADSL	-0.0270428	11.3533	-0.639701	0.523552	0.606399	-6.80372
AEBP1	1.60794	11.1065	9.16318	1.36676e-15	9.22419e-14	24.9441
AEBP2	-0.39269	9.90788	-3.0283	0.00299488	0.0085133	-2.58619
AEN	-0.129674	8.7656	-1.29991	0.196052	0.271878	-6.16887
AFAP1	0.219116	8.78883	2.74031	0.00704852	0.0174242	-3.3639
AFAP1L1	0.0477569	10.9139	0.927176	0.355643	0.445504	-6.57966
AFAP1L2	0.179647	8.11591	2.18527	0.0307562	0.0587197	-4.66563
AFF1	-0.425864	11.8277	-5.63528	1.12292e-07	1.19661e-06	7.10896
AFF2	-0.896019	4.99386	-5.45028	2.6168e-07	2.52877e-06	6.28943
AFF3	0.592985	8.34138	5.60149	1.31205e-07	1.37137e-06	6.95807
AFF4	-0.236816	11.3788	-1.95025	0.0534115	0.0931754	-5.13515
AFG3L1P	0.0346099	8.60252	0.570367	0.569465	0.648912	-6.84554
AFG3L2	0.121555	12.3541	2.13001	0.0351546	0.0657277	-4.78049
AFMID	0.0807183	8.86372	0.949348	0.344297	0.43402	-6.559
AFTPH	-0.113125	9.97561	-1.48044	0.141301	0.206804	-5.92181
AGA	-0.229074	8.76276	-3.15328	0.00202711	0.00613461	-2.22786
AGAP1	-0.0814321	9.92062	-1.40236	0.163317	0.233287	-6.03249
AGAP2	0.140627	8.63183	1.07271	0.285493	0.371493	-6.43532
AGAP3	0.279998	9.66099	2.57954	0.0110645	0.0251253	-3.76815
AGAP4	0.202245	7.83655	1.07995	0.282271	0.367758	-6.4276
AGAP6	-0.0995455	9.3535	-1.15101	0.251953	0.333977	-6.34913
AGBL2	0.353559	4.73818	2.76802	0.00650865	0.0162982	-3.29203
AGBL3	-0.157979	6.30278	-1.32938	0.186173	0.260046	-6.13067
AGBL4	0.180423	5.24682	1.37405	0.171914	0.243488	-6.07117
AGBL5	0.36361	8.80884	6.29204	4.95964e-09	7.23934e-08	10.1415
AGER	0.761828	7.9441	6.59609	1.1072e-09	1.89098e-08	11.6038
AGFG1	-0.417239	11.7346	-6.05094	1.59043e-08	2.08618e-07	9.00714
AGFG2	-0.0161514	8.79228	-0.212179	0.832317	0.871108	-6.98548
AGGF1	-0.182028	10.3369	-2.61205	0.0101161	0.0233605	-3.68816
AGK	-0.0263104	10.5268	-0.336931	0.736741	0.79371	-6.95125
AGL	-0.272465	12.0706	-2.39705	0.0180263	0.0376325	-4.20038
AGMAT	-0.437052	4.45207	-2.99979	0.00326853	0.00916227	-2.66617
AGPAT1	0.245305	11.1535	3.60125	0.000457135	0.00172948	-0.844336
AGPAT2	0.402352	9.97956	2.04132	0.0433492	0.0782629	-4.95912
AGPAT3	-0.163143	10.6157	-2.74859	0.00688306	0.017096	-3.34248
AGPAT4	0.0210063	8.02596	0.286136	0.775253	0.824865	-6.96707
AGPAT5	-0.284749	8.4709	-2.482	0.0144083	0.0312648	-4.00275
AGPS	-0.123384	10.6768	-1.53366	0.127672	0.190159	-5.84307
AGRN	0.866248	8.85767	6.04562	1.63141e-08	2.13101e-07	8.9824
AGT	0.31501	11.7144	3.05349	0.00277081	0.00795562	-2.51496
AGTPBP1	-0.467963	11.0117	-5.48736	2.21137e-07	2.17379e-06	6.45239
AGTR1	-1.17142	8.04312	-6.96568	1.71736e-10	3.62929e-09	13.4244
AGTR2	1.85051	5.2704	8.92641	5.03187e-15	2.97948e-13	23.6627
AGTRAP	0.210489	9.38556	1.44636	0.150611	0.217989	-5.97084
AHCTF1	-0.467181	10.5103	-5.39371	3.37873e-07	3.19858e-06	6.04218
AHCY	-0.298453	10.9512	-4.07328	8.2257e-05	0.000392314	0.771958
AHCYL1	-0.186249	11.9221	-4.31577	3.2272e-05	0.0001756	1.66116
AHCYL2	-0.241763	9.13125	-2.3037	0.0229105	0.0459051	-4.41031
AHDC1	0.0740921	9.11863	0.695783	0.487872	0.575372	-6.76641
AHI1	0.0609022	9.68645	0.967941	0.334966	0.424258	-6.54131
AHNAK	-0.37244	13.9701	-3.30157	0.00125742	0.00409028	-1.7868
AHNAK2	-0.830291	8.1111	-6.48087	1.9618e-09	3.16535e-08	11.0457
AHR	-0.339992	10.8397	-2.65561	0.00896055	0.021215	-3.5796
AHRR	-0.516903	5.18208	-3.38252	0.000962556	0.0032692	-1.53887
AHSA1	0.173128	11.821	2.94507	0.00385951	0.0105254	-2.81789
AIDA	-0.62321	10.0542	-4.44873	1.90333e-05	0.000110613	2.16481
AIF1	-0.00300404	8.91054	-0.0218995	0.982563	0.987282	-7.00775
AIF1L	-0.723459	10.1832	-7.69125	3.959e-12	1.23013e-10	17.1158
AIFM1	0.14214	12.4221	2.18804	0.0305488	0.0584483	-4.6598
AIFM2	0.0730295	9.63086	0.771915	0.441639	0.531075	-6.71078
AIFM3	-0.0836291	5.12251	-0.542716	0.588303	0.665553	-6.86089
AIG1	0.187596	11.159	2.68541	0.00824002	0.0198269	-3.5044
AIM2	-0.205932	4.49657	-1.3286	0.18643	0.260347	-6.13169
AIMP1	-0.0229285	10.575	-0.556377	0.57896	0.657477	-6.85341
AIMP2	0.0423502	10.6104	0.548106	0.584608	0.662447	-6.85796
AIP	0.327013	9.85408	2.42156	0.0169075	0.0356309	-4.144
AIRE	-0.127904	4.56227	-0.881375	0.379827	0.470585	-6.6208
AJAP1	0.300814	5.24791	2.20075	0.0296133	0.0568925	-4.63297
AK1	0.20254	10.991	1.63206	0.105214	0.163055	-5.69044
AK2	0.0248931	11.5539	0.44627	0.656184	0.725286	-6.90849
AK3	-0.28846	13.1676	-3.68037	0.00034641	0.0013653	-0.584393
AK5	1.27773	5.86169	9.57219	1.41998e-16	1.35037e-14	27.1712
AK7	-0.613932	5.02092	-5.46404	2.45844e-07	2.39231e-06	6.34985
AKAP1	-0.0362857	12.4882	-0.432802	0.665913	0.733135	-6.9144
AKAP10	-0.203861	9.36345	-2.5934	0.0106509	0.0243579	-3.73416
AKAP11	-0.288714	10.7684	-1.9398	0.0546834	0.0950223	-5.15487
AKAP12	-0.116482	10.563	-0.928028	0.355203	0.445041	-6.57887
AKAP13	0.231332	13.0838	2.26735	0.0251068	0.0494533	-4.48999
AKAP3	-0.174768	6.52615	-1.32083	0.188999	0.263407	-6.14183
AKAP5	0.0641025	5.27097	0.495306	0.621264	0.694888	-6.88545
AKAP6	0.188536	12.8298	1.45387	0.148518	0.215556	-5.96012
AKAP7	-0.1703	8.42829	-1.71166	0.08947	0.143127	-5.56033
AKAP8	-0.132804	10.14	-2.71938	0.007483	0.0182879	-3.41776
AKAP8L	0.103102	10.7537	1.32377	0.188026	0.262283	-6.13801
AKAP9	-0.236168	10.7263	-2.09932	0.0378245	0.0699383	-4.8431
AKIRIN1	-0.353799	11.1878	-4.74711	5.6097e-06	3.81376e-05	3.33448
AKIRIN2	0.210163	10.6131	3.35791	0.00104452	0.00350679	-1.61477
AKNA	0.262655	8.15459	2.6357	0.00947294	0.0221854	-3.62941
AKR1A1	0.138969	10.5547	1.71025	0.0897298	0.143451	-5.56268
AKR1B1	-0.00302026	13.417	-0.0411326	0.967257	0.975729	-7.00714
AKR1B10	-1.0369	4.0833	-6.19648	7.89166e-09	1.09463e-07	9.68915
AKR1C1	-0.781564	9.87554	-6.1777	8.64225e-09	1.18824e-07	9.60069
AKR1C3	-0.370944	9.69349	-3.35385	0.00105866	0.00354479	-1.62726
AKR1E2	-0.158056	7.05145	-1.84151	0.067946	0.113967	-5.33543
AKR7A2	0.500625	10.4748	4.62269	9.39342e-06	5.96135e-05	2.84024
AKR7A3	0.530016	6.11426	3.36885	0.0010073	0.00339818	-1.58108
AKT1	0.227938	12.2034	3.01669	0.00310366	0.00878077	-2.61884
AKT1S1	0.163373	9.85467	1.42274	0.157333	0.225868	-6.00416
AKT2	0.242597	11.3925	3.51579	0.000613878	0.00223233	-1.11993
AKT3	-0.451377	9.93857	-3.91234	0.000150023	0.000659858	0.203402
AKTIP	-0.465588	11.7773	-8.40615	8.60526e-14	3.85792e-12	20.873
ALAD	-0.394727	11.2656	-3.4617	0.00073792	0.00261593	-1.29158
ALAS1	0.273633	12.1429	4.41414	2.18583e-05	0.000124778	2.03269
ALB	-0.194135	4.05289	-1.47723	0.142158	0.207864	-5.92647
ALCAM	-0.0862682	9.10707	-0.626885	0.531892	0.614132	-6.81181
ALDH16A1	0.147706	8.01567	0.902421	0.36859	0.459094	-6.60215
ALDH18A1	0.339229	9.27463	5.47367	2.35332e-07	2.29893e-06	6.39215
ALDH1A1	0.335363	9.61407	2.62793	0.00968012	0.0225821	-3.64877
ALDH1A2	0.866042	8.92139	8.25228	1.97737e-13	8.19206e-12	20.056
ALDH1A3	-0.595121	7.65323	-3.66857	0.000361135	0.00141578	-0.623449
ALDH1B1	0.259324	10.0326	3.45405	0.000757254	0.00267619	-1.31568
ALDH1L1	-0.421757	10.2019	-3.24899	0.0014921	0.00472153	-1.94515
ALDH1L2	-0.461164	8.03494	-3.04345	0.00285819	0.008171	-2.54341
ALDH2	0.211092	13.1979	3.12284	0.00223159	0.00664133	-2.31628
ALDH3A2	0.126322	11.7024	2.58347	0.0109458	0.0249143	-3.75853
ALDH3B1	0.0288514	8.01028	0.273115	0.785221	0.833422	-6.97071
ALDH4A1	0.611597	9.97813	5.04307	1.5917e-06	1.2614e-05	4.54583
ALDH5A1	0.322734	10.3722	3.70889	0.000313143	0.00125828	-0.489615
ALDH6A1	0.112102	11.7889	1.28988	0.199502	0.275749	-6.18168
[truncated: 12,177 more rows]

## Sheet: Male African American
id	logFC	AveExpr	t	P.Value	adj.P.Val	B
[truncated: 12,553 more rows]

[truncated: 8 more sheets: Female African American, Caucasian, Male Caucasian, Female Caucasian, German, Male German, Female German, Spain]
